# Supplementary material for: Spatial–temporal transmission dynamics of HIV-1 CRF01_AE in Indonesia
Source: Sci Rep. 2024 May 10;14:9917. doi: 10.1038/s41598-024-59820-y (PMC11087524; doi:10.1038/s41598-024-59820-y)
Supplement: Supplementary file 1 — Supplementary Table 1. [file 41598_2024_59820_MOESM1_ESM.xlsx]

## Sheet: GD clade ranged
Supplementary Table S1. Pairwise genetic distance of CRF01_AE nearly full-length genomic sequences
	Clade1	Clade2	Clade3	Clade4	Clade5
Clade1	0-0.104	0.047-0.130	0.046-0.138	0.051-0.132	0.052-0.122
Clade2	0.047-0.130	0-0.126	0.071-0.144	0.073-0.133	0.074-0.133
Clade3	0.046-0.138	0.071-0.144	0-0.142	0.073-0.149	0.074-0.146
Clade4	0.051-0.132	0.073-0.133	0.073-0.149	0-0.129	0.077-0.129
Clade5	0.052-0.122	0.074-0.133	0.074-0.146	0.077-0.129	0-0.114
Pairwise genetic distance was calculated using IQ-TREE.

## Sheet: GD clade member
Supplementary Table S1. Pairwise genetic distance of CRF01_AE nearly full-length genomic sequences
		Clade 1
		01_AE.TH.1995.95TNIH022.AB032740	01_AE.TH.1995.95TNIH047.AB032741	01_AE.JP.1993.93JP_NH1.AB052995	01_AE.JP.1993.NH25_93JPNH25T_93JP	01_AE.MM.1999.mCSW105.AB097872	01_AE.TH.1993.93TH051.AB220944	01_AE.TH.1993.93TH054.AB220945	01_AE.TH.1993.93TH060.AB220946	01_AE.TH.1993.93TH062.AB220947	01_AE.TH.1993.93TH065.AB220948	01_AE.JP.-.DR0492.AB253423	01_AE.TH.1993.93TH057.AB253424	01_AE.JP.2000.DR1873.AB253656	01_AE.ID.1993.ID17.AB485652	01_AE.TH.1993.93TH9021.AF164485	01_AE.TH.1990.CM235.AF259954	01_AE.CN.1997.97CNGX2F_97CNGX_2F.AY008714	01_AE.TH.1997.97TH6_107.AY125894	01_AE.CN.2005.FJ053.DQ859179	01_AE.VN.1998.98VNBG4.FJ185228	01_AE.VN.1998.98VNBG5.FJ185229	01_AE.VN.1998.98VNBG6.FJ185230	01_AE.VN.1998.98VNBG7.FJ185231	01_AE.VN.1998.98VNHD9.FJ185232	01_AE.VN.1998.98VNHD10.FJ185233	01_AE.VN.1998.98VNHD11.FJ185234	01_AE.VN.1998.98VNND15.FJ185235	01_AE.VN.1998.98VNND17.FJ185236	01_AE.VN.1997.97VNHCM301.FJ185237	01_AE.VN.1997.97VNHCM302.FJ185238	01_AE.VN.1997.97VNHCM303.FJ185239	01_AE.VN.1997.97VNHCM310.FJ185240	01_AE.VN.1997.97VNHCM314.FJ185241	01_AE.VN.1997.97VNHCM319.FJ185242	01_AE.VN.1997.97VNHCM343.FJ185243	01_AE.VN.1997.97VNHCM345.FJ185244	01_AE.VN.1997.97VNAG201.FJ185245	01_AE.VN.1997.97VNAG202.FJ185246	01_AE.VN.1997.97VNAG204.FJ185247	01_AE.VN.1997.97VNAG206.FJ185248	01_AE.VN.1997.97VNAG207.FJ185249	01_AE.VN.1997.97VNAG208.FJ185250	01_AE.VN.1997.97VNAG210.FJ185251	01_AE.VN.1997.97VNAG212.FJ185252	01_AE.VN.1997.97VNAG214.FJ185253	01_AE.VN.1997.97VNAG216.FJ185254	01_AE.VN.1997.97VNAG218.FJ185255	01_AE.VN.1997.97VNAG220.FJ185256
Clade 1	01_AE.TH.1995.95TNIH022.AB032740	0	0.0497475	0.0413909	0.0471823	0.068627	0.0449753	0.0422291	0.0387922	0.0462751	0.0404311	0.055795	0.0415775	0.0617331	0.0433584	0.0555537	0.0397397	0.0442326	0.0551313	0.0640575	0.0463335	0.0459822	0.0447304	0.0468836	0.0469985	0.0477396	0.0485237	0.0502066	0.0475984	0.0500149	0.0454564	0.0503853	0.0455733	0.0539994	0.0537227	0.045323	0.0515268	0.0518931	0.0462229	0.0537011	0.0564275	0.0487382	0.0490168	0.054969	0.0561285	0.0529799	0.0470752	0.0539639	0.0485838
	01_AE.TH.1995.95TNIH047.AB032741	0.0497475	0	0.0378826	0.0431594	0.0696255	0.0428462	0.0422862	0.0362254	0.0423712	0.038112	0.0540303	0.0375419	0.0601455	0.0418837	0.0546665	0.0374871	0.0426122	0.0520949	0.0641576	0.0446925	0.044064	0.0436887	0.0456465	0.0442021	0.0453732	0.0468308	0.0457511	0.0460946	0.046396	0.042331	0.0469496	0.0446955	0.0498096	0.0521546	0.0465111	0.0444268	0.0472694	0.0428092	0.0512954	0.0525957	0.0452315	0.0454772	0.047551	0.0566191	0.0487368	0.0428697	0.0490189	0.0453439
	01_AE.JP.1993.93JP_NH1.AB052995	0.0413909	0.0378826	0	0.0179827	0.0576359	0.0298872	0.0264472	0.0238511	0.027412	0.0236787	0.0409714	0.0260403	0.0485362	0.0292977	0.0401489	0.0236643	0.0333833	0.0391472	0.0497227	0.0326953	0.0323744	0.0318629	0.0335076	0.0325629	0.0338588	0.0337544	0.0333631	0.0326649	0.0330216	0.0297236	0.0355985	0.0336256	0.0390876	0.0403325	0.0345819	0.0330957	0.0347776	0.0325131	0.0373854	0.0410796	0.0325482	0.0345649	0.0353512	0.0440319	0.0367292	0.0333208	0.0373119	0.0323853
	01_AE.JP.1993.NH25_93JPNH25T_93JP	0.0471823	0.0431594	0.0179827	0	0.0617303	0.0339456	0.0286228	0.0273034	0.0275397	0.0268878	0.0471403	0.0267741	0.0533094	0.030394	0.0418121	0.0255423	0.0369307	0.0401912	0.0529124	0.0347401	0.0349494	0.0343183	0.0372142	0.0354021	0.0369092	0.0371551	0.0373417	0.0363305	0.0378822	0.0328979	0.0387972	0.037199	0.0411496	0.0425597	0.0382618	0.0365404	0.0386496	0.0375949	0.0423408	0.0453683	0.038213	0.0377615	0.0379059	0.0481562	0.0404664	0.0344403	0.0410745	0.0353682
	01_AE.MM.1999.mCSW105.AB097872	0.068627	0.0696255	0.0576359	0.0617303	0	0.0604064	0.0574209	0.0524677	0.061206	0.0560642	0.0712589	0.0571132	0.0763714	0.0593615	0.0701126	0.054442	0.0557372	0.0605597	0.0790233	0.0530096	0.0537861	0.0517108	0.054134	0.0538165	0.0542854	0.0541317	0.0538348	0.0542839	0.0536605	0.0520599	0.0579833	0.0547839	0.0616766	0.0619463	0.0559983	0.0542673	0.0592489	0.0553987	0.0618422	0.0623904	0.0555123	0.0577742	0.0596473	0.0653279	0.0591536	0.0551699	0.0580407	0.0553452
	01_AE.TH.1993.93TH051.AB220944	0.0449753	0.0428462	0.0298872	0.0339456	0.0604064	0	0.0287675	0.0290777	0.0153695	0.0279956	0.0470292	0.0295019	0.0555815	0.0329968	0.0429083	0.0268748	0.0382363	0.0428757	0.0532719	0.0362415	0.036613	0.0355775	0.0376679	0.0372189	0.0381159	0.0374916	0.0382514	0.0369911	0.0373046	0.0344128	0.0382985	0.0389241	0.0408264	0.0436816	0.0372336	0.0377895	0.040123	0.0350895	0.0425667	0.0470841	0.0362807	0.0371675	0.0394081	0.0487583	0.039988	0.0363367	0.0386124	0.0372729
	01_AE.TH.1993.93TH054.AB220945	0.0422291	0.0422862	0.0264472	0.0286228	0.0574209	0.0287675	0	0.0228087	0.0288436	0.025153	0.0417711	0.0237371	0.0501688	0.0259337	0.0390084	0.0228162	0.0334784	0.0376159	0.0507059	0.0319807	0.0323508	0.0303555	0.0327003	0.0316301	0.0337406	0.0324502	0.0351905	0.0324395	0.0316691	0.0309973	0.034908	0.0333907	0.0360382	0.0354597	0.0340072	0.034079	0.0363268	0.0331116	0.0375347	0.0426363	0.0335152	0.0349718	0.036319	0.0435639	0.037331	0.0319565	0.0356904	0.0326612
	01_AE.TH.1993.93TH060.AB220946	0.0387922	0.0362254	0.0238511	0.0273034	0.0524677	0.0290777	0.0228087	0	0.0286096	0.0228451	0.0405301	0.0204894	0.0465614	0.025815	0.0365028	0.0216812	0.0305448	0.0334343	0.0474821	0.0301448	0.0302164	0.0285114	0.031524	0.0300731	0.0311547	0.0311546	0.03212	0.0313885	0.0312595	0.027538	0.0328844	0.03036	0.0339508	0.0346986	0.0322183	0.0316738	0.0345648	0.031528	0.0361942	0.0390957	0.0315419	0.0318404	0.0341823	0.0404731	0.033791	0.03055	0.0353001	0.0297671
	01_AE.TH.1993.93TH062.AB220947	0.0462751	0.0423712	0.027412	0.0275397	0.061206	0.0153695	0.0288436	0.0286096	0	0.0274622	0.0463006	0.0290782	0.0529527	0.0318212	0.0409058	0.0272878	0.0387406	0.042403	0.053762	0.0359636	0.0360489	0.0353003	0.0377734	0.0365821	0.0380303	0.0378029	0.0373891	0.0370779	0.0375405	0.0332842	0.0385291	0.038088	0.0411684	0.0437713	0.0367467	0.0376005	0.040249	0.0344353	0.0419602	0.0463523	0.0371421	0.0372397	0.0388842	0.0474016	0.0395646	0.0341544	0.0397735	0.0370918
	01_AE.TH.1993.93TH065.AB220948	0.0404311	0.038112	0.0236787	0.0268878	0.0560642	0.0279956	0.025153	0.0228451	0.0274622	0	0.0405506	0.0244766	0.0500047	0.0280113	0.0377809	0.0209165	0.032117	0.0362884	0.0464954	0.0313079	0.0322654	0.0302341	0.0328135	0.0320268	0.0327565	0.0328749	0.0341073	0.0323766	0.0323278	0.0287709	0.0342153	0.0322162	0.0360427	0.037425	0.0320252	0.0318766	0.0342923	0.0313583	0.0365479	0.0413725	0.032163	0.0330356	0.0360588	0.0425739	0.0356592	0.030678	0.0353656	0.0310381
	01_AE.JP.-.DR0492.AB253423	0.055795	0.0540303	0.0409714	0.0471403	0.0712589	0.0470292	0.0417711	0.0405301	0.0463006	0.0405506	0	0.0424241	0.0591169	0.0450315	0.0546125	0.0412613	0.0507403	0.0574989	0.0681973	0.0496717	0.0495362	0.0485919	0.0511698	0.0501288	0.0516417	0.0507848	0.0531311	0.0507963	0.0517697	0.0484306	0.0532632	0.0496786	0.0567118	0.0558788	0.0505457	0.052198	0.0528067	0.04678	0.0559769	0.0585586	0.0499766	0.0504669	0.0537556	0.0603637	0.0550992	0.0505226	0.0543702	0.0509712
	01_AE.TH.1993.93TH057.AB253424	0.0415775	0.0375419	0.0260403	0.0267741	0.0571132	0.0295019	0.0237371	0.0204894	0.0290782	0.0244766	0.0424241	0	0.048551	0.0266372	0.0370991	0.0220335	0.0326936	0.0356801	0.0489237	0.0313634	0.0316175	0.0300118	0.0328555	0.0313911	0.0324024	0.032598	0.0338126	0.0324507	0.0312027	0.0296814	0.0341055	0.0332497	0.0355892	0.0376641	0.0330438	0.0328737	0.0359022	0.0325873	0.0365851	0.0426632	0.0315321	0.033911	0.0358225	0.0419467	0.0355717	0.0309139	0.0367122	0.0312398
	01_AE.JP.2000.DR1873.AB253656	0.0617331	0.0601455	0.0485362	0.0533094	0.0763714	0.0555815	0.0501688	0.0465614	0.0529527	0.0500047	0.0591169	0.048551	0	0.0534908	0.0604214	0.0483635	0.0564823	0.0589804	0.0728057	0.0551994	0.055196	0.0541384	0.0559142	0.0556254	0.0561003	0.0552791	0.0588274	0.0558764	0.0571901	0.054284	0.0590578	0.0559036	0.0632157	0.0611007	0.0583191	0.0573192	0.058003	0.0561247	0.0620717	0.0615854	0.0568453	0.0556485	0.0588297	0.066353	0.0618492	0.0572656	0.0598792	0.0583159
	01_AE.ID.1993.ID17.AB485652	0.0433584	0.0418837	0.0292977	0.030394	0.0593615	0.0329968	0.0259337	0.025815	0.0318212	0.0280113	0.0450315	0.0266372	0.0534908	0	0.0414579	0.0263031	0.030916	0.03624	0.0491965	0.0286695	0.0287275	0.0273353	0.0301733	0.0293668	0.0309842	0.0304589	0.0313234	0.0300014	0.0309232	0.0268409	0.0337896	0.0302098	0.0338399	0.0279006	0.0305462	0.0318294	0.0332482	0.0294088	0.0379673	0.0429341	0.0317267	0.0327761	0.0367269	0.0414089	0.0341617	0.0280805	0.0338695	0.0294426
	01_AE.TH.1993.93TH9021.AF164485	0.0555537	0.0546665	0.0401489	0.0418121	0.0701126	0.0429083	0.0390084	0.0365028	0.0409058	0.0377809	0.0546125	0.0370991	0.0604214	0.0414579	0	0.0347153	0.045026	0.0484803	0.0642776	0.0432094	0.0440696	0.0423222	0.0451297	0.044431	0.0463103	0.0440006	0.0459949	0.044136	0.0443565	0.0404125	0.0440043	0.0441445	0.0475977	0.0501993	0.04574	0.0441521	0.0482148	0.044247	0.0479967	0.0542891	0.0439946	0.045004	0.0490686	0.0546345	0.0479992	0.0429743	0.047837	0.0436514
	01_AE.TH.1990.CM235.AF259954	0.0397397	0.0374871	0.0236643	0.0255423	0.054442	0.0268748	0.0228162	0.0216812	0.0272878	0.0209165	0.0412613	0.0220335	0.0483635	0.0263031	0.0347153	0	0.0315529	0.0360018	0.0478937	0.0295204	0.0305777	0.0285877	0.0311474	0.0301119	0.0305803	0.0300854	0.0321813	0.0312798	0.0306588	0.0283851	0.0335306	0.0316851	0.032821	0.0364222	0.0321306	0.0313914	0.033947	0.0308047	0.0361225	0.0402599	0.031442	0.0316015	0.0329396	0.0396662	0.0338101	0.0284973	0.0335998	0.030094
	01_AE.CN.1997.97CNGX2F_97CNGX_2F.AY008714	0.0442326	0.0426122	0.0333833	0.0369307	0.0557372	0.0382363	0.0334784	0.0305448	0.0387406	0.032117	0.0507403	0.0326936	0.0564823	0.030916	0.045026	0.0315529	0	0.0433328	0.0486114	0.0096111	0.0109933	0.0086563	0.0113162	0.0113088	0.0123332	0.0118204	0.024235	0.0105774	0.0299008	0.0217362	0.0262659	0.0245067	0.0373787	0.0427416	0.0351611	0.0364208	0.0276962	0.031765	0.0440533	0.0484197	0.0345716	0.0328238	0.0403789	0.0457768	0.0364525	0.032573	0.0346939	0.0201891
	01_AE.TH.1997.97TH6_107.AY125894	0.0551313	0.0520949	0.0391472	0.0401912	0.0605597	0.0428757	0.0376159	0.0334343	0.042403	0.0362884	0.0574989	0.0356801	0.0589804	0.03624	0.0484803	0.0360018	0.0433328	0	0.0606864	0.0420296	0.0428076	0.0404437	0.0429305	0.0419662	0.0435667	0.0436939	0.044148	0.0425006	0.0434658	0.0401508	0.0465538	0.043416	0.04798	0.0470106	0.0441707	0.043577	0.0458344	0.0427284	0.0499637	0.0550221	0.0446167	0.0427275	0.0483068	0.0545568	0.0464469	0.0404379	0.0448155	0.0424868
	01_AE.CN.2005.FJ053.DQ859179	0.0640575	0.0641576	0.0497227	0.0529124	0.0790233	0.0532719	0.0507059	0.0474821	0.053762	0.0464954	0.0681973	0.0489237	0.0728057	0.0491965	0.0642776	0.0478937	0.0486114	0.0606864	0	0.047331	0.0483616	0.0457467	0.0487687	0.0465296	0.0486727	0.0476916	0.0495137	0.0488444	0.0477769	0.0456498	0.0512386	0.0477029	0.0572522	0.0579756	0.0533822	0.0539555	0.0539459	0.0492432	0.0625065	0.0665765	0.0513331	0.0511215	0.0594683	0.06496	0.0559784	0.0522363	0.0529509	0.0486924
	01_AE.VN.1998.98VNBG4.FJ185228	0.0463335	0.0446925	0.0326953	0.0347401	0.0530096	0.0362415	0.0319807	0.0301448	0.0359636	0.0313079	0.0496717	0.0313634	0.0551994	0.0286695	0.0432094	0.0295204	0.0096111	0.0420296	0.047331	0	0.0090853	0.0041106	0.0096479	0.009408	0.0100629	0.0101341	0.0227031	0.0089197	0.0290882	0.0211458	0.0262904	0.0234833	0.0369171	0.0412186	0.0332095	0.0348848	0.0262701	0.0307968	0.0430724	0.0474034	0.0331635	0.0336369	0.0403007	0.0446384	0.0345939	0.0318488	0.0332518	0.0199864
	01_AE.VN.1998.98VNBG5.FJ185229	0.0459822	0.044064	0.0323744	0.0349494	0.0537861	0.036613	0.0323508	0.0302164	0.0360489	0.0322654	0.0495362	0.0316175	0.055196	0.0287275	0.0440696	0.0305777	0.0109933	0.0428076	0.0483616	0.0090853	0	0.0089683	0.0077614	0.0106455	0.0121728	0.0120107	0.0227571	0.0093189	0.0291994	0.021594	0.0265426	0.0235574	0.0363364	0.0413299	0.0336767	0.0351075	0.0270279	0.0312804	0.0430636	0.0473352	0.0331028	0.0334802	0.0405327	0.0434361	0.0348825	0.0324765	0.0342177	0.0212117
	01_AE.VN.1998.98VNBG6.FJ185230	0.0447304	0.0436887	0.0318629	0.0343183	0.0517108	0.0355775	0.0303555	0.0285114	0.0353003	0.0302341	0.0485919	0.0300118	0.0541384	0.0273353	0.0423222	0.0285877	0.0086563	0.0404437	0.0457467	0.0041106	0.0089683	0	0.0085792	0.0086885	0.0095909	0.0094123	0.0221688	0.0088002	0.0277568	0.020012	0.0251173	0.0220532	0.0359092	0.0400963	0.0323735	0.034164	0.025729	0.030114	0.0419276	0.0463593	0.0315452	0.0322609	0.039559	0.0437238	0.0334728	0.0310347	0.0321388	0.0187249
	01_AE.VN.1998.98VNBG7.FJ185231	0.0468836	0.0456465	0.0335076	0.0372142	0.054134	0.0376679	0.0327003	0.031524	0.0377734	0.0328135	0.0511698	0.0328555	0.0559142	0.0301733	0.0451297	0.0311474	0.0113162	0.0429305	0.0487687	0.0096479	0.0077614	0.0085792	0	0.0110996	0.0124788	0.012564	0.0238937	0.0105921	0.0290093	0.0219841	0.0269391	0.0240418	0.0377038	0.0424882	0.0349933	0.0362611	0.0285304	0.0326007	0.0439589	0.0489108	0.0334772	0.0350257	0.0420165	0.0452556	0.0365575	0.0338888	0.0345316	0.0216643
	01_AE.VN.1998.98VNHD9.FJ185232	0.0469985	0.0442021	0.0325629	0.0354021	0.0538165	0.0372189	0.0316301	0.0300731	0.0365821	0.0320268	0.0501288	0.0313911	0.0556254	0.0293668	0.044431	0.0301119	0.0113088	0.0419662	0.0465296	0.009408	0.0106455	0.0086885	0.0110996	0	0.0081497	0.0074077	0.0231415	0.0109588	0.0297906	0.021435	0.0269832	0.0238979	0.0379071	0.0422889	0.0340789	0.0348107	0.027083	0.0316394	0.043011	0.0480455	0.0335777	0.0335443	0.0404646	0.0439239	0.0345158	0.0328299	0.0335758	0.0205252
	01_AE.VN.1998.98VNHD10.FJ185233	0.0477396	0.0453732	0.0338588	0.0369092	0.0542854	0.0381159	0.0337406	0.0311547	0.0380303	0.0327565	0.0516417	0.0324024	0.0561003	0.0309842	0.0463103	0.0305803	0.0123332	0.0435667	0.0486727	0.0100629	0.0121728	0.0095909	0.0124788	0.0081497	0	0.0086471	0.0240146	0.0111349	0.0314703	0.0223197	0.0281775	0.0249503	0.0391736	0.0427843	0.0357629	0.0361187	0.0284105	0.0334918	0.0444595	0.0477936	0.0352786	0.034971	0.0419917	0.0466535	0.0361157	0.033154	0.0352835	0.0212699
	01_AE.VN.1998.98VNHD11.FJ185234	0.0485237	0.0468308	0.0337544	0.0371551	0.0541317	0.0374916	0.0324502	0.0311546	0.0378029	0.0328749	0.0507848	0.032598	0.0552791	0.0304589	0.0440006	0.0300854	0.0118204	0.0436939	0.0476916	0.0101341	0.0120107	0.0094123	0.012564	0.0074077	0.0086471	0	0.0241928	0.0117075	0.030227	0.0227359	0.0280737	0.0251055	0.0376077	0.0429759	0.0350263	0.0360834	0.0273867	0.0326202	0.043754	0.0474879	0.034938	0.0346481	0.0416135	0.0454179	0.0364051	0.0333756	0.0350893	0.0208084
	01_AE.VN.1998.98VNND15.FJ185235	0.0502066	0.0457511	0.0333631	0.0373417	0.0538348	0.0382514	0.0351905	0.03212	0.0373891	0.0341073	0.0531311	0.0338126	0.0588274	0.0313234	0.0459949	0.0321813	0.024235	0.044148	0.0495137	0.0227031	0.0227571	0.0221688	0.0238937	0.0231415	0.0240146	0.0241928	0	0.0225521	0.0328113	0.0219009	0.0284891	0.0273562	0.0386246	0.0430114	0.035423	0.0386753	0.0271381	0.0330518	0.0435823	0.0500455	0.034067	0.03382	0.0404694	0.0459688	0.036603	0.0327439	0.0364236	0.0234319
	01_AE.VN.1998.98VNND17.FJ185236	0.0475984	0.0460946	0.0326649	0.0363305	0.0542839	0.0369911	0.0324395	0.0313885	0.0370779	0.0323766	0.0507963	0.0324507	0.0558764	0.0300014	0.044136	0.0312798	0.0105774	0.0425006	0.0488444	0.0089197	0.0093189	0.0088002	0.0105921	0.0109588	0.0111349	0.0117075	0.0225521	0	0.029496	0.0221527	0.026542	0.0238562	0.0380056	0.0426649	0.0349506	0.0354219	0.0275639	0.0327109	0.0441778	0.0480846	0.0332623	0.0332243	0.0407902	0.044635	0.0363538	0.0326175	0.0350377	0.0208715
	01_AE.VN.1997.97VNHCM301.FJ185237	0.0500149	0.046396	0.0330216	0.0378822	0.0536605	0.0373046	0.0316691	0.0312595	0.0375405	0.0323278	0.0517697	0.0312027	0.0571901	0.0309232	0.0443565	0.0306588	0.0299008	0.0434658	0.0477769	0.0290882	0.0291994	0.0277568	0.0290093	0.0297906	0.0314703	0.030227	0.0328113	0.029496	0	0.0275673	0.0335969	0.0310203	0.0380605	0.043682	0.0347301	0.0346795	0.0330229	0.0308778	0.0434901	0.049556	0.0332758	0.0345276	0.0417031	0.0439921	0.0365573	0.0342662	0.0308162	0.0282876
	01_AE.VN.1997.97VNHCM302.FJ185238	0.0454564	0.042331	0.0297236	0.0328979	0.0520599	0.0344128	0.0309973	0.027538	0.0332842	0.0287709	0.0484306	0.0296814	0.054284	0.0268409	0.0404125	0.0283851	0.0217362	0.0401508	0.0456498	0.0211458	0.021594	0.020012	0.0219841	0.021435	0.0223197	0.0227359	0.0219009	0.0221527	0.0275673	0	0.0244177	0.0227835	0.035716	0.0392688	0.0318877	0.0342613	0.0239907	0.0286087	0.0403814	0.0464213	0.0311782	0.0309272	0.0381105	0.0416577	0.031889	0.0304429	0.0314728	0.0201065
	01_AE.VN.1997.97VNHCM303.FJ185239	0.0503853	0.0469496	0.0355985	0.0387972	0.0579833	0.0382985	0.034908	0.0328844	0.0385291	0.0342153	0.0532632	0.0341055	0.0590578	0.0337896	0.0440043	0.0335306	0.0262659	0.0465538	0.0512386	0.0262904	0.0265426	0.0251173	0.0269391	0.0269832	0.0281775	0.0280737	0.0284891	0.026542	0.0335969	0.0244177	0	0.0276685	0.0406813	0.0455711	0.0388007	0.0374545	0.0317743	0.0351989	0.0461491	0.0507137	0.0359949	0.0360509	0.0434013	0.0467402	0.0391402	0.0358619	0.0384603	0.0258097
	01_AE.VN.1997.97VNHCM310.FJ185240	0.0455733	0.0446955	0.0336256	0.037199	0.0547839	0.0389241	0.0333907	0.03036	0.038088	0.0322162	0.0496786	0.0332497	0.0559036	0.0302098	0.0441445	0.0316851	0.0245067	0.043416	0.0477029	0.0234833	0.0235574	0.0220532	0.0240418	0.0238979	0.0249503	0.0251055	0.0273562	0.0238562	0.0310203	0.0227835	0.0276685	0	0.0382051	0.0436729	0.0351689	0.0357505	0.0285	0.0306844	0.0422601	0.0472722	0.0337791	0.0331828	0.0426977	0.0442044	0.0362733	0.0343199	0.0331433	0.0243523
	01_AE.VN.1997.97VNHCM314.FJ185241	0.0539994	0.0498096	0.0390876	0.0411496	0.0616766	0.0408264	0.0360382	0.0339508	0.0411684	0.0360427	0.0567118	0.0355892	0.0632157	0.0338399	0.0475977	0.032821	0.0373787	0.04798	0.0572522	0.0369171	0.0363364	0.0359092	0.0377038	0.0379071	0.0391736	0.0376077	0.0386246	0.0380056	0.0380605	0.035716	0.0406813	0.0382051	0	0.0458819	0.0363791	0.0373656	0.0418389	0.0371886	0.0492723	0.056033	0.0379912	0.0375907	0.0459506	0.0432934	0.0391076	0.0280229	0.0405425	0.0369384
	01_AE.VN.1997.97VNHCM319.FJ185242	0.0537227	0.0521546	0.0403325	0.0425597	0.0619463	0.0436816	0.0354597	0.0346986	0.0437713	0.037425	0.0558788	0.0376641	0.0611007	0.0279006	0.0501993	0.0364222	0.0427416	0.0470106	0.0579756	0.0412186	0.0413299	0.0400963	0.0424882	0.0422889	0.0427843	0.0429759	0.0430114	0.0426649	0.043682	0.0392688	0.0455711	0.0436729	0.0458819	0	0.0371015	0.0422938	0.0464276	0.0417047	0.0502811	0.052444	0.044612	0.0461165	0.0477009	0.0538412	0.0471679	0.0418386	0.0465659	0.0427212
	01_AE.VN.1997.97VNHCM343.FJ185243	0.045323	0.0465111	0.0345819	0.0382618	0.0559983	0.0372336	0.0340072	0.0322183	0.0367467	0.0320252	0.0505457	0.0330438	0.0583191	0.0305462	0.04574	0.0321306	0.0351611	0.0441707	0.0533822	0.0332095	0.0336767	0.0323735	0.0349933	0.0340789	0.0357629	0.0350263	0.035423	0.0349506	0.0347301	0.0318877	0.0388007	0.0351689	0.0363791	0.0371015	0	0.0361397	0.0387121	0.0319119	0.0445669	0.0494259	0.036777	0.0370823	0.044195	0.0430181	0.0366484	0.0308897	0.0402499	0.035557
	01_AE.VN.1997.97VNHCM345.FJ185244	0.0515268	0.0444268	0.0330957	0.0365404	0.0542673	0.0377895	0.034079	0.0316738	0.0376005	0.0318766	0.052198	0.0328737	0.0573192	0.0318294	0.0441521	0.0313914	0.0364208	0.043577	0.0539555	0.0348848	0.0351075	0.034164	0.0362611	0.0348107	0.0361187	0.0360834	0.0386753	0.0354219	0.0346795	0.0342613	0.0374545	0.0357505	0.0373656	0.0422938	0.0361397	0	0.0389839	0.0347867	0.0472238	0.0506167	0.0360213	0.0372604	0.0436045	0.0462313	0.0387921	0.033078	0.0398129	0.0350858
	01_AE.VN.1997.97VNAG201.FJ185245	0.0518931	0.0472694	0.0347776	0.0386496	0.0592489	0.040123	0.0363268	0.0345648	0.040249	0.0342923	0.0528067	0.0359022	0.058003	0.0332482	0.0482148	0.033947	0.0276962	0.0458344	0.0539459	0.0262701	0.0270279	0.025729	0.0285304	0.027083	0.0284105	0.0273867	0.0271381	0.0275639	0.0330229	0.0239907	0.0317743	0.0285	0.0418389	0.0464276	0.0387121	0.0389839	0	0.0344591	0.0475724	0.0455727	0.0375707	0.0376905	0.0445564	0.0480088	0.0397414	0.0370675	0.0372716	0.0231506
	01_AE.VN.1997.97VNAG202.FJ185246	0.0462229	0.0428092	0.0325131	0.0375949	0.0553987	0.0350895	0.0331116	0.031528	0.0344353	0.0313583	0.04678	0.0325873	0.0561247	0.0294088	0.044247	0.0308047	0.031765	0.0427284	0.0492432	0.0307968	0.0312804	0.030114	0.0326007	0.0316394	0.0334918	0.0326202	0.0330518	0.0327109	0.0308778	0.0286087	0.0351989	0.0306844	0.0371886	0.0417047	0.0319119	0.0347867	0.0344591	0	0.0422624	0.0467913	0.0334188	0.0326986	0.042781	0.0442036	0.036704	0.0312827	0.0348649	0.0321382
	01_AE.VN.1997.97VNAG204.FJ185247	0.0537011	0.0512954	0.0373854	0.0423408	0.0618422	0.0425667	0.0375347	0.0361942	0.0419602	0.0365479	0.0559769	0.0365851	0.0620717	0.0379673	0.0479967	0.0361225	0.0440533	0.0499637	0.0625065	0.0430724	0.0430636	0.0419276	0.0439589	0.043011	0.0444595	0.043754	0.0435823	0.0441778	0.0434901	0.0403814	0.0461491	0.0422601	0.0492723	0.0502811	0.0445669	0.0472238	0.0475724	0.0422624	0	0.0501427	0.0432188	0.0457821	0.0477049	0.0559445	0.0481626	0.044541	0.0480322	0.0440976
	01_AE.VN.1997.97VNAG206.FJ185248	0.0564275	0.0525957	0.0410796	0.0453683	0.0623904	0.0470841	0.0426363	0.0390957	0.0463523	0.0413725	0.0585586	0.0426632	0.0615854	0.0429341	0.0542891	0.0402599	0.0484197	0.0550221	0.0665765	0.0474034	0.0473352	0.0463593	0.0489108	0.0480455	0.0477936	0.0474879	0.0500455	0.0480846	0.049556	0.0464213	0.0507137	0.0472722	0.056033	0.052444	0.0494259	0.0506167	0.0455727	0.0467913	0.0501427	0	0.0485833	0.0495842	0.0529844	0.0602125	0.0537863	0.0508176	0.0528144	0.0487452
	01_AE.VN.1997.97VNAG207.FJ185249	0.0487382	0.0452315	0.0325482	0.038213	0.0555123	0.0362807	0.0335152	0.0315419	0.0371421	0.032163	0.0499766	0.0315321	0.0568453	0.0317267	0.0439946	0.031442	0.0345716	0.0446167	0.0513331	0.0331635	0.0331028	0.0315452	0.0334772	0.0335777	0.0352786	0.034938	0.034067	0.0332623	0.0332758	0.0311782	0.0359949	0.0337791	0.0379912	0.044612	0.036777	0.0360213	0.0375707	0.0334188	0.0432188	0.0485833	0	0.0340304	0.0413632	0.0446436	0.0378155	0.0338197	0.036879	0.0339919
	01_AE.VN.1997.97VNAG208.FJ185250	0.0490168	0.0454772	0.0345649	0.0377615	0.0577742	0.0371675	0.0349718	0.0318404	0.0372397	0.0330356	0.0504669	0.033911	0.0556485	0.0327761	0.045004	0.0316015	0.0328238	0.0427275	0.0511215	0.0336369	0.0334802	0.0322609	0.0350257	0.0335443	0.034971	0.0346481	0.03382	0.0332243	0.0345276	0.0309272	0.0360509	0.0331828	0.0375907	0.0461165	0.0370823	0.0372604	0.0376905	0.0326986	0.0457821	0.0495842	0.0340304	0	0.0438205	0.045991	0.0383841	0.0337354	0.0358826	0.033824
	01_AE.VN.1997.97VNAG210.FJ185251	0.054969	0.047551	0.0353512	0.0379059	0.0596473	0.0394081	0.036319	0.0341823	0.0388842	0.0360588	0.0537556	0.0358225	0.0588297	0.0367269	0.0490686	0.0329396	0.0403789	0.0483068	0.0594683	0.0403007	0.0405327	0.039559	0.0420165	0.0404646	0.0419917	0.0416135	0.0404694	0.0407902	0.0417031	0.0381105	0.0434013	0.0426977	0.0459506	0.0477009	0.044195	0.0436045	0.0445564	0.042781	0.0477049	0.0529844	0.0413632	0.0438205	0	0.0537337	0.0460603	0.0417485	0.0479272	0.039024
	01_AE.VN.1997.97VNAG212.FJ185252	0.0561285	0.0566191	0.0440319	0.0481562	0.0653279	0.0487583	0.0435639	0.0404731	0.0474016	0.0425739	0.0603637	0.0419467	0.066353	0.0414089	0.0546345	0.0396662	0.0457768	0.0545568	0.06496	0.0446384	0.0434361	0.0437238	0.0452556	0.0439239	0.0466535	0.0454179	0.0459688	0.044635	0.0439921	0.0416577	0.0467402	0.0442044	0.0432934	0.0538412	0.0430181	0.0462313	0.0480088	0.0442036	0.0559445	0.0602125	0.0446436	0.045991	0.0537337	0	0.0412353	0.0387474	0.0498771	0.0446083
	01_AE.VN.1997.97VNAG214.FJ185253	0.0529799	0.0487368	0.0367292	0.0404664	0.0591536	0.039988	0.037331	0.033791	0.0395646	0.0356592	0.0550992	0.0355717	0.0618492	0.0341617	0.0479992	0.0338101	0.0364525	0.0464469	0.0559784	0.0345939	0.0348825	0.0334728	0.0365575	0.0345158	0.0361157	0.0364051	0.036603	0.0363538	0.0365573	0.031889	0.0391402	0.0362733	0.0391076	0.0471679	0.0366484	0.0387921	0.0397414	0.036704	0.0481626	0.0537863	0.0378155	0.0383841	0.0460603	0.0412353	0	0.0336935	0.034992	0.0356124
	01_AE.VN.1997.97VNAG216.FJ185254	0.0470752	0.0428697	0.0333208	0.0344403	0.0551699	0.0363367	0.0319565	0.03055	0.0341544	0.030678	0.0505226	0.0309139	0.0572656	0.0280805	0.0429743	0.0284973	0.032573	0.0404379	0.0522363	0.0318488	0.0324765	0.0310347	0.0338888	0.0328299	0.033154	0.0333756	0.0327439	0.0326175	0.0342662	0.0304429	0.0358619	0.0343199	0.0280229	0.0418386	0.0308897	0.033078	0.0370675	0.0312827	0.044541	0.0508176	0.0338197	0.0337354	0.0417485	0.0387474	0.0336935	0	0.0360993	0.0322175
	01_AE.VN.1997.97VNAG218.FJ185255	0.0539639	0.0490189	0.0373119	0.0410745	0.0580407	0.0386124	0.0356904	0.0353001	0.0397735	0.0353656	0.0543702	0.0367122	0.0598792	0.0338695	0.047837	0.0335998	0.0346939	0.0448155	0.0529509	0.0332518	0.0342177	0.0321388	0.0345316	0.0335758	0.0352835	0.0350893	0.0364236	0.0350377	0.0308162	0.0314728	0.0384603	0.0331433	0.0405425	0.0465659	0.0402499	0.0398129	0.0372716	0.0348649	0.0480322	0.0528144	0.036879	0.0358826	0.0479272	0.0498771	0.034992	0.0360993	0	0.0341356
	01_AE.VN.1997.97VNAG220.FJ185256	0.0485838	0.0453439	0.0323853	0.0353682	0.0553452	0.0372729	0.0326612	0.0297671	0.0370918	0.0310381	0.0509712	0.0312398	0.0583159	0.0294426	0.0436514	0.030094	0.0201891	0.0424868	0.0486924	0.0199864	0.0212117	0.0187249	0.0216643	0.0205252	0.0212699	0.0208084	0.0234319	0.0208715	0.0282876	0.0201065	0.0258097	0.0243523	0.0369384	0.0427212	0.035557	0.0350858	0.0231506	0.0321382	0.0440976	0.0487452	0.0339919	0.033824	0.039024	0.0446083	0.0356124	0.0322175	0.0341356	0
	01_AE.VN.1997.97VNAG221.FJ185257	0.053185	0.0507255	0.0363522	0.0400763	0.0591601	0.0427969	0.0369841	0.0345958	0.0427857	0.0369745	0.0556045	0.0363439	0.0625487	0.0343325	0.0492945	0.035067	0.0257484	0.0472689	0.0539346	0.025494	0.0259805	0.024189	0.0261696	0.0259394	0.026581	0.0259566	0.0280321	0.0256053	0.0329137	0.0245119	0.0314119	0.0298338	0.0423634	0.0493544	0.0410973	0.0405115	0.0270832	0.0371229	0.0492716	0.0545814	0.0375057	0.0376545	0.043607	0.049314	0.0406186	0.0365001	0.039121	0.0105127
	01_AE.VN.1997.97VNAG223.FJ185258	0.0497351	0.0464073	0.0348401	0.0376898	0.0561675	0.0391641	0.0347876	0.0319559	0.0385541	0.0333603	0.0516866	0.0333466	0.0573867	0.0317673	0.0464127	0.0311989	0.031151	0.0445929	0.0480268	0.0310098	0.0298887	0.0297831	0.0316498	0.0307265	0.0321533	0.0317746	0.0327249	0.0321519	0.0319228	0.0287845	0.0348629	0.0322992	0.0383625	0.0437733	0.0357339	0.0341707	0.0364205	0.0317256	0.044783	0.0502429	0.0344309	0.0332047	0.0427689	0.0455901	0.0374812	0.0330425	0.0365198	0.0309562
	01_AE.VN.1997.97VNHCM306.FJ185259	0.0513115	0.0505282	0.03537	0.0395785	0.0570416	0.041735	0.0374443	0.0348318	0.0395028	0.0340667	0.0544725	0.0366195	0.0589161	0.0324828	0.0462596	0.0342591	0.0272991	0.0462212	0.0505567	0.0264903	0.0264483	0.0255395	0.0275635	0.0264953	0.0274405	0.0274444	0.0290243	0.0268651	0.0352449	0.0257747	0.0300083	0.0274325	0.0411135	0.044835	0.0395564	0.0393047	0.032428	0.0338538	0.0474217	0.0505743	0.0357122	0.0364744	0.045531	0.0491382	0.0390245	0.0383179	0.0374302	0.0267219
	01_AE.VN.1997.97VNHCM309.FJ185260	0.0522471	0.0496872	0.0395753	0.0436073	0.0611388	0.0420315	0.0389676	0.0368503	0.040811	0.0375079	0.0544406	0.0383469	0.0643452	0.0358585	0.0485102	0.0368483	0.0301399	0.0481272	0.0546996	0.0288898	0.0289649	0.0275303	0.0293509	0.029199	0.031387	0.030807	0.0315986	0.0302067	0.0345121	0.0289021	0.0310004	0.0298081	0.0432781	0.0487195	0.0417896	0.0397335	0.0308412	0.0365677	0.0484629	0.0543587	0.0383624	0.0393335	0.0486108	0.0508528	0.0429139	0.0383613	0.0388989	0.0273429
	01_AE.CN.2005.05GX079.GQ845125	0.0629086	0.0636774	0.051603	0.0569574	0.0686562	0.0556849	0.0520222	0.0482842	0.0557966	0.0520636	0.0662873	0.0522865	0.0709249	0.0490613	0.0636851	0.0510343	0.0401361	0.0609314	0.0666139	0.0376346	0.0371677	0.0366972	0.0384999	0.0368625	0.0375209	0.0377463	0.0438023	0.0379587	0.0532871	0.0425857	0.0481058	0.0435086	0.0600454	0.0602977	0.054406	0.0549515	0.0496366	0.051729	0.0599996	0.0625884	0.0529044	0.0532166	0.0593134	0.0646926	0.0575075	0.0533147	0.0559146	0.0458466
	01_AE.CN.2005.05GX001.GU564221	0.0622017	0.0604629	0.0468717	0.0521394	0.069155	0.0510359	0.0488219	0.0469488	0.0505028	0.0480378	0.0663851	0.0475257	0.0697666	0.0457414	0.060004	0.0474952	0.0305467	0.0572361	0.0622533	0.0277816	0.0282903	0.027648	0.029133	0.0280041	0.0300463	0.0297127	0.0393531	0.028961	0.0460822	0.0375184	0.0428515	0.0378856	0.0543802	0.0585713	0.0490851	0.0504554	0.0423176	0.0459484	0.0599906	0.0638256	0.0483428	0.048195	0.0584304	0.0595933	0.0513785	0.0487291	0.0507751	0.0368643
	01_AE.CN.2006.06GX239.GU564230	0.0698787	0.0641835	0.0541155	0.0588617	0.0768297	0.0606088	0.0573568	0.0549077	0.0604001	0.0553843	0.0706287	0.0567245	0.0739214	0.0542845	0.0673182	0.0547695	0.0375018	0.0684517	0.0716379	0.0356689	0.0358587	0.0341229	0.0361023	0.0354784	0.0385435	0.0377103	0.0482183	0.0352805	0.0545326	0.0442098	0.0495779	0.0432804	0.0637333	0.0668487	0.0565406	0.0591718	0.0521624	0.0541523	0.066654	0.0686038	0.0579953	0.0560459	0.0640317	0.0699054	0.0603713	0.056013	0.0589482	0.046161
	01_AE.TH.2007.MERLBDTRC5.JN860764	0.0632208	0.0596196	0.046135	0.0500436	0.067493	0.04989	0.0472088	0.0448224	0.049075	0.0451178	0.0622923	0.0458631	0.0700375	0.0495915	0.0588932	0.0442767	0.0516953	0.0606356	0.0682847	0.053187	0.0526387	0.0517543	0.0544488	0.0541575	0.0542593	0.054599	0.0556737	0.0543575	0.0530271	0.0491275	0.0553841	0.0531955	0.0584195	0.0567842	0.0524398	0.0537906	0.0577529	0.0501086	0.0566944	0.0588267	0.0525829	0.0516456	0.0578088	0.0653938	0.056927	0.0510894	0.0566353	0.0545427
	01_AE.CN.2007.FJ070013.JX112810	0.0627281	0.0621523	0.0513549	0.0556127	0.0714208	0.0543635	0.0508868	0.0478176	0.0542254	0.0502908	0.065499	0.0518581	0.0703755	0.0496939	0.0629134	0.0492565	0.0362665	0.0623333	0.0645253	0.0338129	0.0346214	0.0333715	0.0354854	0.0316893	0.0330427	0.0325265	0.0448784	0.0351425	0.0510449	0.0421543	0.0478272	0.0432269	0.0568754	0.0587954	0.0536915	0.0533919	0.0484403	0.0498066	0.0605771	0.0631385	0.0521856	0.0504654	0.0591202	0.0638308	0.0549811	0.0535557	0.0534772	0.0428947
	01_AE.CN.2007.FJ070039.JX112816	0.062638	0.0603995	0.0502658	0.0533383	0.0718655	0.0530782	0.0494297	0.0460393	0.0519755	0.0486067	0.0650907	0.0494143	0.0692958	0.047417	0.0613339	0.0473891	0.0343894	0.0609004	0.06274	0.0322219	0.0326002	0.031666	0.0333425	0.0303714	0.0315819	0.0314916	0.0437759	0.0334038	0.0484442	0.0398379	0.0461997	0.0410154	0.0553127	0.0581497	0.051957	0.0517058	0.046982	0.0485176	0.0601312	0.0627996	0.0507494	0.0498347	0.0577461	0.0629439	0.0531036	0.0512629	0.051567	0.041153
	01_AE.CN.2007.GX070005.JX112830	0.0689184	0.0645523	0.0549228	0.0579841	0.0711094	0.0552899	0.0533546	0.0503547	0.0556195	0.0537876	0.0710728	0.0552035	0.0765898	0.0526059	0.0677418	0.0537161	0.0371379	0.0658309	0.0662982	0.03621	0.0345211	0.0348661	0.036368	0.0365606	0.0378397	0.0376971	0.0445339	0.0357911	0.0543174	0.0440874	0.049798	0.0465542	0.0601621	0.0623388	0.0580684	0.0594536	0.0505404	0.0543543	0.0629256	0.0697291	0.0561356	0.0577203	0.0639378	0.069121	0.0584227	0.0564149	0.059103	0.044938
	01_AE.CN.2007.GX070044.JX112833	0.0621688	0.0593552	0.046425	0.050996	0.068335	0.0519252	0.0491863	0.0459109	0.0518387	0.0480211	0.0658549	0.0473671	0.0711319	0.0463858	0.0601663	0.0467967	0.0287729	0.0601022	0.0627668	0.0268287	0.0253241	0.0261631	0.027343	0.0278313	0.0288114	0.0281732	0.0379232	0.0273116	0.0460811	0.0366985	0.0421182	0.0392368	0.054209	0.0558313	0.0486282	0.0506071	0.043495	0.0473439	0.0582415	0.06296	0.0486344	0.0491356	0.0569802	0.0614735	0.0519642	0.0482626	0.0509681	0.037385
	01_AE.CN.2007.JS070901.JX112850	0.0666511	0.0628041	0.0522444	0.0554224	0.0724679	0.0559423	0.0549877	0.0508704	0.0565325	0.0524416	0.0700757	0.0526305	0.0735673	0.0518887	0.0645995	0.0517921	0.0350289	0.061184	0.0678882	0.0325353	0.0329483	0.0317309	0.0332587	0.0311713	0.0319331	0.0324262	0.0405354	0.0342928	0.0519321	0.0388141	0.0433	0.0432107	0.0599884	0.0615105	0.0531998	0.0549173	0.0475635	0.0494059	0.0621318	0.0662234	0.0541746	0.0543446	0.0604222	0.0649524	0.0566403	0.0542793	0.054297	0.0422048
	01_AE.CN.2002.YN0229.JX112863	0.0603566	0.0548122	0.0458297	0.048981	0.0623765	0.0484329	0.0476059	0.0426881	0.0485583	0.0452047	0.0624252	0.045403	0.0679854	0.0490444	0.0585234	0.0433881	0.0519252	0.0572989	0.066067	0.0505778	0.0493791	0.049562	0.0519921	0.0513033	0.0521236	0.0527112	0.0513714	0.0515861	0.0516042	0.0474893	0.0530564	0.0517721	0.0566719	0.056376	0.051986	0.052711	0.0551904	0.0518613	0.0590008	0.0599341	0.0533253	0.0521815	0.0565035	0.061341	0.0567842	0.0520128	0.0567172	0.0519295
	01_AE.CN.2002.YN0232.JX112864	0.0605977	0.0556703	0.0481691	0.0508948	0.0650386	0.0513711	0.0469132	0.0433361	0.0511923	0.0469994	0.0648198	0.0458383	0.0718377	0.0493924	0.0598255	0.0447855	0.0535683	0.0586287	0.0671346	0.0522558	0.0518212	0.0508971	0.0538521	0.0524737	0.0544297	0.0537612	0.0541821	0.0537405	0.0528044	0.0496919	0.0541805	0.0519326	0.0587129	0.0583473	0.0529268	0.0546685	0.0566608	0.0534297	0.0612041	0.0620102	0.055443	0.0539065	0.0592917	0.0650404	0.0595279	0.0546652	0.0584919	0.0547616
	01_AE.CN.2002.YN0236.JX112866	0.058654	0.0557358	0.0439786	0.0489131	0.0630558	0.0463013	0.0427853	0.0431778	0.0461235	0.0420722	0.0613445	0.0424675	0.0669979	0.0438525	0.0545753	0.0413534	0.0507511	0.0540182	0.066027	0.047483	0.0484892	0.0477152	0.0493157	0.0491251	0.0499882	0.0508988	0.0500237	0.048453	0.0492674	0.0440881	0.05165	0.0489051	0.0547754	0.0542985	0.0520796	0.0481426	0.0511847	0.0481626	0.0565194	0.0575945	0.0476979	0.0509706	0.0554394	0.0619585	0.0545707	0.0481081	0.0513725	0.049778
	01_AE.TH.2008.AA037A_WG11.JX447122	0.0621491	0.0623531	0.0497679	0.0553691	0.0684863	0.0527012	0.0492951	0.0454217	0.0530099	0.0473962	0.0667161	0.051083	0.0713347	0.0508872	0.0641417	0.0474525	0.0559615	0.0608316	0.0700592	0.053713	0.0542477	0.0524913	0.0549906	0.0540866	0.0552827	0.0540364	0.0545692	0.0546051	0.0546349	0.0516759	0.0562921	0.0550196	0.0609503	0.0618089	0.0555364	0.0567906	0.0583433	0.0545702	0.0586844	0.0655436	0.0566749	0.0574789	0.0608491	0.0659136	0.0615115	0.056835	0.0604056	0.0538212
	01_AE.TH.2006.AA068a_14.JX447465	0.0734298	0.073758	0.0624379	0.0644557	0.0761853	0.0622055	0.0601618	0.0593807	0.0623748	0.0582779	0.0771908	0.062236	0.0823513	0.0602708	0.0738831	0.0589061	0.0646496	0.0709398	0.0777931	0.0653555	0.0653374	0.0640382	0.0679877	0.067387	0.0672715	0.0683469	0.0659821	0.0668483	0.0676857	0.0625349	0.0685168	0.0657972	0.0724887	0.0707767	0.0684786	0.0686135	0.0690409	0.0617708	0.0728546	0.0746463	0.0671415	0.0690585	0.0711931	0.0809062	0.0707087	0.066685	0.0681154	0.0666347
	01_AE.TH.2011.40436v02_01.KY580684	0.0759099	0.0741102	0.0591016	0.0653439	0.0739203	0.0590185	0.0582492	0.0586333	0.0597667	0.0564993	0.0763227	0.0577987	0.0787375	0.0609373	0.0715143	0.056885	0.0617281	0.0688624	0.0789189	0.0628687	0.0635469	0.0612205	0.0634098	0.0634887	0.0640367	0.0642705	0.0642008	0.063299	0.06437	0.0618045	0.0684052	0.0617965	0.0699566	0.0719769	0.0662554	0.0639613	0.0682561	0.0628564	0.0687384	0.0697605	0.0616285	0.0634749	0.0689625	0.0784788	0.067832	0.0666952	0.0682169	0.0646592
	01_AE.GB.2014.14727_1_55.3.MF109618	0.0784808	0.0769634	0.0693781	0.0749317	0.0837689	0.0734758	0.0705342	0.0675286	0.0720993	0.0690178	0.0827493	0.0703932	0.087809	0.0689538	0.0804289	0.0701699	0.0663488	0.0805108	0.0838328	0.0675019	0.0677232	0.0652044	0.0678449	0.067887	0.0692406	0.0684011	0.0694653	0.0686585	0.0716994	0.0661586	0.0731754	0.0683386	0.0788011	0.0771099	0.0678761	0.0736718	0.074595	0.0631154	0.0791855	0.0806603	0.0720996	0.0715741	0.0804536	0.0793974	0.0743001	0.0716184	0.075901	0.0703042
	01_AE.LA.2011.VI22F3899.MG760390	0.0737889	0.0735529	0.062097	0.0653633	0.083526	0.064723	0.0636615	0.0593935	0.0635455	0.0624441	0.0766956	0.0635825	0.0810612	0.0612831	0.0774751	0.0608989	0.0443341	0.0708527	0.0765647	0.043565	0.0451357	0.0442597	0.0459518	0.0425691	0.0444569	0.0436487	0.0520803	0.0447093	0.0629086	0.051214	0.0568014	0.0529395	0.0655931	0.0717105	0.0614562	0.0623879	0.0588621	0.0588618	0.0696024	0.074183	0.0616391	0.06056	0.069983	0.0729451	0.064742	0.0611833	0.0647246	0.0535941
	01_AE.LA.2011.VI28F3940.MG760397	0.0687564	0.0672024	0.0572802	0.0630357	0.0811208	0.0568697	0.0582611	0.0525773	0.0586165	0.0548808	0.071589	0.057115	0.0769881	0.056892	0.0714164	0.0566234	0.0568411	0.0662624	0.0721648	0.0588886	0.0583519	0.0576826	0.059912	0.06021	0.0605661	0.0623229	0.0590107	0.0587646	0.0599032	0.055344	0.0615324	0.05905	0.0608394	0.0665815	0.0589378	0.0603239	0.0650044	0.0589966	0.0664681	0.0705258	0.058213	0.058984	0.0685961	0.0683728	0.0630475	0.056082	0.0642886	0.0606857
	01_AE.LA.2011.VI32M3901.MG760404	0.0626376	0.0594697	0.04739	0.0513192	0.0721218	0.0518968	0.0488007	0.0449478	0.0509718	0.0481419	0.0645845	0.0470913	0.0690027	0.0458144	0.0614433	0.0462892	0.0271403	0.0562865	0.0611408	0.0274451	0.0290444	0.0272923	0.0295864	0.0267798	0.0278426	0.0279962	0.0387021	0.0298059	0.0462699	0.0367473	0.0433026	0.0408798	0.0536843	0.0578311	0.049938	0.051172	0.0448863	0.047469	0.0597442	0.0638203	0.0486026	0.0482238	0.0575047	0.0610293	0.0509832	0.0488941	0.0499554	0.0387849
	01_AE.BG.2009.V_09_018.MH746252	0.0762181	0.0732527	0.0625648	0.0661805	0.0777032	0.0629172	0.0616174	0.0565505	0.0638176	0.0608422	0.076334	0.0626662	0.0845732	0.0590504	0.0717163	0.0592843	0.0599821	0.0683891	0.080724	0.0572847	0.0577255	0.056637	0.0578097	0.0584266	0.0597724	0.0596451	0.0583885	0.0589353	0.0580007	0.0552515	0.063173	0.0579555	0.0673437	0.0664147	0.0634687	0.064851	0.0616891	0.0597975	0.0696879	0.0773706	0.063129	0.0621179	0.0684457	0.0751446	0.0654941	0.0610276	0.0629487	0.0600346
	01_AE.BG.2008.S_08_004.MH746262	0.0625096	0.0586687	0.04852	0.0530599	0.0707001	0.0510338	0.0495409	0.0471593	0.0519932	0.0481461	0.0646324	0.049292	0.0699154	0.0477257	0.0606688	0.0496435	0.0446924	0.058264	0.0645457	0.0459504	0.0451942	0.0448645	0.0469964	0.0468355	0.04803	0.0487632	0.0472894	0.0475149	0.0481322	0.0422743	0.0504621	0.0445148	0.0544628	0.0581864	0.049698	0.0517385	0.0496375	0.0449281	0.0608098	0.065315	0.0513879	0.0495298	0.058499	0.0604675	0.0542458	0.0502932	0.051542	0.0485085
	01_AE.VN.2005.VN_016.MT635140	0.0756575	0.0758415	0.0640545	0.068307	0.0838541	0.0672463	0.0637085	0.0605305	0.0656815	0.0631904	0.0799465	0.064572	0.0857629	0.0628704	0.0769391	0.0625162	0.0567302	0.0668549	0.0777688	0.0548276	0.0526252	0.0531025	0.0542507	0.0553504	0.0562234	0.0571851	0.05749	0.0543059	0.0610796	0.0536233	0.0600969	0.057166	0.0633972	0.0676655	0.0555141	0.061725	0.0629225	0.0567106	0.0691859	0.0739039	0.0610017	0.0592134	0.067447	0.0681936	0.0630586	0.0590628	0.0659038	0.0574483
	01_AE.VN.2011.VN_024.MT635142	0.0731488	0.0693191	0.0608459	0.0645955	0.0800233	0.0642527	0.0619448	0.0598096	0.0645374	0.0605893	0.0769403	0.0618093	0.0815954	0.0591585	0.0743079	0.0601457	0.0449091	0.0711148	0.0781345	0.0417241	0.0404961	0.0400562	0.0424419	0.0390869	0.0417924	0.0408086	0.0490789	0.0423764	0.0570364	0.0471298	0.0525268	0.0490937	0.0648048	0.0698934	0.0603133	0.0599515	0.0553655	0.0553096	0.0656454	0.0706752	0.0583073	0.0592208	0.0643421	0.0700442	0.0631106	0.0590416	0.0609577	0.0522109
	01_AE.VN.2008.VN_032.MT635143	0.0794794	0.0810509	0.0682056	0.07486	0.0895646	0.0710693	0.0691428	0.0652936	0.0721564	0.0688412	0.0817743	0.0722206	0.085248	0.0710697	0.08469	0.0677205	0.0551244	0.0782307	0.0828519	0.0519846	0.0516045	0.0501869	0.0524759	0.0491949	0.050846	0.0494211	0.0584865	0.053003	0.0677157	0.0589803	0.0628362	0.0595413	0.0734244	0.0775353	0.069298	0.0703855	0.0634035	0.066489	0.0776641	0.0765522	0.0686154	0.0661458	0.0758014	0.081815	0.0722306	0.0683707	0.067823	0.0596542
	01_AE.VN.2012.VN_219.MT635157	0.0812894	0.0823599	0.0709936	0.0764501	0.0880831	0.0714078	0.0734367	0.0697513	0.0726074	0.0722916	0.0855483	0.0711055	0.0891994	0.0703852	0.084656	0.0707991	0.0592696	0.0826368	0.086043	0.05759	0.0563561	0.0562941	0.057622	0.0572325	0.0582876	0.0577178	0.0624469	0.0573835	0.0689709	0.0599701	0.065937	0.0624711	0.078585	0.0802017	0.0732558	0.0734874	0.069507	0.0679964	0.0803721	0.0836228	0.0734559	0.0711256	0.0793442	0.0834153	0.0759278	0.0715199	0.076155	0.0648938
	01_AE.VN.2009.VN_236.MT635158	0.0736598	0.0698319	0.0622071	0.0664238	0.0819153	0.0663413	0.0622407	0.0592943	0.0651539	0.060499	0.0770602	0.0630352	0.0824225	0.0598666	0.074773	0.0602182	0.0473794	0.0729538	0.0765822	0.0447656	0.0449427	0.0433147	0.0461218	0.044024	0.0448782	0.0445973	0.0519212	0.0448562	0.0602282	0.0524611	0.0559268	0.0551126	0.0678677	0.0718097	0.0630764	0.0633814	0.0564011	0.0596895	0.0700047	0.0750313	0.0620289	0.0627642	0.0701262	0.0749076	0.0660607	0.0619092	0.0639147	0.0543623
	01_AE.VN.2012.VN_293.MT635160	0.0835522	0.0839045	0.0767221	0.0816336	0.091784	0.0791337	0.0799	0.073847	0.0805294	0.0746476	0.0911007	0.0765981	0.0935298	0.0755624	0.0865736	0.0748686	0.0625638	0.0877176	0.0896645	0.0576417	0.0580054	0.056624	0.0584047	0.0577123	0.0600954	0.0595083	0.0673466	0.0582176	0.0751809	0.0648551	0.0689993	0.0639287	0.0826697	0.0860153	0.0752956	0.0769932	0.0730761	0.0730395	0.0854916	0.0842318	0.0765413	0.0742381	0.082439	0.0864013	0.0781964	0.0775711	0.0789759	0.068805
	01_AE.VN.2012.VN_298.MT635161	0.0717693	0.0694594	0.058775	0.0640526	0.0787009	0.0625381	0.0603419	0.0586779	0.0591115	0.0589212	0.0759364	0.0601092	0.0815572	0.0602861	0.07118	0.0591752	0.0502763	0.071584	0.0755174	0.0468881	0.0467707	0.0453859	0.0476295	0.0460263	0.0482957	0.0482749	0.0521333	0.0470324	0.0594423	0.0491153	0.0544292	0.0520775	0.0685754	0.0705956	0.0632903	0.0635597	0.0559122	0.0578407	0.0672642	0.0735638	0.0583219	0.060913	0.065733	0.0725769	0.0654497	0.0625193	0.0626964	0.0537694
	01_AE.VN.2012.VN_300.MT635162	0.0839951	0.0850369	0.0726222	0.0787245	0.0918445	0.0770934	0.0764992	0.0726455	0.0780475	0.0739996	0.0873053	0.0758332	0.0911664	0.074765	0.089303	0.0743157	0.061991	0.0872981	0.0889843	0.0589457	0.0585718	0.0579931	0.0604027	0.0564432	0.0585704	0.0584984	0.0652494	0.0594576	0.0747919	0.0655875	0.0713798	0.0639927	0.081278	0.0834776	0.0759419	0.0775684	0.0724345	0.0738741	0.08047	0.082508	0.0733095	0.0738474	0.0820034	0.087968	0.0801859	0.0789464	0.0795598	0.0670465
	01_AE.VN.2012.VN_354.MT635163	0.079191	0.0777504	0.0672758	0.0724101	0.0877585	0.0704635	0.0687165	0.0650568	0.0709145	0.0672812	0.083562	0.067056	0.0860708	0.0666224	0.083427	0.0658943	0.0477505	0.0741727	0.0814683	0.0440294	0.044997	0.0428947	0.0450479	0.0449901	0.045959	0.0452736	0.0520416	0.0452478	0.0612734	0.0526559	0.0579909	0.0544686	0.0697967	0.0690773	0.0635838	0.0634075	0.0576185	0.0624947	0.0724156	0.0752756	0.0622569	0.0648272	0.071675	0.0738824	0.0664851	0.0619001	0.0658608	0.0539581
	01_AE.VN.2013.VN_388.MT635164	0.0782836	0.0752397	0.0694183	0.0729782	0.0890122	0.0714496	0.0694142	0.0652237	0.0714377	0.0669037	0.0802717	0.0685151	0.0847112	0.0679871	0.0791503	0.0665627	0.0536212	0.0797394	0.0821895	0.051402	0.0503148	0.0506385	0.0518138	0.0493666	0.0520879	0.0511405	0.0577399	0.0526694	0.0672697	0.0559636	0.0616824	0.0573068	0.0724643	0.0743585	0.0689145	0.0696168	0.0652063	0.065797	0.0763611	0.0803308	0.06662	0.0680313	0.0750754	0.0800537	0.0729082	0.0688888	0.0703837	0.0604378
	01_AE.VN.2013.VN_413.MT635165	0.0811771	0.0796114	0.0731334	0.0768835	0.089486	0.0726589	0.0738092	0.0698736	0.0732486	0.0708981	0.0876533	0.0722285	0.0888007	0.0713127	0.0852508	0.0719776	0.0679282	0.0818278	0.0868067	0.0638469	0.0631374	0.0621765	0.0645422	0.0641911	0.0666824	0.0664403	0.0685343	0.0639274	0.0747383	0.0665379	0.0725524	0.0658468	0.0782382	0.080494	0.0680674	0.0738764	0.071863	0.070665	0.0799639	0.082507	0.0736059	0.0722752	0.0797338	0.0818755	0.0764832	0.0737428	0.07421	0.0701854
	01_AE.VN.2012.VN_421.MT635166	0.0846885	0.0846361	0.0764535	0.0812809	0.0919106	0.0791292	0.0771279	0.0729241	0.0784094	0.0757198	0.0910006	0.0789586	0.091813	0.0766484	0.0908162	0.0761434	0.0653318	0.0832004	0.0925112	0.0630118	0.0621723	0.0609794	0.063192	0.0633295	0.0647052	0.0654092	0.0698257	0.0632541	0.0794191	0.0681006	0.0745165	0.067954	0.0858251	0.0851918	0.0788977	0.0776996	0.0740776	0.0752	0.0842051	0.0878733	0.078666	0.0779886	0.0859539	0.0899054	0.0829653	0.0794425	0.0771038	0.0726251
	01_AE.VN.2013.VN_425.MT635167	0.0760384	0.0776358	0.0641279	0.0694112	0.0812144	0.0674526	0.0660371	0.0632619	0.0654512	0.0631008	0.0812386	0.0656948	0.0799094	0.0648143	0.0768538	0.065026	0.0499385	0.0740675	0.0784098	0.0471354	0.0460027	0.0460165	0.0478931	0.0481868	0.0476128	0.0483656	0.0536839	0.0437346	0.0635848	0.0537101	0.0609117	0.0557835	0.0713738	0.0732192	0.0665906	0.0674925	0.0612985	0.0630235	0.071929	0.0729277	0.0648226	0.0638878	0.0733799	0.0770298	0.0679984	0.0652669	0.0671089	0.0571527
	01_AE.VN.2012.VN_446.MT635168	0.075739	0.079917	0.0685648	0.0734733	0.0840276	0.0712826	0.0705336	0.0638296	0.0683563	0.0677221	0.0838638	0.068885	0.0853069	0.0686954	0.0796697	0.0678934	0.0541898	0.0790435	0.0841081	0.052287	0.0504035	0.0515524	0.0520196	0.0509138	0.0524379	0.0519133	0.0611978	0.0520824	0.0703002	0.0593332	0.0617895	0.0591744	0.0766548	0.074721	0.0679364	0.0703518	0.0669662	0.0650988	0.0772638	0.0776381	0.0698401	0.0690418	0.0782963	0.0810405	0.0737959	0.0727091	0.0731615	0.0617726
	01_AE.VN.2013.VN_474.MT635169	0.0869371	0.0828114	0.077766	0.0816306	0.0966808	0.0779086	0.0763714	0.0742728	0.076545	0.0748283	0.090539	0.0763337	0.0940946	0.0759894	0.0896607	0.0752316	0.0602419	0.079505	0.0944463	0.0575006	0.055296	0.0556198	0.0574138	0.0567964	0.059062	0.0599135	0.0609703	0.0573434	0.0690711	0.0592018	0.0634225	0.058654	0.0735708	0.0775742	0.0693914	0.0685356	0.0664528	0.0677132	0.0758109	0.0840408	0.0684904	0.0673915	0.0772448	0.0806171	0.0731714	0.0686342	0.0723854	0.0624667
	01_AE.VN.2013.VN_478.MT635170	0.0774285	0.0759124	0.0649929	0.0695064	0.0821203	0.0668626	0.0675757	0.0633287	0.0652528	0.0640976	0.0771363	0.0661782	0.082927	0.0658366	0.0773051	0.06488	0.0559785	0.0734839	0.0810177	0.0542329	0.0523947	0.0530041	0.0546121	0.0533532	0.0557835	0.0548436	0.0595656	0.0544101	0.0676865	0.0569817	0.0614093	0.0557157	0.0745972	0.0767126	0.0674407	0.0694626	0.0645104	0.0635724	0.0752157	0.0758396	0.0642836	0.0652072	0.0742249	0.0789704	0.0710654	0.0679549	0.070192	0.0601126
	01_AE.VN.2013.VN_575.MT635172	0.0780805	0.0765426	0.0690313	0.0716582	0.0900013	0.0710077	0.0707694	0.0671446	0.0698483	0.0669239	0.0811864	0.0682713	0.0854667	0.0689249	0.0802387	0.0674875	0.0539532	0.0758422	0.0835003	0.0508017	0.0492754	0.0495962	0.0514643	0.0486398	0.0514215	0.050423	0.0594709	0.0512833	0.0683053	0.0562046	0.0612499	0.0554578	0.0753362	0.0770006	0.0690399	0.0707134	0.0646611	0.0633394	0.0744346	0.0768385	0.0639547	0.0652261	0.0754778	0.0797465	0.0702746	0.0688761	0.0689159	0.0609673
	01_AE.VN.2010.VN_606.MT635173	0.0830191	0.0794062	0.0717712	0.0753868	0.0881803	0.0728949	0.0711682	0.0687274	0.0725214	0.0696254	0.0868686	0.0697294	0.091838	0.069182	0.0859826	0.0687248	0.0596328	0.0848508	0.0854767	0.0563834	0.0561645	0.0553519	0.0577091	0.0558556	0.0578778	0.058156	0.0633307	0.0575109	0.0714771	0.0609485	0.064504	0.0622142	0.0784338	0.0813983	0.0731376	0.073042	0.0658543	0.0677513	0.0810226	0.0832114	0.0718712	0.0702068	0.0784046	0.0806372	0.0756476	0.0738073	0.0737196	0.0621892
	01_AE.VN.2011.VN_633.MT635174	0.081618	0.0821674	0.0736382	0.0757172	0.090203	0.0755673	0.0733146	0.0681684	0.0736385	0.0715469	0.0893245	0.0705634	0.0931701	0.0713053	0.0835518	0.071912	0.0579432	0.0818316	0.0857075	0.0533055	0.0546677	0.0525152	0.0557677	0.0514049	0.053642	0.0534417	0.0603796	0.054351	0.0706617	0.0598209	0.0662574	0.0618766	0.0780862	0.0816827	0.0728678	0.0739023	0.068485	0.0722754	0.0808831	0.0873025	0.0720343	0.0724381	0.0784741	0.0844292	0.0753126	0.0730384	0.0757885	0.0625355
	01_AE.VN.2014.VN_643.MT635175	0.0861083	0.0873419	0.0752335	0.0789335	0.0955693	0.0782847	0.0771688	0.07224	0.0775401	0.0739253	0.092302	0.0747529	0.0972204	0.0732171	0.0891823	0.0743671	0.0551654	0.0815356	0.0888981	0.0526807	0.0500397	0.0510863	0.0518898	0.0513137	0.0535254	0.0527421	0.0592562	0.0520691	0.069153	0.0587555	0.0615619	0.0601865	0.0728433	0.076999	0.0705799	0.0677585	0.0658176	0.0656248	0.0796571	0.084791	0.0711483	0.0689182	0.0778145	0.0786098	0.0731744	0.0708291	0.0711653	0.0597747
	01_AE.CN.2005.05GXD005.MW079293	0.0676151	0.0615714	0.0531979	0.0567329	0.073181	0.0562677	0.0543525	0.0498893	0.0553379	0.051475	0.0682018	0.0521179	0.071991	0.0504661	0.0656932	0.0509767	0.0380327	0.0628411	0.0676143	0.0365336	0.0364998	0.0357327	0.0376522	0.0365898	0.0378725	0.0388741	0.0441282	0.0373016	0.0545139	0.0418609	0.0484208	0.045283	0.0603203	0.0625659	0.0558605	0.0564657	0.0498429	0.0524638	0.0636572	0.0654955	0.0554123	0.0535676	0.0626592	0.0659154	0.0558035	0.0530876	0.0560235	0.0452806
	01_AE.CN.2005.05GXD079.MW079303	0.0664322	0.0671904	0.0562588	0.06115	0.0744477	0.0576381	0.056558	0.0528567	0.0585071	0.0554797	0.070807	0.0549401	0.0767604	0.0537697	0.0680434	0.0544344	0.0428537	0.0685498	0.0702557	0.0403417	0.0405992	0.0391025	0.0414957	0.0401262	0.0410028	0.0407104	0.0485456	0.0414043	0.0574679	0.0474358	0.0524994	0.0489842	0.0646342	0.064779	0.0596261	0.0600117	0.0557403	0.0574588	0.066131	0.069861	0.0592577	0.0597018	0.066078	0.0698526	0.0614105	0.0574426	0.0602351	0.0502479
	01_AE.CN.2006.06GXD217.MW079305	0.0674749	0.065769	0.056259	0.0586525	0.0718929	0.0580748	0.0565033	0.050569	0.0588613	0.0545396	0.0682352	0.0561349	0.070942	0.0547943	0.06764	0.054452	0.0395551	0.065229	0.0716435	0.0375725	0.0375913	0.0364285	0.0389091	0.0387239	0.0415787	0.0407225	0.0481324	0.038069	0.0554682	0.0440008	0.0514628	0.0451728	0.0622123	0.0642531	0.0573233	0.0575813	0.0519618	0.0520149	0.0646933	0.0641952	0.0584628	0.0563341	0.0651474	0.0685051	0.0605573	0.0587538	0.0609904	0.0480539
	01_AE.CN.2006.06GXD242.MW079306	0.0665192	0.0684415	0.0579707	0.0635353	0.0762124	0.0610951	0.0590564	0.0564204	0.0616258	0.0582468	0.0731613	0.0582941	0.0755843	0.0569142	0.0716235	0.0581627	0.0398984	0.0677832	0.0721269	0.0381965	0.0389143	0.0376715	0.0390861	0.0398871	0.0407998	0.0400671	0.0490231	0.0384196	0.0578931	0.0466499	0.0511969	0.0483878	0.0664334	0.0670741	0.0598418	0.0620387	0.0554575	0.0554837	0.0678214	0.0729028	0.0598736	0.0569716	0.0653775	0.0698989	0.0631511	0.0589451	0.063567	0.0497346
	01_AE.TH.1993.93TH253.U51189	0.0465933	0.0458903	0.0334509	0.0357487	0.0638486	0.037252	0.0330714	0.0308925	0.0362601	0.0313719	0.0486325	0.0303275	0.056241	0.0350557	0.0448774	0.0294114	0.039454	0.0449006	0.0557938	0.037958	0.0378939	0.0357397	0.0391186	0.0384449	0.040019	0.0397158	0.0407527	0.0392773	0.0386395	0.0375228	0.0406813	0.0391947	0.0428717	0.0450693	0.0398343	0.0404718	0.0429067	0.0401538	0.042593	0.050478	0.0375966	0.0414404	0.0425412	0.0493234	0.0448304	0.0376072	0.0444964	0.0391463
	01_AE.TH.1990.CM240.U54771	0.0391126	0.0377594	0.0235658	0.0262102	0.0482203	0.028884	0.0224722	0.0219726	0.0277843	0.0235731	0.0412743	0.0230157	0.0480966	0.0238664	0.0374459	0.0210626	0.0316339	0.0362656	0.0481516	0.0299037	0.0302678	0.0289796	0.0305804	0.0303466	0.031601	0.032009	0.0332296	0.0311289	0.0312944	0.0274765	0.0334603	0.0309674	0.0350913	0.0361934	0.0327843	0.03317	0.0346325	0.0313252	0.0372347	0.0408769	0.0341077	0.0326091	0.0353313	0.0407959	0.0351708	0.0300137	0.035821	0.0301992
Clade 2	01_AE.TH.2007.MERLBDTRC7.JN860766	0.0781633	0.0780138	0.0654136	0.0717796	0.0840607	0.071555	0.0698073	0.065469	0.0697874	0.0674494	0.0819673	0.0699721	0.087711	0.0704588	0.0824234	0.0663696	0.069486	0.0804727	0.0863592	0.0712036	0.0714452	0.0699883	0.0717628	0.0726506	0.0732333	0.0731973	0.0743303	0.0717398	0.075853	0.0706707	0.0757657	0.0697931	0.0801301	0.0802942	0.0738219	0.0755632	0.0758658	0.0726498	0.0790559	0.0780077	0.0715517	0.0737332	0.079083	0.0859888	0.0794054	0.0730815	0.0811122	0.0731506
	01_AE.TH.2007.MERLBDTRC8.JN860767	0.0728888	0.0713773	0.0600174	0.0642291	0.080837	0.0631785	0.0613836	0.0586053	0.063188	0.0610385	0.0801571	0.0623342	0.0821457	0.0658551	0.0729928	0.0577228	0.0638583	0.0731351	0.0799623	0.0669126	0.0662618	0.0653702	0.0681301	0.0679247	0.0689572	0.0688189	0.0684006	0.0661526	0.0681415	0.0632479	0.0684699	0.0657761	0.0718921	0.0712682	0.0671108	0.0675235	0.0700863	0.0638783	0.0710637	0.0703617	0.066112	0.0638406	0.0729629	0.0794683	0.0724353	0.0679641	0.0716839	0.0664872
	01_AE.TH.2006.AA082a_WG10.JX447638	0.0657596	0.064673	0.0509381	0.0544046	0.0682788	0.0503895	0.0513806	0.0477166	0.0529227	0.0487723	0.0670878	0.0494038	0.073204	0.0512764	0.0610573	0.0486563	0.0581169	0.0622481	0.0674419	0.0575342	0.057661	0.0564379	0.0573881	0.0572969	0.0591612	0.0597045	0.0569445	0.0573163	0.057677	0.0540768	0.0598156	0.0550048	0.0607439	0.0596146	0.0560375	0.0577559	0.0623502	0.0559459	0.0633004	0.0670976	0.0557216	0.0567952	0.0597194	0.0670857	0.0649434	0.0594239	0.0623106	0.0575865
	01_AE.LA.2012.VI21M5276.MG760388	0.0872686	0.0868554	0.0752897	0.0808337	0.0926367	0.0749391	0.0753124	0.0739799	0.0754986	0.0737546	0.0861604	0.0752859	0.0911786	0.0759514	0.0866538	0.073703	0.0765565	0.0857887	0.0934669	0.0777338	0.077781	0.0762858	0.0795489	0.0777616	0.0791161	0.0803754	0.0808549	0.0774929	0.0825357	0.074813	0.0821152	0.0771832	0.0840394	0.0875573	0.0801116	0.0796602	0.0837189	0.0767606	0.0854679	0.0869675	0.0776236	0.0774513	0.0819016	0.0873589	0.0841203	0.0796394	0.0821678	0.0793384
	01_AE.LA.2011.VI22F3810.MG760389	0.0790103	0.079142	0.0670468	0.0725658	0.0936412	0.06801	0.069019	0.0652413	0.0699365	0.066341	0.0813315	0.0676797	0.0855962	0.0684342	0.0801079	0.0650087	0.0708822	0.0786856	0.0885667	0.0700821	0.0715945	0.0687333	0.0716107	0.0706132	0.0709073	0.072152	0.0701256	0.0694634	0.073844	0.068519	0.0739535	0.0709636	0.0742218	0.0759339	0.0743296	0.0730464	0.0744328	0.0696686	0.0758179	0.0764328	0.0686795	0.0705816	0.078635	0.0817867	0.0783871	0.0716718	0.0753123	0.0740716
	01_AE.LA.2011.VI37F3781.MG760412	0.0751396	0.07454	0.0637689	0.0690038	0.0832922	0.0641111	0.0644779	0.0611835	0.0649871	0.0616435	0.0722081	0.0604135	0.0805718	0.0665931	0.0770465	0.0624483	0.0688743	0.0747114	0.0823377	0.0699404	0.0684946	0.0682561	0.0699489	0.0709208	0.0708648	0.0712681	0.070446	0.0702852	0.0706145	0.068404	0.0720182	0.0670891	0.0745502	0.0764316	0.0698312	0.0695474	0.0753099	0.0696128	0.0741542	0.0766537	0.067311	0.0689484	0.0722238	0.0823201	0.0753463	0.0699005	0.0743957	0.0707961
	01_AE.LA.2011.VI50M3793.MG760425	0.0872166	0.0872028	0.0731555	0.078861	0.100243	0.0762295	0.0762287	0.0733322	0.0767992	0.0752378	0.0876775	0.0749567	0.0918608	0.0757186	0.0871469	0.0723915	0.0789139	0.0868671	0.0959313	0.0771256	0.0796756	0.0760562	0.0795281	0.0789544	0.0789071	0.0795754	0.0775246	0.0778639	0.0820087	0.0762932	0.0823962	0.0789152	0.0831918	0.0838272	0.0837745	0.0817752	0.0822273	0.0770998	0.0823946	0.083572	0.0767363	0.0802128	0.0844909	0.0919686	0.0853089	0.0802298	0.0837031	0.0817621
	01_AE.TH.2011.2544022P000FL_Sg.MG989504	0.0755422	0.0725328	0.0624489	0.0684124	0.0801361	0.0642457	0.062804	0.0603737	0.0644378	0.0628505	0.0784196	0.0590191	0.0842283	0.0653737	0.0752093	0.0613067	0.0677689	0.0743048	0.0822729	0.0659079	0.0662107	0.0653796	0.0670494	0.0672431	0.0670503	0.0676251	0.0674139	0.0667781	0.0670827	0.0625124	0.0663157	0.0674313	0.0751571	0.072744	0.0694828	0.0681655	0.0684647	0.0657466	0.0710897	0.0751252	0.0667151	0.0694079	0.0718631	0.0822788	0.0724511	0.0685459	0.0741085	0.0674072
	01_AE.TH.2015.2547424P000FL_Sj.MG989539	0.0800337	0.0779936	0.0664741	0.0727053	0.0821968	0.0680844	0.0644491	0.062442	0.0679397	0.0628931	0.0816454	0.0652966	0.089317	0.0666077	0.0766813	0.0651411	0.065626	0.0746529	0.0837886	0.0686221	0.0683377	0.0677816	0.0693455	0.0677629	0.0685602	0.0694158	0.0665897	0.0692402	0.0707165	0.0639098	0.071243	0.0657639	0.0755298	0.0770236	0.0718595	0.0699198	0.0720584	0.0682408	0.0728012	0.0814542	0.070523	0.0717032	0.0746592	0.0848823	0.0765815	0.0716185	0.0737958	0.0667547
	01_AE.TH.2011.2547905P000FL_Sb.MG989542	0.0701544	0.0657577	0.0577962	0.0635453	0.0729002	0.057188	0.0581589	0.0541404	0.0575182	0.0555234	0.0714085	0.0572762	0.0793094	0.0595896	0.0699802	0.0552055	0.056732	0.065389	0.0768485	0.0585919	0.0584933	0.0566673	0.0588352	0.059481	0.0605621	0.0611641	0.0588867	0.059513	0.0640193	0.0543029	0.0630885	0.0588771	0.0645564	0.0677004	0.0621199	0.0606632	0.0649126	0.0595156	0.0672175	0.0721614	0.0600927	0.0606718	0.0649571	0.0730384	0.0659041	0.0599472	0.0637007	0.0608023
	01_AE.TH.2010.2549133P000FL_Sc.MG989562	0.0682626	0.065845	0.05705	0.0630248	0.0751035	0.0586477	0.0567512	0.0543521	0.0579885	0.0568932	0.0733447	0.0567028	0.0785634	0.0572468	0.0695424	0.0556793	0.0570131	0.0662806	0.0721259	0.0598242	0.0595536	0.0588516	0.0605973	0.0592709	0.0611483	0.0604077	0.0582967	0.0606754	0.0614664	0.0550548	0.0614412	0.058718	0.0675777	0.0645949	0.0607534	0.0606829	0.0611933	0.058894	0.0665973	0.0692568	0.0619489	0.0605348	0.0675123	0.0730272	0.0660457	0.0618822	0.0654413	0.0583041
	01_AE.TH.2016.Pt18_onART_15.ON902831	0.0786859	0.0768213	0.0655029	0.0698637	0.08247	0.0660307	0.0641764	0.0604825	0.0643357	0.0640894	0.0812345	0.0642783	0.0842363	0.0629202	0.0758301	0.0626934	0.0692966	0.074554	0.0796073	0.0672539	0.0661188	0.0663606	0.0676889	0.0678987	0.0689136	0.0680934	0.0686217	0.0682736	0.0719729	0.0654687	0.0698946	0.0669487	0.0724489	0.0722553	0.0710266	0.0683519	0.071282	0.0670482	0.075588	0.0801384	0.0714168	0.0684799	0.0753552	0.0818905	0.0753019	0.0688532	0.0738884	0.0690991
	01_AE.TH.2016.Pt18_onART_16.ON902832	0.0753084	0.0718218	0.0616362	0.0665142	0.0787872	0.0619318	0.0592556	0.0570145	0.0610077	0.0605913	0.0763884	0.0595936	0.0803476	0.0599792	0.0716195	0.0585227	0.0667299	0.0716254	0.0768069	0.0652608	0.0642772	0.0640832	0.065517	0.0658697	0.0661474	0.0659447	0.066192	0.0660037	0.069304	0.0636942	0.0660852	0.0646647	0.0700023	0.0689943	0.0676642	0.0646431	0.0684884	0.0646099	0.0716819	0.0752917	0.0680923	0.065079	0.0723665	0.0782308	0.0718454	0.0661209	0.0702459	0.0672609
	01_AE.TH.2014.Pt18_PreART_01.ON902844	0.0845013	0.080863	0.0705217	0.0748487	0.0851596	0.0701095	0.0705147	0.0650494	0.069348	0.0693615	0.087602	0.0688882	0.0893819	0.0704484	0.0805191	0.0681769	0.0754618	0.0781403	0.0872014	0.0732367	0.0730455	0.0716563	0.073988	0.0734651	0.0732388	0.0739691	0.0746617	0.0738123	0.0779949	0.0718865	0.0753825	0.0718364	0.0790048	0.079565	0.0756912	0.0738175	0.0772286	0.0732722	0.0789028	0.0835069	0.076573	0.0751271	0.0808807	0.0891584	0.0825618	0.0754713	0.0799904	0.0752573
	01_AE.TH.2014.Pt18_PreART_02.ON902845	0.08511	0.081331	0.0708343	0.0760227	0.0852286	0.0712298	0.0713279	0.0653722	0.0699407	0.0709545	0.0879433	0.0702955	0.0893047	0.0712112	0.0816131	0.0692724	0.075005	0.0792025	0.0882295	0.0727885	0.0725711	0.0715245	0.0723604	0.0726487	0.073103	0.0736721	0.0747048	0.0739914	0.0781887	0.0708605	0.0749341	0.0711527	0.0791983	0.08029	0.075934	0.0745094	0.0766488	0.0720365	0.0785965	0.0836405	0.0754891	0.0744644	0.0810942	0.0896309	0.0822129	0.0757032	0.0797836	0.0748027
	01_AE.TH.2014.Pt18_PreART_03.ON902846	0.0809099	0.0792428	0.0681597	0.0712076	0.0842642	0.0682185	0.0664909	0.0627245	0.0670832	0.0673533	0.0832126	0.0647326	0.0871242	0.0660629	0.0779178	0.0652818	0.0708894	0.0767487	0.0834859	0.0692471	0.0687341	0.0681974	0.0693207	0.0699704	0.0696126	0.0702478	0.0712866	0.0702121	0.0748374	0.068314	0.0718012	0.0687338	0.0760533	0.0761387	0.0742405	0.0702154	0.0738805	0.0698157	0.0750492	0.078882	0.074279	0.070838	0.0778249	0.0853531	0.0793371	0.0717545	0.0778146	0.0720753
	01_AE.TH.2014.Pt18_PreART_06.ON902848	0.0843614	0.0824252	0.0709141	0.0756788	0.0858193	0.0709873	0.0714051	0.0655496	0.0699151	0.0705268	0.0880712	0.0701956	0.0904349	0.0716008	0.0814128	0.069476	0.0763125	0.0794348	0.0877103	0.0742722	0.0740834	0.0729965	0.0745427	0.0741338	0.0745972	0.0746395	0.0760286	0.0751655	0.0782916	0.072921	0.0765098	0.072873	0.079426	0.0805947	0.0770627	0.0742782	0.0782857	0.0744212	0.0791161	0.0837417	0.0771718	0.0747997	0.0814346	0.0898789	0.0837697	0.0758826	0.0803947	0.0761166
	01_AE.TH.2014.Pt18_PreART_10.ON902852	0.0844803	0.083764	0.07183	0.0759732	0.0870974	0.0707164	0.0709357	0.0653595	0.0698214	0.0712542	0.0875636	0.0701939	0.090086	0.0714753	0.0818354	0.068867	0.0755981	0.0800055	0.087851	0.0729485	0.0733937	0.0723634	0.0736895	0.074527	0.0743786	0.0741121	0.0748641	0.0745611	0.0783067	0.0721637	0.0771692	0.0731207	0.0788874	0.0810492	0.0776335	0.0742243	0.0781171	0.0734509	0.0785509	0.0828061	0.0774315	0.0750235	0.0804651	0.0885888	0.0826902	0.0758492	0.0814354	0.0759931
	01_AE.TH.2014.Pt18_PreART_13.ON902855	0.0851054	0.0824694	0.0712242	0.0760922	0.0862789	0.0710016	0.0720385	0.0657293	0.0690241	0.0703324	0.0875099	0.0702118	0.0906894	0.0715928	0.0813289	0.0690213	0.0755342	0.0787484	0.088917	0.0734913	0.0732834	0.0722406	0.073634	0.0732304	0.0736656	0.0742825	0.0752788	0.0745509	0.0787769	0.0719784	0.0757861	0.0714771	0.0791703	0.0808291	0.0755002	0.0755349	0.0779834	0.0735977	0.078626	0.0834496	0.0766602	0.0745827	0.081614	0.0890628	0.0820741	0.0757586	0.0783067	0.0750497
	01_AE.TH.2014.Pt18_PreART_16.ON902858	0.0830484	0.0821034	0.0684568	0.0726026	0.0868573	0.0704839	0.0678449	0.0650155	0.0687921	0.067746	0.0844193	0.067113	0.0868929	0.0672795	0.0791687	0.0669246	0.0734605	0.0771601	0.0862617	0.0710382	0.0704669	0.0698064	0.0714995	0.0718154	0.0728047	0.0718333	0.0718276	0.0721462	0.0762238	0.0694959	0.0744012	0.0701653	0.0774885	0.0780793	0.0752922	0.0719793	0.0758038	0.0710791	0.0776928	0.0797718	0.0744428	0.0725617	0.0804804	0.086162	0.080745	0.0735216	0.078916	0.0734651
	01_AE.TH.2014.Pt18_PreART_24.ON902864	0.0848606	0.0817511	0.0710479	0.0756412	0.0859629	0.0702059	0.0709294	0.0658092	0.0682656	0.0690191	0.0869292	0.0697805	0.0896981	0.0711198	0.0818875	0.0685964	0.075335	0.0782178	0.0868799	0.0728674	0.073254	0.0714646	0.0731453	0.0730418	0.0733927	0.0734307	0.0746503	0.0737592	0.0778418	0.0714113	0.0753792	0.0711999	0.079856	0.0801379	0.0768047	0.0750748	0.0768182	0.0722488	0.0785437	0.0823435	0.0763916	0.0743416	0.0806174	0.0879256	0.0825785	0.0746969	0.0786127	0.0748603
	01_AE.TH.2014.Pt18_PreART_25.ON902865	0.0852717	0.0813919	0.0705855	0.0755356	0.086643	0.0713688	0.0712175	0.065914	0.0697407	0.0711412	0.0876241	0.070202	0.0893396	0.0709728	0.0808173	0.0694836	0.0758687	0.0787422	0.0882671	0.0731678	0.0734228	0.071901	0.0740661	0.0733432	0.0734351	0.0743703	0.0745908	0.0746878	0.0790301	0.0719067	0.0759325	0.0714022	0.0793841	0.0807626	0.0760985	0.0737896	0.0774747	0.0745052	0.0797865	0.0829947	0.0765269	0.0747047	0.0812569	0.0897507	0.0826918	0.0754137	0.079136	0.075186
	01_AE.TH.2014.Pt18_PreART_26.ON902866	0.084192	0.0819262	0.0704324	0.0751805	0.084152	0.0709671	0.0708854	0.0651686	0.0695415	0.0692835	0.0866122	0.069565	0.0879588	0.070901	0.080564	0.0696103	0.0752061	0.0782699	0.0876808	0.0728689	0.0724526	0.0716036	0.0737364	0.0728992	0.0725396	0.0734013	0.0740769	0.0738762	0.0777352	0.0718043	0.0747244	0.0711711	0.079064	0.0799458	0.0767098	0.074821	0.0764494	0.0734495	0.0785684	0.082152	0.0759987	0.0745435	0.0804261	0.0887036	0.082799	0.0748987	0.078932	0.0748718
	01_AE.TH.2014.Pt18_PreART_27.ON902867	0.0835202	0.0803906	0.0693351	0.0734618	0.0847982	0.068721	0.0696747	0.0644335	0.067267	0.0681168	0.0849843	0.0680381	0.0881126	0.0689595	0.0805018	0.0674573	0.0737383	0.0764815	0.0861058	0.0715332	0.0714685	0.0701645	0.0722816	0.0711048	0.0713699	0.0719396	0.0726633	0.0724209	0.0768721	0.0703004	0.0734685	0.0696788	0.0775816	0.0791727	0.0748279	0.0722202	0.0751364	0.0709626	0.0779494	0.0807829	0.07396	0.0727432	0.0793214	0.087358	0.0808623	0.0731453	0.0768597	0.0732263
	01_AE.TH.2014.Pt18_PreART_32.ON902870	0.0842099	0.082002	0.0706905	0.0752698	0.0860518	0.070607	0.0709975	0.0654233	0.0688983	0.0699932	0.0871671	0.0696835	0.0907825	0.0717336	0.0813999	0.068098	0.0760156	0.0795996	0.0873631	0.0739729	0.0735721	0.0725611	0.0736031	0.0731914	0.0737017	0.0739753	0.0760896	0.0748367	0.0785843	0.0720952	0.0761427	0.0716518	0.0798674	0.0816421	0.0759049	0.0742874	0.0784283	0.072852	0.0786967	0.0837838	0.0764489	0.0741075	0.0810555	0.0896111	0.082489	0.075746	0.0791346	0.0753515
	01_AE.TH.2014.Pt18_PreART_36.ON902873	0.0849272	0.0835799	0.0715062	0.0757866	0.0878993	0.0725398	0.0700411	0.0662273	0.0708934	0.0689778	0.0862923	0.0697355	0.0909532	0.0705682	0.0815758	0.0689028	0.0753609	0.0797764	0.088709	0.0733789	0.0730941	0.0718179	0.0729818	0.0743154	0.0746702	0.0742176	0.0748187	0.0743767	0.0777623	0.0721236	0.0762124	0.0725627	0.0805706	0.0796477	0.077593	0.0750145	0.0781938	0.0746939	0.0791893	0.0832344	0.0773901	0.0751382	0.0796246	0.0889847	0.0836331	0.0756104	0.0806713	0.0755851
	01_AE.TH.2014.Pt18_PreART_42.ON902879	0.0821288	0.0810451	0.0703273	0.0731277	0.0852227	0.0697886	0.0681583	0.064508	0.0693439	0.0691067	0.0855421	0.0669357	0.0871215	0.0676806	0.079938	0.0671815	0.0726596	0.0776572	0.0848799	0.0708438	0.0702627	0.0696479	0.0706576	0.0717768	0.0717831	0.0712094	0.0727815	0.0717196	0.076453	0.0705674	0.0738532	0.0709647	0.0773781	0.0770368	0.0758	0.0719037	0.075438	0.0721311	0.0782806	0.0810325	0.0746949	0.0728025	0.079489	0.0863962	0.0809573	0.0731585	0.0788962	0.0737566
	01_AE.TH.2014.Pt18_PreART_44.ON902881	0.0858471	0.0839774	0.072067	0.07678	0.085671	0.0717697	0.0717103	0.0669355	0.0704217	0.0713084	0.0883524	0.0712872	0.0916791	0.0725534	0.0833436	0.0703899	0.0772467	0.0811663	0.0877235	0.0753525	0.0747056	0.0740724	0.0759895	0.0758863	0.0761994	0.076229	0.0767177	0.076446	0.0804423	0.0738438	0.0782544	0.0736484	0.0808995	0.0817603	0.0782718	0.0763259	0.0795405	0.0756567	0.0800133	0.0853208	0.0784681	0.0765583	0.0825253	0.0913402	0.084403	0.0770819	0.0816855	0.0770694
	01_AE.TH.2014.Pt18_PreART_45.ON902882	0.0852579	0.081976	0.0719593	0.076135	0.0853396	0.0715518	0.0699683	0.0662414	0.0699458	0.0707742	0.0864279	0.0700444	0.0897557	0.0709332	0.0824479	0.0694941	0.0758706	0.080565	0.0880847	0.0738306	0.073605	0.0726065	0.0727912	0.073654	0.0753006	0.0741965	0.0740231	0.0749112	0.0777754	0.0717806	0.0763641	0.0714742	0.0798664	0.0798327	0.0772559	0.0745939	0.0777373	0.0720969	0.0795754	0.0815047	0.076113	0.0744981	0.0811205	0.0885161	0.0836352	0.0754137	0.0806427	0.0758008
	01_AE.TH.2014.Pt18_PreART_46.ON902883	0.0826536	0.081087	0.0703244	0.0745075	0.0839904	0.0685857	0.0689308	0.0644405	0.0673278	0.0684602	0.0853541	0.0678684	0.0886881	0.0701004	0.080114	0.067211	0.0750389	0.0774025	0.0858282	0.0720678	0.0718221	0.0710204	0.0717479	0.071916	0.0732011	0.07221	0.0737916	0.0723671	0.0768929	0.0703971	0.0758546	0.0701554	0.0787829	0.079275	0.0753292	0.0737997	0.0770577	0.0713754	0.077803	0.082141	0.0759838	0.0736082	0.0804682	0.0878149	0.0813584	0.0739548	0.0788595	0.0742955
	01_AE.TH.2014.Pt18_PreART_50.ON902886	0.0847195	0.0819114	0.0705987	0.0759156	0.085195	0.0706227	0.0712212	0.0659841	0.0693378	0.0717706	0.0888209	0.0704953	0.0906698	0.0712674	0.0818434	0.0694705	0.0761925	0.0801395	0.0896938	0.0739603	0.0740613	0.0726886	0.0736953	0.0736902	0.0739658	0.0745105	0.0752549	0.0748516	0.0789151	0.0721476	0.0767379	0.0721377	0.0800843	0.0800289	0.0771948	0.0751093	0.0775231	0.0729854	0.0803426	0.0838301	0.0771765	0.0759941	0.080985	0.0907613	0.0837697	0.0768925	0.080023	0.075985
	01_AE.TH.2014.Pt18_PreART_53.ON902888	0.079537	0.0775871	0.0666404	0.0710927	0.0816654	0.0668486	0.0664535	0.0614482	0.0648267	0.0668661	0.0823539	0.0657428	0.0864481	0.0663958	0.0774524	0.0647336	0.0707532	0.0767395	0.0837834	0.0691303	0.0687265	0.0680459	0.0686255	0.0687165	0.0697935	0.069416	0.0701854	0.0700201	0.0735107	0.0674839	0.0719584	0.0677643	0.0748156	0.076301	0.0727893	0.069804	0.0739797	0.0696561	0.0755959	0.0798997	0.0733986	0.0695513	0.0766881	0.0843048	0.0780746	0.0715509	0.0768889	0.0707624
	01_AE.TH.2014.Pt18_PreART_59.ON902891	0.0842399	0.0832964	0.0703226	0.074058	0.08638	0.0692934	0.0691726	0.0653979	0.0688571	0.0677712	0.0862566	0.0671631	0.0884719	0.0682942	0.0801598	0.0675529	0.074029	0.076722	0.0865644	0.0717385	0.0716835	0.0708475	0.0718691	0.0730401	0.0732137	0.0725765	0.0726527	0.0729768	0.0768835	0.0708882	0.0746457	0.0714504	0.0780808	0.0786362	0.0758764	0.0725091	0.0759712	0.0722723	0.0775171	0.0810199	0.0743502	0.0720202	0.0799658	0.0869803	0.0812392	0.0739618	0.0793901	0.0740199
	01_AE.TH.2014.Pt18_PreART_62.ON902893	0.0843606	0.0818505	0.0708343	0.0755097	0.0864557	0.0704642	0.0705034	0.065416	0.069348	0.0688027	0.0862457	0.0696622	0.0901565	0.0712354	0.081017	0.0686421	0.0756514	0.0784368	0.0880876	0.0733096	0.0732137	0.0719052	0.0736201	0.0733083	0.0739368	0.0738824	0.0752808	0.0745164	0.077743	0.0715689	0.0753475	0.0716551	0.0794413	0.080336	0.0757475	0.0738893	0.0779375	0.0728479	0.078127	0.083087	0.0773407	0.0746021	0.0815035	0.0901168	0.0825448	0.075258	0.0798407	0.0748305
	01_AE.TH.2014.Pt18_PreART_63.ON902894	0.0839614	0.0828999	0.0707128	0.0763244	0.0858496	0.0709085	0.0711403	0.0658188	0.0697823	0.0711304	0.0879522	0.0705345	0.0911646	0.0710284	0.0825823	0.0696599	0.0764174	0.0802038	0.0880139	0.07398	0.0734969	0.0727027	0.0740828	0.0741939	0.0752958	0.0750194	0.0751476	0.0752428	0.0787299	0.0724815	0.0766591	0.0723291	0.0791566	0.081388	0.0762427	0.0746763	0.0788061	0.0735748	0.0804205	0.0842861	0.0777248	0.0757277	0.0808018	0.0906477	0.083229	0.0761586	0.079938	0.0757065
	01_AE.TH.2014.Pt18_PreART_64.ON902895	0.084023	0.080357	0.0705475	0.074575	0.0842999	0.0698442	0.0690658	0.065398	0.0679468	0.0692562	0.0851373	0.0688865	0.0885351	0.0698473	0.0806179	0.0676825	0.0756267	0.078652	0.0867637	0.0735876	0.0734926	0.0720505	0.0725483	0.0737259	0.0747374	0.073953	0.0732178	0.0746685	0.076575	0.0708522	0.0751077	0.0706045	0.0782683	0.0795896	0.0756739	0.0736627	0.0767921	0.071056	0.0781116	0.080637	0.0745442	0.0728111	0.079965	0.0870563	0.0820077	0.0742887	0.0793629	0.0746645
	01_AE.TH.2014.Pt18_PreART_65.ON902896	0.0832263	0.0801315	0.0695346	0.0739184	0.0853237	0.06969	0.0698641	0.0649043	0.0678617	0.0684822	0.0861459	0.068693	0.0886555	0.0702561	0.080173	0.0679696	0.074482	0.0770917	0.0871041	0.0717801	0.0720671	0.0705365	0.0720993	0.0718241	0.0727226	0.0730277	0.074675	0.0734685	0.0781527	0.0716544	0.0746443	0.0709447	0.0796456	0.0800838	0.0755736	0.0739547	0.0767283	0.0726506	0.0778373	0.0816686	0.0758138	0.0740582	0.0813305	0.0888398	0.0816252	0.0752665	0.079233	0.0745723
	01_AE.TH.2014.Pt18_PreART_71.ON902900	0.0857514	0.0819107	0.0720349	0.0765149	0.0856692	0.072376	0.0706553	0.066966	0.0704551	0.0711558	0.0869042	0.0707851	0.0909098	0.0717536	0.0827704	0.0695667	0.0766505	0.0803273	0.0888461	0.0745987	0.0741885	0.0733686	0.0735541	0.0744222	0.0760793	0.0749678	0.074553	0.0756831	0.0782395	0.0723928	0.0764962	0.0719193	0.079628	0.0809557	0.0770177	0.0749886	0.0781416	0.0733368	0.0802905	0.082338	0.0755581	0.0743094	0.0814391	0.0882758	0.0837249	0.075294	0.0805225	0.0764252
	01_AE.TH.2014.Pt18_PreART_72.ON902901	0.0842238	0.0810778	0.0703761	0.0750793	0.0855228	0.0705822	0.0697944	0.0655512	0.0697951	0.0687822	0.0855508	0.0691477	0.0886739	0.0706231	0.0813441	0.0686011	0.0749413	0.0785371	0.0869969	0.0725968	0.0724998	0.0713618	0.0722676	0.0722898	0.0738766	0.0730591	0.0741527	0.0733204	0.0769296	0.0705751	0.0746932	0.0711772	0.0786575	0.0803208	0.0764816	0.0740033	0.0767528	0.0717682	0.0781704	0.0826323	0.0752255	0.073692	0.0801038	0.088108	0.0827355	0.0747529	0.0780905	0.0744881
	OQ357238_SM44_Surabaya_2013	0.0845127	0.0816908	0.0698766	0.0746782	0.0883476	0.0729207	0.071434	0.06859	0.0716107	0.0684246	0.0883444	0.0716435	0.0917404	0.0688219	0.0819603	0.0679784	0.0708167	0.0778594	0.0865385	0.0743889	0.072899	0.0731082	0.0743935	0.0740508	0.0731578	0.075298	0.0753509	0.0755433	0.0755413	0.0693594	0.078669	0.0718124	0.0820149	0.0774996	0.078106	0.0750964	0.0763056	0.0738496	0.0776955	0.0808432	0.0741252	0.0766001	0.0804201	0.0896323	0.0779111	0.0748536	0.0789052	0.0722923
	OQ357239_PJ68_Surabaya_2013	0.0951951	0.0962021	0.0850008	0.090594	0.103138	0.0857076	0.0867634	0.083617	0.0860829	0.0833283	0.103333	0.0844825	0.103548	0.0847515	0.0952406	0.0846366	0.0853625	0.091208	0.104839	0.0870171	0.0871499	0.0863435	0.0881726	0.0873899	0.0881907	0.0902515	0.0886996	0.0894718	0.0904735	0.0806	0.0917333	0.0842168	0.095661	0.094235	0.0922539	0.0876203	0.088117	0.0848078	0.0930446	0.0956132	0.0882563	0.0906131	0.0965829	0.103243	0.0920531	0.0865677	0.0925824	0.0862126
Clade 3	01_AE.IR.2010.10IR.THR48F.AB703616	0.0722732	0.0689269	0.0575725	0.0636333	0.0828666	0.0635622	0.060706	0.0594439	0.0629837	0.0587451	0.0765916	0.0604183	0.0811511	0.0583733	0.072851	0.0604004	0.0625626	0.0692444	0.0791645	0.0635393	0.0638169	0.0628023	0.0638985	0.0626191	0.0647706	0.0649261	0.067783	0.0650857	0.0637076	0.0601737	0.0678374	0.0634588	0.06726	0.0705696	0.0651767	0.0620553	0.0695486	0.0599114	0.0688686	0.0714867	0.0660284	0.063989	0.0696398	0.0765769	0.069325	0.0617193	0.0676472	0.0660086
	01_AE.CN.2009.1119.HQ215553	0.0745402	0.0672391	0.0587282	0.0602324	0.0774303	0.0592297	0.054949	0.0558892	0.0585004	0.0568973	0.074333	0.0581055	0.0833574	0.0575133	0.0677813	0.053069	0.0640651	0.0653393	0.0791167	0.0616428	0.0607081	0.060534	0.0620139	0.0607687	0.0633734	0.0623228	0.061891	0.0626644	0.0623214	0.0571604	0.0650722	0.0613963	0.0650915	0.0671527	0.0624224	0.0607535	0.0647594	0.0583533	0.0668946	0.0721131	0.06131	0.0614055	0.0671362	0.0747462	0.0667803	0.0605264	0.0632673	0.0624849
	01_AE.TH.2004.04TH817196.JN248336	0.0693491	0.0631816	0.0531662	0.0569749	0.0712309	0.0546431	0.052304	0.0509029	0.053755	0.0517364	0.0679349	0.0541049	0.0765056	0.0534467	0.0625032	0.0498256	0.0570419	0.0618371	0.0752664	0.0583422	0.0582729	0.0575323	0.0598447	0.0583035	0.059709	0.0594373	0.0580843	0.0593838	0.0585969	0.0546805	0.0609054	0.0562305	0.0639661	0.0638904	0.0589112	0.0569801	0.062222	0.054201	0.062695	0.0647479	0.0603321	0.0599627	0.0647231	0.070015	0.0621989	0.0583263	0.0634804	0.0604083
	01_AE.CN.2010.CYM105.JX112798	0.0762567	0.0678928	0.0587176	0.0618682	0.0742437	0.0571664	0.0572515	0.0546039	0.0589233	0.0584566	0.0743441	0.05814	0.0803926	0.0587176	0.0706022	0.0550186	0.0654889	0.0674141	0.078312	0.062273	0.0621289	0.0616405	0.0639908	0.0625582	0.0647535	0.0639095	0.0626345	0.0644381	0.0638012	0.0586481	0.0656093	0.0603807	0.0680495	0.0671102	0.0633141	0.0626822	0.0667717	0.0606814	0.0700119	0.0724135	0.0630669	0.0615387	0.0699887	0.0749102	0.0695943	0.063218	0.0676644	0.0633367
	01_AE.CN.2010.CYM143.JX112804	0.0773127	0.0723263	0.0645387	0.0687822	0.0822623	0.0624857	0.0596468	0.0593161	0.0637254	0.0601482	0.076152	0.0634501	0.0840092	0.0618552	0.0755105	0.0588868	0.0686299	0.0722143	0.0815882	0.0657736	0.0656388	0.0644848	0.0667437	0.0661645	0.0672842	0.067185	0.065024	0.0667045	0.0657999	0.0629692	0.0701527	0.0660949	0.0726687	0.0709203	0.0666372	0.0683308	0.0699805	0.0616701	0.0711194	0.0743762	0.0653761	0.068384	0.0748808	0.0794715	0.0698677	0.0663322	0.0690921	0.0684727
	01_AE.CN.2010.JL100005.JX112846	0.0745156	0.0678633	0.0564145	0.0610513	0.0750973	0.0574418	0.0547337	0.0547724	0.0581756	0.055806	0.0700034	0.0585623	0.0787657	0.0577382	0.0695234	0.052768	0.0629728	0.0668857	0.0775667	0.0615915	0.0609717	0.0607789	0.06204	0.0609794	0.0630273	0.0625609	0.0617036	0.0630455	0.0637206	0.0599194	0.0649483	0.0621615	0.067883	0.0667835	0.0640602	0.0630679	0.0666095	0.0610538	0.06674	0.0704195	0.0613935	0.0601123	0.0687159	0.0745308	0.0678312	0.0639121	0.0660002	0.0625315
	01_AE.CN.2010.JL100007.JX112847	0.0757791	0.0718989	0.0580239	0.0626288	0.0750542	0.0603654	0.0584577	0.0570261	0.0608768	0.0572593	0.0730089	0.0594712	0.0819474	0.0600967	0.0711388	0.0554785	0.0660434	0.0678958	0.080831	0.0640771	0.0645005	0.0638641	0.0647018	0.0643811	0.0666178	0.0655122	0.0649781	0.0655999	0.065704	0.0613527	0.0687902	0.0636122	0.0709047	0.069312	0.0665472	0.0651379	0.0685683	0.0612355	0.0699685	0.0719745	0.0633558	0.0638839	0.0719535	0.0756101	0.0700299	0.0664182	0.0671468	0.0648137
	01_AE.CN.2010.JL100014.JX112848	0.0764796	0.0685647	0.0587332	0.0609675	0.0789923	0.0597173	0.0576411	0.0589451	0.0603986	0.0582804	0.0752895	0.0610563	0.0848189	0.0604571	0.0745385	0.0557381	0.0656006	0.0693336	0.080378	0.0653339	0.0642397	0.0643524	0.066564	0.0646515	0.06653	0.0663931	0.0644501	0.0660469	0.0646375	0.0615146	0.0689817	0.0649591	0.0715	0.070103	0.0655948	0.065067	0.0684731	0.0620563	0.0722257	0.0737654	0.0645722	0.0668346	0.0697839	0.076599	0.0704276	0.0661346	0.0680963	0.0659723
	01_AE.CN.2010.JL100020.JX112849	0.0745745	0.0683528	0.0598207	0.0596445	0.0770549	0.057651	0.0552175	0.0553565	0.0566367	0.0571987	0.0757136	0.0569292	0.0773258	0.0561991	0.0701935	0.0544421	0.0652336	0.0705462	0.0793052	0.0626735	0.0618812	0.0606649	0.0632376	0.0614571	0.0641057	0.0629951	0.063359	0.0634631	0.0647851	0.0601249	0.0658377	0.062035	0.0665062	0.0653227	0.0633903	0.0631246	0.0662733	0.0602935	0.0681035	0.0674753	0.0626651	0.0635116	0.0670594	0.0739781	0.0682242	0.0640234	0.0652436	0.0631546
	01_AE.CN.2007.LN070008.JX112854	0.0714512	0.0645682	0.0543501	0.0585141	0.0722723	0.0547261	0.0534117	0.0515107	0.056122	0.0546083	0.0653933	0.0542821	0.0759415	0.0542364	0.0668121	0.0505838	0.062546	0.0624089	0.0752169	0.0598911	0.0604149	0.0592128	0.0616048	0.0596386	0.0608916	0.06156	0.0592417	0.0603976	0.059881	0.0550593	0.0638085	0.0572269	0.0638191	0.0635982	0.0617437	0.0606886	0.0617895	0.0543097	0.0639214	0.0652833	0.0597493	0.0584844	0.0628802	0.0716809	0.0629351	0.0594874	0.0619527	0.0605117
	01_AE.CN.2007.LN070010.JX112855	0.0666957	0.0612474	0.0504862	0.0540644	0.0718491	0.0530384	0.0487699	0.0473322	0.0529719	0.0506713	0.0643532	0.0510878	0.0733247	0.0521562	0.0640645	0.0471334	0.057051	0.0599677	0.0722929	0.0562895	0.0558564	0.0553613	0.057534	0.0561897	0.0575191	0.0574221	0.0570897	0.0567817	0.0580206	0.0529822	0.0598266	0.0559671	0.0625035	0.0620786	0.0571922	0.0574629	0.0589508	0.0535685	0.0624754	0.0628839	0.0566319	0.0569371	0.0615393	0.0689656	0.0618167	0.0581911	0.0608657	0.0570359
	01_AE.CN.2007.LN070013.JX112856	0.0700651	0.0628488	0.0519189	0.0556823	0.0716146	0.0542996	0.0504052	0.0496983	0.0542957	0.0507795	0.0670294	0.0525719	0.0737839	0.0533381	0.0656219	0.0488539	0.0578682	0.0625941	0.0727875	0.0570202	0.0575965	0.0557722	0.058153	0.0572079	0.0579734	0.0572251	0.0570392	0.0576853	0.0574198	0.0526883	0.0601198	0.0567098	0.0620888	0.0616222	0.0564398	0.0563487	0.0582266	0.0540308	0.0628467	0.0629017	0.0565867	0.0567584	0.0609103	0.0706633	0.0624065	0.0570033	0.0602566	0.057001
	01_AE.TH.2008.AA007a_WG1.JX446755	0.071922	0.067555	0.0575186	0.0606735	0.0799893	0.0598193	0.0554593	0.055676	0.0578478	0.0585695	0.0730112	0.0572294	0.0792003	0.0579821	0.0671363	0.0559366	0.0592703	0.0682923	0.0753716	0.0614741	0.0606258	0.0596114	0.0607622	0.0619959	0.0624649	0.0634424	0.0609805	0.0605642	0.0622681	0.0572292	0.0628062	0.0604315	0.0686186	0.0684043	0.0645551	0.0605652	0.0666247	0.0582179	0.0687094	0.0729711	0.0574672	0.0614685	0.0686577	0.0731752	0.067191	0.0616501	0.066519	0.0619317
	01_AE.TH.2008.AA013a05.JX446848	0.0752582	0.0730198	0.0618955	0.0669244	0.0768179	0.0613862	0.0597762	0.0583252	0.0638484	0.0605609	0.0754602	0.0613655	0.0815539	0.0616897	0.075917	0.0596987	0.0631909	0.0711226	0.0824288	0.0645335	0.0641203	0.0641652	0.0659013	0.0660725	0.0679253	0.0676543	0.0645782	0.0655964	0.0669841	0.0630456	0.0693802	0.0655329	0.072717	0.0706812	0.0657756	0.0672147	0.0665469	0.0631083	0.0718379	0.0722442	0.0640351	0.0655848	0.0717776	0.0795607	0.071117	0.0680399	0.068846	0.0670595
	01_AE.TH.2005.AA033a_wg1.JX447077	0.0665535	0.0600443	0.0526694	0.0554133	0.0672166	0.0530184	0.0517625	0.0484317	0.0521095	0.0487089	0.0664704	0.0507889	0.0719604	0.0512288	0.061775	0.0466016	0.0549971	0.0601519	0.0703338	0.055117	0.0557477	0.054331	0.0577155	0.0557833	0.0573467	0.0571596	0.0566219	0.0566448	0.0568658	0.0498986	0.0589753	0.056128	0.060478	0.0602661	0.0548732	0.0569938	0.0592635	0.0530993	0.0607692	0.0632742	0.0553962	0.0545198	0.0614019	0.0700265	0.0610115	0.0561905	0.0592266	0.0560963
	01_AE.TH.2007.AA089a05.JX447721	0.0744751	0.0738645	0.062283	0.0660292	0.077795	0.0625134	0.0626109	0.0594908	0.0630459	0.0608993	0.0769363	0.0632574	0.0817893	0.0653325	0.0745445	0.0610794	0.0656171	0.0725836	0.083086	0.0680164	0.066904	0.0663979	0.0686615	0.0686283	0.0691543	0.0690716	0.0668368	0.0685903	0.0689509	0.0648501	0.0721897	0.0653991	0.0737328	0.0733975	0.071157	0.0692332	0.0719651	0.0630591	0.0699892	0.0748284	0.0680472	0.0676335	0.0729394	0.082341	0.0753769	0.0684217	0.0728248	0.068742
	01_AE.CN.2009.09LNA379.JX960603	0.0744245	0.0703322	0.0590761	0.0627958	0.0778254	0.0625902	0.0614679	0.0581105	0.0621818	0.0575801	0.0769624	0.0593809	0.0826384	0.0598692	0.0719501	0.0576989	0.0597789	0.0672965	0.0791776	0.062342	0.0626835	0.0609922	0.0633853	0.0621199	0.0623571	0.0634936	0.0652579	0.0630262	0.0655609	0.0601166	0.0686309	0.062561	0.0712221	0.0697549	0.0669253	0.0636318	0.0679723	0.0623893	0.0740154	0.0770592	0.0633511	0.0654184	0.0719666	0.0769178	0.0681867	0.0617678	0.0684165	0.0626681
	01_AE.CN.2008.08LNA002.JX960612	0.073679	0.068461	0.0587128	0.0603062	0.0758295	0.0600555	0.0584843	0.0551031	0.0594667	0.056265	0.0726683	0.0577733	0.0793436	0.0568197	0.0682632	0.0536506	0.0588402	0.0663222	0.0778437	0.0614508	0.0614616	0.0602683	0.063356	0.0616025	0.0627764	0.0630354	0.060847	0.0621428	0.0624898	0.0573798	0.0664364	0.0617188	0.0668663	0.0674448	0.0616093	0.0606648	0.0628168	0.058766	0.0680714	0.0703965	0.0619306	0.0603371	0.0674609	0.0751147	0.0663969	0.0610107	0.0638855	0.0617105
	01_AE.CN.2009.09LNA020.JX960613	0.0685947	0.0636661	0.0542673	0.0568244	0.0710139	0.0548831	0.0524452	0.0500395	0.0559542	0.0532708	0.0697532	0.0538869	0.0754075	0.052263	0.0651152	0.0508465	0.0540595	0.0607942	0.073219	0.0563869	0.0568659	0.0552061	0.0587124	0.0562251	0.0576622	0.0579332	0.0567637	0.0566715	0.0572634	0.0534452	0.0606561	0.0578257	0.0629301	0.0612305	0.0584676	0.0576951	0.0586201	0.0536959	0.0636937	0.0664352	0.0578008	0.0560129	0.0618628	0.0696317	0.0631611	0.0587666	0.0603968	0.0558124
	01_AE.CN.2009.09LNA230.JX960614	0.0765401	0.0709143	0.0614313	0.0633033	0.0791947	0.0626696	0.0609206	0.0573479	0.0625053	0.0591006	0.0758545	0.0607885	0.0829492	0.0603733	0.0726074	0.0573905	0.0613199	0.0681812	0.078784	0.0637459	0.064966	0.0627648	0.0652516	0.0634824	0.0649665	0.0656406	0.064284	0.0644333	0.0645546	0.0602796	0.0677291	0.0639747	0.0713931	0.0706633	0.065095	0.0651132	0.0653482	0.0613535	0.0710593	0.0744097	0.0637167	0.0639116	0.069896	0.0785724	0.0688684	0.0648314	0.0672826	0.0644622
	01_AE.CN.2009.09LNA040.JX960615	0.0704915	0.0655362	0.0559314	0.0592037	0.0733222	0.0561023	0.0540747	0.0526067	0.0562656	0.054231	0.0699654	0.0564301	0.0765909	0.0552335	0.0677569	0.0506483	0.0573999	0.0631107	0.0751402	0.059596	0.0592018	0.0584266	0.0609573	0.0590798	0.0612999	0.0611697	0.0597756	0.0602496	0.0596021	0.056341	0.0647289	0.05873	0.0640063	0.0633514	0.0594503	0.0583658	0.0615218	0.0547903	0.0654544	0.0676293	0.0576147	0.059227	0.0652458	0.0721184	0.0639987	0.0586508	0.0616817	0.0597802
	01_AE.CN.2010.10LNA821.JX960616	0.0743652	0.0694852	0.0602903	0.0642076	0.0754956	0.0586519	0.0590711	0.0554925	0.0594492	0.057471	0.073735	0.0586034	0.081913	0.0582081	0.0712155	0.0562883	0.0621897	0.0674156	0.0786342	0.0641404	0.0636409	0.0631292	0.0657956	0.0638971	0.0651452	0.0657034	0.0635166	0.0649321	0.0651845	0.0609093	0.0678975	0.0646789	0.0683465	0.0676461	0.0642295	0.062383	0.065202	0.059376	0.0682972	0.0693551	0.0606648	0.0617228	0.069877	0.0766546	0.0683431	0.064414	0.0664709	0.0641232
	01_AE.CN.2008.08LNA004.JX960617	0.0732054	0.0669311	0.0558314	0.0610327	0.0762501	0.0565654	0.0547863	0.0547133	0.0566072	0.0562904	0.074046	0.0575189	0.0779818	0.0554519	0.0681372	0.052665	0.0574051	0.0642225	0.0755168	0.0602843	0.0600645	0.0591288	0.0611026	0.060049	0.0614901	0.0615913	0.0607989	0.0608938	0.0611527	0.057163	0.0660913	0.0598423	0.0656443	0.0650491	0.0612981	0.0601659	0.0633793	0.0564426	0.0679655	0.0689382	0.0590962	0.0599976	0.0641689	0.0739792	0.0663011	0.0597815	0.0642592	0.0604088
	01_AE.CN.2009.09LNA041.JX960618	0.072008	0.066569	0.054449	0.0580778	0.0755374	0.0564694	0.052633	0.0536348	0.0562843	0.055406	0.0708365	0.0557775	0.0792377	0.0541912	0.0671551	0.0532508	0.0566281	0.0655153	0.0752836	0.0596446	0.0583068	0.0586444	0.0604572	0.0585658	0.0605387	0.0610926	0.0607255	0.0602501	0.0588416	0.0557147	0.0636783	0.0597638	0.064026	0.0645948	0.0607525	0.0574186	0.0616845	0.0557079	0.0676125	0.0688512	0.058636	0.0592987	0.0646872	0.0725301	0.0646449	0.0590374	0.0635858	0.0592223
	01_AE.CN.2010.10LNA294.JX960619	0.0711191	0.0687851	0.0585377	0.0649412	0.0780047	0.0614709	0.0591192	0.0581675	0.0619259	0.0600115	0.0741293	0.0605214	0.0828613	0.0590365	0.069943	0.0585886	0.0614548	0.0679862	0.0790294	0.0640367	0.0637044	0.0629803	0.0643217	0.064053	0.0652931	0.0660826	0.0639194	0.0656111	0.0637524	0.0607522	0.0664856	0.0626499	0.0692427	0.0688057	0.0627633	0.0636303	0.0670424	0.0598241	0.0694793	0.0718122	0.0609127	0.0651201	0.0707068	0.0759862	0.0707403	0.0650327	0.0663036	0.0650486
	01_AE.CN.2010.10LNA918.JX960620	0.0754295	0.0707003	0.0576184	0.063562	0.0786692	0.0619291	0.0579989	0.0565838	0.0608157	0.0585938	0.0740802	0.0612631	0.0827286	0.0576969	0.0719022	0.0579416	0.0609459	0.0683571	0.0770107	0.0633294	0.0635544	0.0620574	0.0639939	0.0638338	0.0654543	0.0658831	0.065246	0.0649949	0.0646389	0.0610398	0.0679059	0.0641159	0.0688178	0.0674667	0.0629792	0.0628676	0.067953	0.058903	0.0704673	0.0710119	0.0611615	0.0644312	0.0709063	0.0757931	0.0704732	0.0641197	0.0669485	0.0648354
	01_AE.CN.2009.09LNA425.JX960621	0.0743737	0.0697847	0.0579969	0.063373	0.0773601	0.0597679	0.0567464	0.0570304	0.059235	0.0588611	0.0743529	0.0600589	0.0810836	0.0581163	0.071742	0.0563424	0.0601809	0.0663112	0.0788375	0.0634032	0.0620658	0.0620697	0.0631375	0.062718	0.0641521	0.0652035	0.064763	0.0641313	0.0634765	0.0605454	0.069536	0.063425	0.067724	0.0675663	0.0631979	0.0610617	0.067557	0.0584449	0.0696659	0.0714406	0.0611022	0.0616097	0.0675663	0.0751193	0.0692524	0.0618902	0.0650403	0.0637539
	01_AE.CN.2010.10LNA264.JX960622	0.0748572	0.0700648	0.0589312	0.0640824	0.0799589	0.0605998	0.0587738	0.0581635	0.0593883	0.0588048	0.0758344	0.0614165	0.0822756	0.0594357	0.0716919	0.0573994	0.060488	0.0679892	0.0785529	0.0626143	0.0630256	0.0612702	0.0639336	0.0626041	0.0648125	0.0646206	0.0639124	0.0636395	0.0644458	0.0589548	0.0692658	0.0620573	0.0680741	0.0693876	0.0647867	0.0628624	0.0671012	0.0593999	0.0695244	0.0722355	0.0618401	0.062228	0.0695381	0.0766643	0.0696992	0.0622973	0.06732	0.0637626
	01_AE.CN.2009.09LNA013.JX960623	0.0763905	0.0704517	0.0603327	0.0639632	0.0799705	0.0613786	0.0569125	0.0568808	0.0612157	0.0579613	0.0760675	0.0605019	0.0837022	0.0573447	0.0709067	0.0548141	0.0610562	0.0660119	0.0787516	0.063286	0.0639417	0.0621018	0.0637867	0.063001	0.0648825	0.0655935	0.0634171	0.0647788	0.0649092	0.0601811	0.0686638	0.0635347	0.0659323	0.0667425	0.0635792	0.0616476	0.0673443	0.0598543	0.0710917	0.0710785	0.0626961	0.0635289	0.0682242	0.0752655	0.0683493	0.0612884	0.065187	0.0647354
	01_AE.CN.2010.10LNA669.JX960624	0.0764161	0.0713798	0.0614704	0.0651519	0.0821704	0.0627712	0.0586577	0.0578232	0.0634809	0.0589021	0.0771338	0.063142	0.0844747	0.0589727	0.0728813	0.0562714	0.0627249	0.0670832	0.0805238	0.0648368	0.0660746	0.0636427	0.0657319	0.0641854	0.0663891	0.0668433	0.065744	0.0670044	0.0669455	0.0613709	0.0700822	0.0657061	0.069586	0.0685486	0.0655845	0.0653091	0.0694082	0.0621875	0.0714399	0.0722023	0.0649989	0.0651244	0.0709041	0.0772647	0.070021	0.0647026	0.0668127	0.0654421
	01_AE.CN.2009.09LNA527.JX960625	0.0755458	0.0705866	0.0580644	0.0623398	0.0778375	0.061043	0.0553092	0.0561159	0.0613584	0.0564005	0.0766326	0.0587026	0.0836356	0.0582228	0.0710504	0.0549211	0.0595523	0.0670482	0.0782514	0.0616344	0.0623746	0.0606342	0.0627872	0.0606557	0.0632749	0.0627938	0.0632333	0.0636419	0.0623833	0.0597488	0.0671222	0.0622116	0.0663824	0.067034	0.0624223	0.0609589	0.0643034	0.0609997	0.0697778	0.0721642	0.0621907	0.0622022	0.0686376	0.0768821	0.0685954	0.0617837	0.0672466	0.0629088
	01_AE.CN.2009.10LNA105.JX960626	0.073194	0.070925	0.0570923	0.0635705	0.07649	0.0594993	0.0581673	0.0569177	0.0600363	0.05819	0.0746327	0.0587976	0.0788722	0.0579266	0.0716411	0.0565612	0.0624443	0.0677326	0.0777293	0.0651278	0.0652089	0.0642781	0.0658637	0.0647425	0.0664171	0.0664392	0.0652331	0.0662672	0.0657168	0.0600349	0.0676101	0.0630379	0.0690827	0.069366	0.0640019	0.061553	0.0676184	0.0603477	0.069572	0.0711383	0.0604982	0.0637893	0.0676776	0.076839	0.0697108	0.062239	0.0679978	0.0659348
	01_AE.CN.2009.09LNA007.JX960627	0.0725812	0.0671169	0.0589155	0.0624155	0.075081	0.0581892	0.0570019	0.0544841	0.0585873	0.0568176	0.0738626	0.0580068	0.0803118	0.0575572	0.0697691	0.0538584	0.0594497	0.0651755	0.0783382	0.061135	0.0619555	0.0604811	0.0623915	0.0612751	0.0635573	0.0628623	0.059418	0.0634248	0.0629405	0.057321	0.0660807	0.0613537	0.0648479	0.0650667	0.0592119	0.0605818	0.0643468	0.0562078	0.06558	0.0710285	0.05755	0.0596446	0.0676711	0.0724088	0.065123	0.059266	0.0636429	0.0627106
	01_AE.CN.2009.09LNA353.JX960628	0.0659726	0.0634835	0.0546619	0.0555686	0.0693528	0.0531615	0.0503505	0.0492412	0.0548919	0.0505698	0.0661019	0.0507934	0.0742957	0.0503913	0.0645355	0.0479994	0.0533312	0.06023	0.0711947	0.0545988	0.0552396	0.0533083	0.0560237	0.0556821	0.0564451	0.0571058	0.055489	0.0563466	0.0550343	0.0521385	0.0604663	0.056386	0.0596191	0.0599095	0.0540106	0.0555323	0.0569376	0.0519851	0.0621971	0.0640085	0.053569	0.0546039	0.0626075	0.0686874	0.0607855	0.0541223	0.0594059	0.0552375
	01_AE.CN.2009.10LNA016.JX960629	0.0754536	0.0720127	0.0606468	0.0631024	0.0759876	0.0615336	0.0578769	0.0580776	0.0619359	0.0597441	0.0750322	0.0611868	0.0788706	0.0592197	0.0732132	0.0573985	0.0619566	0.0681195	0.0779997	0.0645934	0.0640922	0.0626002	0.0632843	0.0632299	0.0654112	0.0647629	0.0655296	0.0647517	0.0661992	0.0596696	0.0680423	0.0644838	0.0685586	0.067959	0.064359	0.0646288	0.0663087	0.0605873	0.0702639	0.0696061	0.0637352	0.0630525	0.0692703	0.0767428	0.070341	0.0639944	0.0675309	0.0639667
	01_AE.CN.2009.09LNA005.JX960630	0.073116	0.0657403	0.0583519	0.0615101	0.0760862	0.0572973	0.0572362	0.0549587	0.058673	0.0564508	0.073384	0.0584303	0.082394	0.0577773	0.0679772	0.0539412	0.0584339	0.0641218	0.0767973	0.0614396	0.0618989	0.0594744	0.0628553	0.0604901	0.0624051	0.061774	0.0604327	0.0627632	0.0619994	0.0558407	0.0641293	0.0600572	0.0655347	0.0661652	0.0617434	0.0624933	0.0645825	0.0576966	0.0678137	0.0713013	0.0601366	0.0607094	0.0682609	0.072158	0.0660866	0.0588791	0.063405	0.0621729
	01_AE.CN.2009.09LNA136.JX960631	0.0734032	0.068851	0.0572009	0.0615711	0.0757328	0.0604896	0.0573688	0.0553702	0.059535	0.0568496	0.0743544	0.060058	0.0791598	0.0564712	0.0716317	0.0557372	0.0599625	0.0652759	0.076956	0.0620773	0.062866	0.0607316	0.0627863	0.0617448	0.064361	0.0640378	0.0605768	0.0630088	0.0633255	0.0590611	0.0677224	0.0612998	0.0672071	0.063654	0.0614848	0.0636263	0.0647966	0.0586169	0.0693932	0.0706939	0.0611501	0.0619864	0.0661468	0.0759097	0.0674449	0.061599	0.0665125	0.0629593
	01_AE.CN.2010.10LNA976.JX960632	0.0734958	0.0701843	0.0603284	0.0651344	0.0779035	0.0615067	0.059098	0.0582973	0.06096	0.0589938	0.0730888	0.0612722	0.0811954	0.0597932	0.0727494	0.0551802	0.0606723	0.0681212	0.0764066	0.0628266	0.0630483	0.0616138	0.0626048	0.0627662	0.065067	0.0651297	0.0634415	0.0648114	0.0638547	0.0594179	0.0672515	0.0636894	0.0669532	0.0677134	0.0629715	0.0642603	0.0666508	0.059647	0.068441	0.0734327	0.0614442	0.0618288	0.0685086	0.0752771	0.0677915	0.0620912	0.0645074	0.0622126
	01_AE.CN.2010.10LNA057.JX960633	0.0725246	0.0691791	0.0582526	0.0613486	0.074711	0.0576906	0.0577169	0.0565647	0.0593851	0.0567494	0.0735455	0.0589536	0.0801581	0.0569636	0.0704523	0.0536081	0.0573327	0.0667637	0.076542	0.0597393	0.0610961	0.0592609	0.062155	0.0603928	0.0623205	0.0618725	0.0615507	0.0622612	0.0611681	0.0582449	0.0659459	0.0624914	0.0671851	0.0664044	0.0616844	0.062605	0.0623497	0.0566477	0.0674144	0.0683728	0.0612875	0.0616573	0.0681751	0.0754135	0.0681787	0.0612737	0.065162	0.0600636
	01_AE.CN.2009.09LNA025.JX960634	0.0717509	0.066218	0.0576909	0.0605109	0.07605	0.0566391	0.0546611	0.0528654	0.0578695	0.054732	0.0727304	0.0550891	0.0767697	0.0558378	0.0680094	0.0522761	0.0574082	0.064989	0.0751675	0.0604757	0.0597756	0.0589654	0.0599574	0.0594082	0.0617043	0.0618093	0.0606527	0.0615508	0.0590846	0.0550834	0.0631019	0.0603077	0.0637776	0.0644759	0.0603868	0.0593103	0.0619376	0.0547774	0.066186	0.0696568	0.0577663	0.0570003	0.0656605	0.0722727	0.0651709	0.060074	0.0630152	0.0601102
	01_AE.CN.2011.DE00111CN002.KC596064	0.0796281	0.0744015	0.0637618	0.0658747	0.0828916	0.0658595	0.063938	0.0617505	0.0658536	0.0618399	0.07787	0.0643297	0.0865727	0.0638358	0.0772495	0.0599632	0.068121	0.0720395	0.0850513	0.0659705	0.0666917	0.06466	0.0674653	0.0667331	0.0680917	0.0673651	0.0654842	0.0678584	0.0690528	0.0622777	0.0727161	0.0663519	0.0745936	0.0746059	0.0688411	0.0686725	0.0713963	0.0658253	0.073514	0.077292	0.0679724	0.0675148	0.0721707	0.0824644	0.0733975	0.0687936	0.070798	0.0665248
	01_AE.CN.2009.DE00109CN005.KP109504	0.0710167	0.0636114	0.054563	0.058283	0.0734703	0.0557972	0.0518015	0.0516926	0.0560985	0.0535559	0.0685969	0.0551676	0.0752928	0.0556334	0.0682602	0.0511363	0.0611725	0.0665021	0.0747818	0.0602398	0.0597515	0.0586752	0.0605314	0.0603016	0.0608949	0.0605676	0.0597198	0.0612293	0.0602561	0.055778	0.0616693	0.0599118	0.0643748	0.0617393	0.0601094	0.0595662	0.061615	0.0554889	0.0656373	0.0657489	0.0583435	0.0600899	0.0627855	0.0720485	0.0641568	0.0591641	0.0628122	0.060235
	01_AE.CN.2009.DE00109CN008.KP109505	0.071043	0.0647786	0.0539331	0.0566037	0.07309	0.0562499	0.0500723	0.0518149	0.0550785	0.0523007	0.0715518	0.0531075	0.0785504	0.0539176	0.0660831	0.0498359	0.0586923	0.0622216	0.0744901	0.0577344	0.0579634	0.0569402	0.0588492	0.0572435	0.0589172	0.0591622	0.0594003	0.058426	0.0601048	0.0551693	0.0621444	0.0597103	0.0649738	0.0646146	0.059002	0.0585464	0.0612104	0.0567981	0.0651066	0.0672644	0.0583586	0.0599807	0.0633611	0.0722949	0.0648011	0.0592973	0.0627562	0.0578986
	01_AE.CN.2010.DE00110CN007.KP109506	0.0766457	0.071143	0.0624079	0.0659345	0.0816026	0.0652138	0.0620114	0.0602712	0.0662422	0.0624544	0.0763167	0.0639083	0.0811086	0.0627367	0.0755819	0.0591039	0.0691165	0.070969	0.0860277	0.0676727	0.0671601	0.066786	0.0683998	0.0682671	0.0703809	0.0696843	0.0656256	0.0683857	0.069151	0.0637127	0.0706687	0.0656428	0.0732411	0.0710433	0.0687165	0.0670508	0.0692775	0.0642438	0.0716446	0.0707006	0.066267	0.0678488	0.0732012	0.0808524	0.0725283	0.0674849	0.0697202	0.0683943
	01_AE.CN.2010.DE00110CN009.KP109507	0.0755475	0.0682261	0.0582102	0.0600359	0.0726137	0.0586082	0.0542999	0.0542451	0.0593075	0.0560992	0.0754463	0.0580858	0.0808077	0.056189	0.0709287	0.0542516	0.064127	0.0645749	0.0791695	0.0619844	0.0607384	0.0605421	0.0620131	0.0616889	0.063855	0.0627882	0.0611898	0.0626306	0.0630202	0.057395	0.0665891	0.0621383	0.0658436	0.0650828	0.0624756	0.0618594	0.0642387	0.0592993	0.0664683	0.0697988	0.0614497	0.0628378	0.0648277	0.0748741	0.0655808	0.0630013	0.0642305	0.060846
	01_AE.CN.2012.DE00112CN011.KP109508	0.0737953	0.0678756	0.0594731	0.0614859	0.0770189	0.059975	0.0569434	0.057118	0.059009	0.0570198	0.0737987	0.057992	0.0794653	0.0583519	0.0707775	0.0557327	0.0646839	0.0664729	0.0781461	0.0634243	0.0629352	0.0623297	0.0640966	0.0642131	0.0652518	0.0646531	0.062516	0.0641665	0.0641415	0.0599507	0.0660983	0.0626886	0.0666613	0.0679299	0.0637993	0.0614358	0.0649446	0.0587673	0.0691497	0.0725201	0.0616955	0.0609197	0.0670913	0.0751549	0.0665382	0.060973	0.0653712	0.0626682
	01_AE.LA.2011.VI36M3284.MG760410	0.0696321	0.0662803	0.0576003	0.061533	0.0805751	0.0578841	0.0578283	0.0556085	0.0587473	0.0560111	0.0689955	0.0572078	0.0758313	0.060847	0.0686708	0.0556288	0.0616424	0.0673606	0.0789756	0.0629025	0.0606706	0.0599967	0.0623166	0.062858	0.0638047	0.0645671	0.0623522	0.0623171	0.0659137	0.0592307	0.0663387	0.0617016	0.0680994	0.0701633	0.0666633	0.0628595	0.0671495	0.0603612	0.0690233	0.0702762	0.0629375	0.0634041	0.067768	0.0752564	0.0681698	0.0635084	0.0673307	0.0635235
	01_AE.TH.2010.40123v03_01.MN792117	0.0815054	0.0778077	0.0678562	0.0707534	0.0909862	0.0704364	0.066698	0.0648698	0.0690236	0.0664827	0.0818635	0.066421	0.0868505	0.0677828	0.0728623	0.0650832	0.0678477	0.0783045	0.0838388	0.0719645	0.069604	0.0699749	0.0712337	0.0728443	0.0732487	0.0746924	0.0720788	0.0707988	0.0728823	0.0659783	0.0724449	0.0692271	0.0765254	0.0800541	0.0760505	0.0698047	0.0777739	0.066697	0.0761349	0.0822899	0.0663755	0.0702936	0.0785906	0.0850652	0.0790206	0.0718288	0.0767655	0.0711405
	OQ357240_BR2_Pontianak_2014	0.0892318	0.0854569	0.0737759	0.0822556	0.0964479	0.0761875	0.0766994	0.0742638	0.0777957	0.0747901	0.093471	0.0774521	0.0972152	0.0736533	0.0888766	0.0755471	0.0765688	0.0862168	0.0926384	0.0785401	0.0789097	0.0780232	0.0797129	0.0790763	0.078083	0.0815151	0.0791502	0.0793803	0.07941	0.0734863	0.0823233	0.0765469	0.0844484	0.0824205	0.0795813	0.0787586	0.0798528	0.0729927	0.0876456	0.0845359	0.0796833	0.0785103	0.0878509	0.095708	0.086833	0.0779175	0.0850831	0.0793017
	OQ357241_MN44_Manado_2016	0.0892506	0.0874443	0.0758626	0.0848255	0.0998386	0.0800345	0.0796502	0.0743612	0.0812479	0.0768097	0.0935675	0.0785778	0.0966183	0.078794	0.0931836	0.0783139	0.078413	0.0864704	0.0945411	0.0812432	0.0815907	0.0797088	0.0806839	0.0803106	0.0796013	0.0836674	0.084728	0.08248	0.0837342	0.0765935	0.0852331	0.078036	0.088024	0.0861534	0.0850777	0.0837013	0.085815	0.0775013	0.0881755	0.088907	0.0809099	0.0825048	0.0919955	0.0986476	0.0908369	0.079551	0.0879781	0.0800331
	OQ357242_SS40_Jakarta_2015	0.0939465	0.0908945	0.0827071	0.0884667	0.100894	0.0833277	0.082995	0.0796436	0.0841019	0.0818075	0.0964843	0.0841226	0.10544	0.0798964	0.0943974	0.0816002	0.0815196	0.0902473	0.0993242	0.0854333	0.0830081	0.08345	0.0844822	0.08479	0.0845564	0.0876584	0.0867979	0.0858936	0.0865879	0.0796723	0.0897194	0.082369	0.0928539	0.0897665	0.087946	0.0862893	0.0870343	0.0815751	0.0899487	0.0919487	0.0870222	0.0855003	0.0921269	0.100316	0.0936553	0.0832087	0.0890769	0.0851552
	OQ357243_PB3_Sorong_2014	0.0896498	0.0882043	0.0786553	0.0857561	0.100901	0.0828875	0.0793427	0.0784496	0.0838768	0.0792311	0.095431	0.0797447	0.10079	0.0760762	0.0915897	0.0779548	0.0765461	0.0883963	0.096148	0.0790845	0.0799635	0.0790243	0.0808564	0.0795978	0.0777088	0.0802652	0.0848608	0.0821982	0.0852814	0.0771712	0.0884101	0.0797135	0.0882628	0.0869261	0.0858723	0.0822045	0.084464	0.0812515	0.0893209	0.0900452	0.0841689	0.0824159	0.0918373	0.0961091	0.0852179	0.0803789	0.0881502	0.0811521
	OQ357244_MERUM6_Manado_2018	0.0842597	0.0794313	0.0660636	0.0748242	0.0922812	0.0724534	0.0682373	0.0657591	0.0726998	0.0676551	0.0863408	0.0702485	0.0901323	0.0663881	0.0829889	0.0679664	0.0658816	0.0740497	0.0859358	0.0704775	0.0699065	0.0690061	0.0711098	0.0689399	0.0687265	0.0699039	0.0705994	0.0702738	0.0713728	0.0657969	0.0732923	0.0673205	0.0743503	0.0772871	0.0716685	0.0709146	0.0704102	0.0676447	0.0781591	0.0804019	0.069749	0.0717076	0.0789042	0.0859179	0.0760356	0.0680162	0.0739225	0.0693343
	OQ357245_SBY2_Surabaya_2018	0.105937	0.102811	0.090546	0.0985553	0.115677	0.091763	0.0926087	0.0922581	0.0940034	0.0917982	0.109685	0.0940386	0.119437	0.0912063	0.10552	0.0929133	0.0916757	0.101824	0.111385	0.0940375	0.0941574	0.0928033	0.0943103	0.0938456	0.0936908	0.0959778	0.0941447	0.0956232	0.0953092	0.0903516	0.0988127	0.0912748	0.100112	0.101537	0.0955988	0.0950026	0.0982932	0.0901555	0.0999156	0.103684	0.0978913	0.0989408	0.105478	0.111703	0.100365	0.0919558	0.0988185	0.0973855
	OQ357246_BR4_Pontianak_2014	0.0972812	0.0991795	0.081478	0.0916835	0.106414	0.0900899	0.0854655	0.0834245	0.0878176	0.0849159	0.100647	0.0872918	0.105114	0.0849583	0.0970255	0.0854625	0.0857733	0.0943809	0.10567	0.0885701	0.0897781	0.087847	0.0888402	0.0887615	0.0886274	0.0904324	0.0874645	0.0911751	0.093355	0.0866618	0.0955264	0.0862086	0.0974881	0.0938543	0.0910797	0.0917758	0.0916832	0.0847888	0.0953168	0.0936337	0.0878293	0.0884866	0.0996266	0.104458	0.0964289	0.0872224	0.0967027	0.0910501
	OQ357252_CEN5_Papua_2018	0.101513	0.105234	0.0893785	0.0961296	0.111869	0.093685	0.0934484	0.0896633	0.0901082	0.0905658	0.110653	0.0930849	0.115424	0.0914835	0.107268	0.0937227	0.0936702	0.101387	0.11281	0.095828	0.095651	0.0950897	0.0963854	0.0958702	0.0968135	0.0988888	0.0967873	0.0974786	0.0965333	0.0870003	0.102207	0.0909056	0.1026	0.102369	0.0984953	0.0973714	0.0996295	0.0934351	0.0975515	0.0990556	0.0924904	0.0970297	0.101785	0.109249	0.0997033	0.0926502	0.100416	0.0969389
	OQ357253_H41_Bali_2016	0.0984695	0.10211	0.0860807	0.093278	0.109564	0.0905662	0.0906935	0.0871764	0.0875383	0.0871971	0.107673	0.0907632	0.112559	0.0888242	0.104422	0.0904223	0.0905985	0.0981429	0.110191	0.0929325	0.0929705	0.0920677	0.0937278	0.0926506	0.0939483	0.0957659	0.0938154	0.0947334	0.0945152	0.0838006	0.0996991	0.0879161	0.0996352	0.0995981	0.0958262	0.095538	0.0968336	0.0909171	0.0953502	0.0963013	0.0893066	0.0935453	0.0983815	0.106362	0.095635	0.0896385	0.0981359	0.0951911
Clade 4	01_AE.TH.2004.04TH613543.JN248330	0.0737515	0.0680124	0.0575173	0.060933	0.0764851	0.0629632	0.0593123	0.055824	0.0631944	0.0569336	0.0727969	0.0601559	0.0788823	0.0619658	0.0705983	0.0557358	0.0609438	0.0698441	0.0785303	0.0628521	0.0634034	0.0612645	0.0643439	0.0634817	0.0640717	0.0645363	0.0653695	0.0643889	0.0646248	0.05947	0.0661237	0.0639211	0.0679149	0.067122	0.0657666	0.0619384	0.0660485	0.0629031	0.071428	0.0699573	0.0660156	0.0662709	0.0679733	0.0741369	0.0694133	0.0613947	0.0658121	0.0648887
	01_AE.TH.2008.AA052a01.JX447300	0.0713827	0.0665772	0.0565796	0.0618772	0.0790302	0.0596697	0.0602673	0.0548271	0.0588558	0.0566463	0.0717683	0.0583802	0.0814097	0.0597628	0.0711035	0.0559106	0.0573679	0.0695775	0.0761516	0.0582712	0.058687	0.0573447	0.059721	0.0590942	0.0605197	0.0608297	0.0628024	0.0605105	0.0633617	0.0571557	0.0639744	0.0605471	0.0688134	0.0691055	0.0644039	0.0657001	0.0645231	0.0606388	0.0675003	0.0704104	0.063065	0.0627954	0.0663734	0.0735124	0.0669149	0.064346	0.0677799	0.0621848
	01_AE.TH.2005.AA079a_WG1.JX447589	0.066671	0.0666553	0.056736	0.0631168	0.0707877	0.0594977	0.0592744	0.0538908	0.0583199	0.0551523	0.0695408	0.0565316	0.0753977	0.0558804	0.0694601	0.0578418	0.0591338	0.0672675	0.0749245	0.0609174	0.0605613	0.0603262	0.0610861	0.0614274	0.0614941	0.0630782	0.0603671	0.0615746	0.0620117	0.0549107	0.0634274	0.0566869	0.0668653	0.0673896	0.0601596	0.0606931	0.0616845	0.0590012	0.0678759	0.0670306	0.0621824	0.0621404	0.0688403	0.0708256	0.0662024	0.0622987	0.0657301	0.0602384
	01_AE.CN.2007.07CNYN318.KF835505	0.075176	0.0758467	0.0665722	0.0727784	0.0839583	0.0690714	0.0655036	0.0643918	0.0703035	0.0655753	0.0757994	0.063793	0.0838481	0.0669052	0.0764816	0.0647315	0.0733794	0.0812803	0.0882629	0.0711352	0.0710346	0.0704705	0.0728817	0.0709062	0.0730972	0.0735273	0.0734881	0.0717016	0.0733706	0.0677583	0.0725213	0.0704675	0.0780529	0.0775565	0.0759869	0.0724284	0.0754997	0.0685691	0.0742385	0.0788078	0.0708061	0.0745521	0.0765638	0.083655	0.0784707	0.0752694	0.0771569	0.0728956
	01_AE.TH.2003.TH7229.KU168309	0.0661165	0.0649303	0.0536932	0.0584565	0.0772191	0.0567992	0.0569462	0.0517033	0.0542869	0.0558024	0.0665442	0.0541737	0.067323	0.0573699	0.0628718	0.0524064	0.0638523	0.0676162	0.0781187	0.0619764	0.0600069	0.0600032	0.0618131	0.060734	0.0627486	0.06265	0.0617124	0.0633395	0.061755	0.0579688	0.0636547	0.0598128	0.0660526	0.0663662	0.0623342	0.0616795	0.0651932	0.0605721	0.0643281	0.0642023	0.0582892	0.0612861	0.0648	0.0706556	0.0641017	0.0596495	0.0632714	0.0635804
	01_AE.SE.2011.057SE.MF373160	0.0762647	0.0792873	0.0701422	0.0755163	0.084533	0.0686453	0.0697568	0.0644785	0.0672504	0.0671816	0.083075	0.0677883	0.0856902	0.0711642	0.0778977	0.068068	0.0696761	0.0791135	0.0900085	0.0726167	0.0727712	0.0700364	0.0737386	0.0735593	0.0749744	0.0746696	0.0741573	0.0723871	0.0742012	0.0697968	0.0781735	0.0713755	0.0787931	0.0810395	0.0727549	0.0725338	0.0758968	0.0691285	0.0789347	0.0794148	0.0722536	0.0727337	0.0805944	0.0839799	0.0799312	0.0737216	0.0788497	0.0741713
	01_AE.LA.2012.BL40F5333.MG760377	0.0880914	0.088743	0.0775682	0.0831077	0.0991513	0.0741148	0.0810008	0.0742702	0.0733849	0.0757497	0.0876566	0.0797705	0.0968148	0.0820559	0.0916582	0.0767112	0.0825826	0.0942239	0.0964502	0.0845033	0.0820775	0.083044	0.0839539	0.083738	0.0869009	0.0867999	0.0825306	0.0829935	0.0887676	0.0818531	0.0857682	0.0829865	0.0923758	0.0926253	0.0876146	0.0875629	0.0882541	0.0834201	0.0881823	0.0920326	0.0843593	0.0843685	0.089366	0.0974133	0.0935081	0.0849844	0.0880615	0.0860101
	01_AE.LA.2011.VI30F2999.MG760402	0.0838918	0.0825921	0.0691519	0.0780247	0.0946665	0.0733706	0.0706155	0.0690367	0.0729053	0.0667184	0.0826611	0.0728376	0.0930744	0.0729088	0.0830574	0.0705932	0.0747196	0.0847742	0.0903243	0.0757041	0.0758571	0.0753385	0.0767858	0.0764556	0.077419	0.0783223	0.0784841	0.0782127	0.0790206	0.0727932	0.0798605	0.0727525	0.0827989	0.0840249	0.0795433	0.0781324	0.0821149	0.0735285	0.0815883	0.0868525	0.0777633	0.0780517	0.0829268	0.0911973	0.0851043	0.0788181	0.0837791	0.0782258
	01_AE.LA.2011.VI47M3234.MG760422	0.0744498	0.0731368	0.0630624	0.066352	0.0860823	0.0651101	0.0641001	0.0604893	0.0667264	0.0608461	0.0778607	0.0623809	0.0815656	0.0670137	0.0763654	0.0607924	0.0648935	0.0696165	0.0831908	0.066972	0.0672027	0.0657879	0.0673144	0.0668079	0.0679509	0.0692803	0.0691312	0.0673877	0.0705018	0.064531	0.0715051	0.0641848	0.0743994	0.073132	0.0719091	0.066381	0.0702229	0.0660203	0.0750383	0.0725475	0.0666439	0.0677	0.074189	0.0781214	0.070957	0.0678201	0.0713426	0.0681178
	01_AE.TH.2012.2545382P000FL_Sa.MG989518	0.0865276	0.0815849	0.0730688	0.0781028	0.0877016	0.0755976	0.0734569	0.0699159	0.0740107	0.0744073	0.0887514	0.0752436	0.0903506	0.0750744	0.0871777	0.0738867	0.0784058	0.083495	0.0935685	0.0790624	0.0788002	0.0777408	0.0803574	0.0791225	0.0804088	0.0807057	0.0785217	0.0804566	0.0825867	0.0761186	0.0819359	0.0776734	0.0857511	0.0839049	0.0799323	0.0805668	0.0828941	0.0773141	0.0860106	0.0818812	0.0787807	0.0789064	0.08336	0.0936052	0.083928	0.0798976	0.0824764	0.0801835
	01_AE.TH.2014.2546031P000FL_Sc.MG989524	0.0803521	0.0772809	0.06633	0.0723037	0.0858505	0.0691308	0.0655849	0.0648625	0.0685	0.0650537	0.0796129	0.0669174	0.0891851	0.0661082	0.0798676	0.0636611	0.0683031	0.0746052	0.0887347	0.0687916	0.0693401	0.0664967	0.0712903	0.0703929	0.071814	0.0711512	0.0718536	0.0710872	0.0733574	0.0680578	0.0723294	0.0697378	0.0750635	0.0761255	0.0690996	0.0712017	0.0735636	0.0694944	0.077453	0.0779443	0.0702619	0.069452	0.0777133	0.0811103	0.0773749	0.0695278	0.0739543	0.0722011
	01_AE.TH.2012.2546897P000FL_Sa.MG989531	0.0806938	0.0803551	0.0727453	0.0765882	0.0903425	0.0727146	0.0716995	0.0683255	0.0715614	0.0683516	0.083228	0.0710325	0.0934596	0.0738279	0.0821492	0.0686821	0.073082	0.0804057	0.0894333	0.0750171	0.0740783	0.0746048	0.0747947	0.074735	0.0772064	0.0778528	0.0763388	0.0772802	0.0768205	0.0729255	0.0802999	0.0757902	0.0820452	0.0832703	0.0779979	0.0766362	0.0788055	0.071701	0.0805776	0.0834518	0.0746316	0.0759117	0.0822512	0.0916969	0.0829121	0.0769391	0.0803116	0.077192
	01_AE.TH.2015.2548522P000FL_Se.MG989554	0.0865644	0.0837296	0.0776394	0.0804321	0.0912944	0.076809	0.0764129	0.0722703	0.0757045	0.0713607	0.0932449	0.0754081	0.0954105	0.0755479	0.0888009	0.0748513	0.0718752	0.0835673	0.0923905	0.074988	0.0753053	0.0743182	0.0766762	0.07529	0.0766467	0.0777226	0.0782832	0.0754583	0.0801455	0.0764973	0.0844449	0.0765017	0.0841903	0.0826024	0.0807217	0.077545	0.0821045	0.0779281	0.0848926	0.0908377	0.0789326	0.077072	0.0848358	0.0908117	0.0844808	0.0785147	0.0839571	0.0800772
	01_AE.SI.2012.Sample39_SI326.MN736703	0.0689183	0.0693616	0.0587294	0.0638927	0.0776342	0.0605089	0.0606602	0.0567142	0.0588666	0.0572762	0.0732218	0.0590608	0.0805797	0.0585363	0.0729279	0.0575065	0.0600826	0.0681705	0.0776043	0.0618199	0.0620432	0.0605811	0.0621535	0.0621039	0.0629785	0.0643124	0.0635965	0.0619853	0.0655493	0.0606688	0.0661361	0.0603385	0.0686614	0.0658155	0.0637769	0.0657659	0.0646695	0.0614739	0.0699658	0.0720883	0.0657447	0.066326	0.0715095	0.0749606	0.068134	0.0641119	0.0668085	0.0639548
	01_AE.TH.2010.40250v09_01.MN792281	0.0775133	0.0737828	0.0642326	0.069749	0.0841881	0.0662714	0.065514	0.0642971	0.0659071	0.0615446	0.079638	0.0632541	0.0866832	0.066012	0.076192	0.0627117	0.0670115	0.072501	0.0853951	0.0709643	0.069259	0.0703843	0.0708232	0.0705703	0.0723435	0.0722629	0.0703119	0.0715657	0.068891	0.0647066	0.0730402	0.0693262	0.0770079	0.0761288	0.0720303	0.071118	0.0723929	0.0667711	0.0723671	0.0795549	0.0692937	0.0724708	0.0742213	0.0824379	0.0753286	0.0674292	0.0732472	0.0706327
	01_AE.TH.2012.C_PreART_45.ON863063	0.076485	0.0743715	0.0637342	0.0694788	0.0808067	0.06372	0.0642063	0.0613001	0.0626301	0.0635795	0.0753293	0.0644857	0.0832538	0.06762	0.0764012	0.0634886	0.0727593	0.0745431	0.0853456	0.0707504	0.0698467	0.0703823	0.0724449	0.0714755	0.0726169	0.0721568	0.0715035	0.0719223	0.0726396	0.067321	0.0737745	0.0695795	0.0741874	0.0756957	0.0719139	0.0749686	0.0741881	0.0683102	0.0750737	0.0778604	0.0724364	0.0725523	0.0752744	0.0809811	0.0750805	0.0736579	0.072776	0.0713895
	01_AE.TH.2012.C_PreART_40.ON863067	0.0765679	0.0744848	0.06339	0.0685694	0.0805709	0.0632045	0.063499	0.0607515	0.0622884	0.0631945	0.075123	0.0638332	0.0827036	0.0670255	0.0754903	0.0632631	0.0726007	0.0738151	0.0848033	0.0704433	0.0699237	0.0702219	0.0728087	0.0711658	0.0726916	0.0721302	0.0715587	0.0719973	0.0722058	0.0671857	0.0740574	0.0692739	0.0735765	0.075187	0.0714446	0.0744988	0.0740246	0.0681628	0.0750046	0.0775966	0.0728223	0.0729284	0.0748493	0.0813171	0.0747188	0.0734264	0.0724594	0.0712344
	01_AE.TH.2012.C_PreART_38.ON863069	0.0770342	0.0749494	0.0642709	0.0695398	0.0808639	0.0642577	0.0647412	0.0616865	0.0631666	0.0641403	0.0762034	0.0648974	0.0836512	0.0680061	0.076807	0.0641963	0.0738386	0.0745054	0.0859333	0.071665	0.07076	0.0715961	0.0734324	0.0722354	0.0735429	0.0735224	0.0723741	0.0729965	0.0736896	0.0682144	0.0749867	0.0698205	0.0746142	0.0762349	0.072468	0.0753773	0.0752466	0.0694786	0.0751489	0.0785841	0.0734877	0.073593	0.0758578	0.081522	0.0759855	0.0738957	0.0733587	0.0722787
	01_AE.TH.2012.C_PreART_31.ON863072	0.0760567	0.0730226	0.0630641	0.0687621	0.0800603	0.0629015	0.0634939	0.0601563	0.0618162	0.062783	0.0747892	0.0636441	0.0824682	0.0667863	0.0756923	0.0628528	0.0720043	0.0733384	0.0845654	0.0698893	0.0689881	0.0696686	0.0717308	0.0706105	0.0717033	0.0715728	0.0706188	0.0710559	0.071767	0.0664543	0.0730152	0.0687186	0.0730283	0.0748089	0.0708876	0.0739399	0.0731093	0.0673014	0.0741832	0.0770262	0.0712513	0.0716699	0.0747377	0.0803373	0.074008	0.0724788	0.071585	0.0704767
	01_AE.TH.2012.C_PreART_26.ON863076	0.0768536	0.0744508	0.06351	0.0693706	0.0810054	0.0631976	0.0642778	0.0609315	0.0624077	0.0632203	0.0750901	0.0647318	0.0833098	0.0672462	0.0763062	0.0634359	0.0728255	0.0743194	0.0853696	0.0709744	0.0700713	0.0705976	0.0728243	0.0716995	0.0728417	0.0723543	0.0714353	0.072146	0.0725349	0.0672229	0.0742846	0.0694934	0.0737955	0.0756401	0.0715287	0.0750435	0.0738187	0.0684177	0.0748222	0.0774409	0.0723847	0.0727643	0.0753665	0.0813127	0.0754361	0.0730957	0.0726851	0.0711449
	01_AE.TH.2012.C_PreART_25.ON863077	0.0760347	0.0741124	0.063943	0.0693454	0.0805692	0.0639294	0.0639588	0.0610585	0.0628402	0.0633331	0.0751029	0.0642366	0.0829699	0.0675117	0.0765658	0.0635402	0.0733208	0.074108	0.0852052	0.0713084	0.0702587	0.0709394	0.0730832	0.0720348	0.0733482	0.072849	0.0717335	0.0723353	0.0730169	0.0676985	0.0745977	0.0697768	0.0740644	0.0750043	0.0720813	0.074845	0.074567	0.0685079	0.0749625	0.0777435	0.0728254	0.0727546	0.0749963	0.0811518	0.0755926	0.0737038	0.0731555	0.0717659
	01_AE.TH.2012.C_PreART_21.ON863081	0.0743524	0.0719639	0.0613462	0.0671446	0.0789776	0.0610338	0.0621105	0.0587869	0.0602518	0.0610541	0.0728038	0.0622542	0.0807919	0.0655074	0.0738568	0.0612749	0.0705798	0.0718639	0.0831826	0.0687503	0.0678519	0.0685317	0.0704962	0.069467	0.0705868	0.0701114	0.0694879	0.0699109	0.0708648	0.0654556	0.0721596	0.0673996	0.0721307	0.0734371	0.0697041	0.0729096	0.072002	0.0664902	0.0725012	0.0750904	0.0704264	0.0706503	0.0730594	0.0792697	0.0732872	0.0714443	0.07056	0.0693573
	01_AE.TH.2012.C_PreART_18.ON863084	0.0750015	0.0726096	0.0619482	0.0677628	0.0793095	0.0616359	0.0627134	0.0593841	0.0608519	0.0616569	0.0734377	0.0628599	0.0814443	0.0661197	0.0744925	0.0618762	0.0712167	0.0725015	0.0838399	0.0693812	0.0684814	0.0691615	0.0711314	0.0701002	0.0712264	0.0707475	0.0701212	0.0705449	0.0715014	0.0660813	0.0727994	0.0680305	0.0724592	0.0740804	0.07034	0.073552	0.0723295	0.0671175	0.0731424	0.0757415	0.0710631	0.0712869	0.073699	0.0799326	0.073934	0.0720832	0.0712	0.0699895
	01_AE.TH.2012.C_PreART_15.ON863087	0.076709	0.0743074	0.0642695	0.069538	0.080553	0.0636586	0.0642927	0.061242	0.0625701	0.0635407	0.0755848	0.0645958	0.0833268	0.0677016	0.0763742	0.0636082	0.0732061	0.0748184	0.0855177	0.071039	0.0701352	0.0708537	0.0728022	0.0719202	0.0729085	0.0722617	0.0720589	0.0722498	0.0730582	0.0679028	0.0746682	0.0698187	0.0744935	0.0759149	0.0718375	0.075375	0.0742923	0.0685462	0.07483	0.0776163	0.0725424	0.073276	0.0755396	0.0819791	0.0761152	0.0737478	0.0733565	0.0717595
	01_AE.TH.2012.C_PreART_07.ON863094	0.0763856	0.0743038	0.0636698	0.0688539	0.0805462	0.0634845	0.0637782	0.0604389	0.0625677	0.0631764	0.0744756	0.0639298	0.0829981	0.067006	0.0757798	0.0632449	0.0725788	0.0734795	0.0847772	0.0704222	0.0699028	0.070201	0.0727867	0.0711445	0.0726696	0.0721085	0.0715372	0.0719756	0.0723014	0.0671657	0.074035	0.0692532	0.0735541	0.0751642	0.0714231	0.0744762	0.0736862	0.068142	0.0747831	0.0775727	0.0728003	0.0729063	0.0748266	0.080966	0.0751824	0.0734041	0.0724375	0.071213
	01_AE.TH.2012.C_PreART_05.ON863096	0.0759409	0.0732235	0.063247	0.0689527	0.0802549	0.0633827	0.0638672	0.0605226	0.0622949	0.0632646	0.0752902	0.0640193	0.0827175	0.0669738	0.0762057	0.0633234	0.072241	0.0740197	0.0847761	0.0700839	0.0691819	0.0698628	0.071928	0.0708062	0.0719404	0.0717702	0.0708145	0.071252	0.0722777	0.0669542	0.0735684	0.0692241	0.0732154	0.0754955	0.0710844	0.0741402	0.0736649	0.0681111	0.0746999	0.077807	0.0719172	0.0721807	0.074938	0.0805473	0.074845	0.0726665	0.0720984	0.0711869
	01_AE.TH.2012.C_PreART_03.ON863098	0.0749992	0.0724888	0.0619464	0.0677608	0.0786724	0.0616341	0.0627116	0.0593824	0.0608501	0.0616551	0.0734355	0.0628581	0.0814418	0.0661178	0.0744903	0.0615787	0.0712146	0.0724993	0.0838373	0.0693791	0.0684794	0.0691594	0.0711293	0.0699809	0.0712242	0.0707454	0.0701191	0.0705427	0.0713819	0.0660793	0.0727972	0.0680285	0.072457	0.0740782	0.07065	0.0735497	0.0723273	0.0671155	0.0731401	0.0757392	0.071061	0.0712848	0.0736968	0.0799302	0.0739318	0.0717678	0.0711979	0.0699874
	01_AE.TH.2018.C_OnART_73.ON863102	0.0792625	0.0763348	0.0658564	0.0714778	0.0822639	0.065544	0.066027	0.0629582	0.0644383	0.065127	0.0769413	0.0661894	0.0855053	0.0694702	0.0786502	0.0657798	0.0754756	0.0765107	0.0865655	0.0731256	0.0722171	0.0728991	0.0749952	0.0738595	0.0750245	0.0742813	0.0729122	0.0741774	0.0755058	0.0696503	0.0757262	0.071397	0.076	0.0772885	0.0730548	0.0769179	0.0761265	0.0701748	0.0761828	0.0793939	0.0751465	0.0746195	0.0764405	0.0834028	0.0771813	0.0750826	0.0750682	0.0736121
	01_AE.TH.2018.C_OnART_67.ON863106	0.07804	0.0760653	0.0652944	0.0710009	0.0822969	0.0651214	0.0660765	0.0627138	0.0641987	0.0650507	0.0780037	0.0662389	0.0858756	0.0692118	0.0788457	0.0652299	0.0747224	0.0759421	0.0868401	0.0725408	0.0716345	0.0723156	0.0744035	0.0732717	0.0744296	0.0737455	0.0728073	0.0739034	0.0749131	0.0695499	0.0754252	0.0715283	0.0754013	0.0771961	0.0735612	0.0766379	0.0758468	0.070247	0.0767513	0.0796865	0.0742389	0.0746606	0.0771129	0.083294	0.0772426	0.0748357	0.0744314	0.0730257
	01_AE.TH.2018.C_OnART_64.ON863108	0.0802209	0.0778523	0.0663694	0.0718641	0.0829331	0.0661204	0.0669056	0.0642734	0.0653188	0.0664573	0.0792991	0.067376	0.0858417	0.0697562	0.0793251	0.0660544	0.0755838	0.0763011	0.0876705	0.0735858	0.072831	0.0733582	0.0754626	0.0743228	0.0751755	0.0751774	0.0735505	0.0749584	0.0764119	0.0702416	0.0765565	0.0721789	0.0767633	0.0795978	0.0751027	0.0778324	0.07628	0.0711315	0.0780289	0.0806417	0.0762513	0.0758275	0.0778677	0.0851678	0.0779927	0.0758982	0.0751766	0.0740742
	01_AE.TH.2018.C_OnART_56.ON863111	0.0863298	0.0841765	0.0730475	0.0786984	0.0904972	0.0728756	0.0735393	0.069452	0.0719147	0.0726349	0.0861932	0.0737395	0.0934129	0.0768146	0.0868475	0.072974	0.0786805	0.0784926	0.0952253	0.079282	0.0783554	0.0790433	0.0812151	0.080044	0.0812795	0.0810681	0.0802125	0.080694	0.0818947	0.0762233	0.0826901	0.078273	0.0824182	0.0846302	0.0798565	0.0838607	0.0830628	0.0772519	0.0836487	0.0870549	0.0813803	0.0813519	0.0843166	0.0906681	0.0843941	0.0814666	0.0817793	0.0801077
	01_AE.TH.2018.C_OnART_45.ON863117	0.0794254	0.0764967	0.0660079	0.0716331	0.0824259	0.0656956	0.0661784	0.0631084	0.0645892	0.0652785	0.0771001	0.0663415	0.0856685	0.0696238	0.0788098	0.0659311	0.0756356	0.0766707	0.0867292	0.0732838	0.072375	0.0730571	0.0751547	0.0740183	0.0751849	0.0744405	0.0730705	0.0743364	0.0756656	0.0698073	0.0758863	0.071555	0.0761613	0.0774494	0.0732138	0.0770787	0.0762873	0.0703319	0.0763432	0.0795568	0.0753063	0.0747789	0.0766004	0.0835684	0.0773431	0.0752424	0.0752288	0.0737707
	01_AE.TH.2018.C_OnART_37.ON863119	0.0770754	0.074503	0.0642612	0.0698585	0.0812555	0.0639477	0.0647334	0.0613692	0.0628535	0.0638296	0.0759095	0.0648901	0.0835179	0.0678629	0.0765334	0.0638965	0.0728188	0.0745317	0.0857929	0.0708548	0.069948	0.0706316	0.0727117	0.0715826	0.0727286	0.0725544	0.0719049	0.0720309	0.0728687	0.0677085	0.0743631	0.0696804	0.0740528	0.0761337	0.0721807	0.0747418	0.0744632	0.0685608	0.0751842	0.0781506	0.0725454	0.0725998	0.0757385	0.0817228	0.0753336	0.0736243	0.0728884	0.0714469
	01_AE.TH.2018.C_OnART_34.ON863120	0.081275	0.0784829	0.0671371	0.0726656	0.0839704	0.067185	0.0678199	0.0648711	0.0663762	0.0673739	0.0799754	0.0684515	0.0864188	0.0711563	0.0803	0.0668123	0.0760625	0.0770724	0.0885831	0.0739838	0.0727537	0.0734391	0.0755505	0.074407	0.0755831	0.0751797	0.0741091	0.0753625	0.0773043	0.0712937	0.077774	0.0733656	0.076727	0.0798254	0.0750242	0.0787346	0.0776592	0.0723087	0.0790955	0.0825955	0.0766625	0.0762364	0.0795693	0.0854709	0.0777667	0.0763198	0.0762295	0.074634
	01_AE.TH.2018.C_OnART_32.ON863121	0.0781883	0.0757745	0.0645497	0.0702592	0.0815245	0.0651669	0.0656497	0.0622897	0.0640715	0.0650506	0.0772182	0.0661117	0.0858747	0.0687802	0.0779672	0.0648039	0.074435	0.0754685	0.0863845	0.0724104	0.0715041	0.0721855	0.0742727	0.0731411	0.074298	0.0736146	0.0726768	0.0740876	0.0747821	0.0694195	0.0749782	0.0713974	0.0746327	0.0770646	0.0734307	0.0761883	0.0757151	0.0701167	0.0763016	0.079625	0.0737923	0.0742137	0.0766648	0.0828324	0.0771103	0.0740729	0.0739823	0.0728952
	01_AE.TH.2018.C_OnART_27.ON863123	0.0801892	0.0774423	0.0660847	0.0718989	0.0832184	0.0668825	0.0670625	0.0638288	0.0658234	0.0664654	0.0789737	0.0675329	0.0863547	0.0702142	0.0797823	0.0662126	0.0759712	0.0767784	0.0880064	0.0737353	0.0725119	0.0735079	0.0752925	0.0744712	0.0756421	0.0753249	0.0743196	0.0751058	0.0764389	0.0705683	0.0767023	0.072635	0.0766215	0.0792473	0.074935	0.0781766	0.0767455	0.0715987	0.0779456	0.0808745	0.0763977	0.0758681	0.0783289	0.0849079	0.0780184	0.0751837	0.0755259	0.0745382
	01_AE.TH.2018.C_OnART_26.ON863124	0.07804	0.0760653	0.0652944	0.0710009	0.0822969	0.0651214	0.0660765	0.0627138	0.0641987	0.0650507	0.0780037	0.0662389	0.0858756	0.0692118	0.0788457	0.0652299	0.0747224	0.0759421	0.0868401	0.0725408	0.0716345	0.0723156	0.0744035	0.0732717	0.0744296	0.0737455	0.0728073	0.0739034	0.0749131	0.0695499	0.0754252	0.0715283	0.0754013	0.0771961	0.0735612	0.0766379	0.0758468	0.070247	0.0767513	0.0796865	0.0742389	0.0746606	0.0771129	0.083294	0.0772426	0.0748357	0.0744314	0.0730257
	01_AE.TH.2014.Pt20_PreART_02.ON902962	0.0849554	0.0795598	0.0714746	0.0743501	0.0811364	0.071787	0.0692145	0.067037	0.0707168	0.0692965	0.0864788	0.0714148	0.0916666	0.0698649	0.0814893	0.0691391	0.0771666	0.0784374	0.090998	0.0745812	0.0742325	0.0725812	0.0755371	0.0739599	0.0760561	0.0760566	0.0739168	0.0755027	0.0769257	0.0718306	0.0762773	0.0752094	0.081579	0.0788423	0.0771522	0.078194	0.0792075	0.0738055	0.0794303	0.0860784	0.0759028	0.0777765	0.0806039	0.0868705	0.0802251	0.0751094	0.0794281	0.0775106
	01_AE.TH.2014.Pt20_PreART_03.ON902963	0.0859376	0.0802742	0.0723913	0.0756617	0.0817686	0.0727028	0.0704953	0.068313	0.071631	0.0705837	0.087628	0.0730202	0.0925128	0.0711517	0.0827305	0.0704207	0.0784002	0.0796337	0.0925381	0.075913	0.0751742	0.0739007	0.0764783	0.0752925	0.0770073	0.077401	0.0748596	0.0764433	0.0784104	0.0731541	0.0773917	0.0765555	0.0829591	0.080203	0.0785093	0.0795477	0.0805731	0.0751379	0.0803883	0.0872394	0.0768501	0.0785174	0.0819707	0.0878634	0.0816032	0.0760502	0.0806327	0.0788603
	01_AE.TH.2014.Pt20_PreART_04.ON902964	0.0869095	0.0821094	0.0734593	0.0766177	0.0828893	0.0734612	0.0714993	0.0694089	0.0725019	0.0714185	0.0887256	0.0738231	0.0939209	0.0721605	0.0838885	0.0717318	0.0791413	0.0797694	0.0936143	0.0766419	0.0764604	0.0746218	0.0776058	0.0760216	0.0781503	0.0781377	0.076585	0.0771731	0.0792691	0.0738169	0.0781019	0.0767736	0.0837339	0.0809504	0.0789081	0.0806124	0.0816477	0.0758428	0.0811606	0.0881711	0.078277	0.0798544	0.0829089	0.0894137	0.0825545	0.0770418	0.0805589	0.0796009
	01_AE.TH.2014.Pt20_PreART_08.ON902966	0.085417	0.0798758	0.0723118	0.0748867	0.0820999	0.0729317	0.0703444	0.0681643	0.0718586	0.070432	0.0874655	0.0722508	0.0921413	0.0710001	0.0818896	0.0702697	0.0782008	0.0785146	0.0922115	0.0755998	0.0752544	0.0737455	0.0765596	0.074979	0.077294	0.0770851	0.0750971	0.0762082	0.0780935	0.0728423	0.0770765	0.0758613	0.0827976	0.0797218	0.0780319	0.0792301	0.0802529	0.0749813	0.0804745	0.0872303	0.0770904	0.0785693	0.0818107	0.0877933	0.0812803	0.0762883	0.0804729	0.0782243
	01_AE.TH.2014.Pt20_PreART_09.ON902967	0.0862707	0.0806009	0.0728553	0.0761305	0.0825702	0.0731664	0.0706495	0.0687712	0.0722091	0.0711722	0.0881215	0.0731763	0.0928467	0.0716129	0.0831711	0.0705749	0.0788412	0.0799573	0.0924025	0.0762319	0.0750176	0.0743729	0.076481	0.0756118	0.0770101	0.0777226	0.0754942	0.0764461	0.0785975	0.073313	0.0775816	0.0767167	0.0834501	0.080688	0.0789935	0.0798711	0.0808992	0.0756028	0.0807133	0.087738	0.0774878	0.0790555	0.0824572	0.0883659	0.0819321	0.0765265	0.0809584	0.079183
	01_AE.TH.2014.Pt20_PreART_11.ON902968	0.0871444	0.0817074	0.0732014	0.0764044	0.0829348	0.0735123	0.0709193	0.0690414	0.0724385	0.0713167	0.0886522	0.0734493	0.0937264	0.0718839	0.0832892	0.0711506	0.0792811	0.0800764	0.0929886	0.0766669	0.0763256	0.0746493	0.0776296	0.0760475	0.0781713	0.0781608	0.0760119	0.0775939	0.0788522	0.0739056	0.0781499	0.0770728	0.083097	0.0809699	0.0792755	0.080311	0.0813425	0.0758928	0.0812394	0.0879417	0.0780091	0.0793311	0.082416	0.0887495	0.0823787	0.0767491	0.080755	0.0796221
	01_AE.TH.2014.Pt20_PreART_13.ON902970	0.0868391	0.0818255	0.0733179	0.0765202	0.0833716	0.0736285	0.0713408	0.0691584	0.0726704	0.0717149	0.088439	0.0735657	0.0939732	0.0720002	0.0837252	0.0712668	0.0790782	0.0801937	0.0931021	0.076468	0.0762861	0.0744531	0.0771125	0.0758487	0.0779689	0.0779594	0.0759572	0.0769981	0.0790882	0.0739871	0.0782674	0.0773965	0.0836594	0.0810873	0.0793937	0.0801082	0.0809472	0.0759993	0.0815425	0.0880598	0.0780982	0.080019	0.0827189	0.089202	0.0824968	0.0768667	0.0811954	0.0797394
	01_AE.TH.2014.Pt20_PreART_19.ON902975	0.0867839	0.0818847	0.0725675	0.075764	0.082595	0.0734955	0.0702935	0.0692046	0.072114	0.0708415	0.0879743	0.0731237	0.0935052	0.0712547	0.0829481	0.0708289	0.0783019	0.0795132	0.0926375	0.0757009	0.0755158	0.0736914	0.0769772	0.0750806	0.0779059	0.0771863	0.0751862	0.0762309	0.077933	0.0732223	0.0778134	0.0766214	0.0830775	0.080951	0.0788063	0.0793314	0.0801649	0.0755585	0.0810831	0.0874137	0.0774845	0.0795604	0.0825828	0.0889335	0.0822064	0.0764144	0.0805736	0.0789637
	01_AE.TH.2014.Pt20_PreART_21.ON902976	0.0868149	0.0809984	0.0733558	0.076638	0.0834169	0.0736666	0.0714491	0.0692633	0.0727079	0.0715423	0.0886633	0.0733689	0.0930644	0.0721098	0.0836981	0.071375	0.0793647	0.0804823	0.0934173	0.076747	0.0758492	0.0748831	0.0773134	0.0761271	0.0778518	0.078243	0.0760107	0.0772779	0.0788036	0.0738239	0.0782319	0.0772373	0.0837931	0.0812158	0.0793481	0.0803956	0.0814287	0.0761298	0.0812409	0.0879529	0.0778764	0.0791964	0.0829879	0.0885838	0.0824666	0.0765315	0.0814872	0.0797058
	01_AE.TH.2014.Pt20_PreART_25.ON902980	0.0863172	0.0812378	0.0725706	0.0757672	0.0822779	0.0731902	0.0706013	0.0689028	0.0721172	0.0708445	0.0879777	0.0728183	0.0931767	0.0712577	0.0829515	0.0705268	0.0783052	0.0791965	0.0926409	0.0757041	0.0752023	0.0736946	0.0766637	0.0750838	0.0779092	0.0771896	0.0751895	0.0762341	0.0779363	0.0732255	0.0778166	0.0766247	0.0831995	0.0806319	0.0791315	0.0793347	0.0801683	0.0755617	0.0810864	0.0874172	0.07694	0.079242	0.0822627	0.0886021	0.0818837	0.0764177	0.0805769	0.078967
	01_AE.TH.2014.Pt20_PreART_28.ON902983	0.0857755	0.0808931	0.0722465	0.0751287	0.0819391	0.072866	0.0699769	0.0682791	0.0717937	0.0702167	0.0873013	0.0721862	0.092492	0.0706306	0.0822917	0.069902	0.0776485	0.0785395	0.0919613	0.0750566	0.0748689	0.0730527	0.076014	0.0744358	0.0772503	0.0765362	0.0745389	0.0755863	0.0776001	0.0725811	0.0771633	0.0759699	0.0824103	0.0799696	0.07847	0.0786772	0.0795057	0.0749124	0.0804229	0.0867343	0.0765148	0.0785814	0.0819208	0.0879123	0.0812135	0.0757678	0.0802362	0.0783105
	01_AE.TH.2014.Pt20_PreART_30.ON902985	0.0869393	0.0820384	0.0730227	0.076223	0.082746	0.0736422	0.0710486	0.0693501	0.0725685	0.0712943	0.0881282	0.0732705	0.0936601	0.0717068	0.0834203	0.0709744	0.078612	0.0795033	0.0927913	0.0760074	0.0758235	0.0739957	0.0769677	0.0753875	0.0782171	0.0774952	0.0754942	0.0765374	0.0782422	0.0735278	0.077991	0.076931	0.0833929	0.0809407	0.0791182	0.0796417	0.0804774	0.0755492	0.0813957	0.0874021	0.0774749	0.0795504	0.0825722	0.0889215	0.0821958	0.0767218	0.080886	0.0792735
	01_AE.TH.2014.Pt20_PreART_36.ON902989	0.0861372	0.0807921	0.0728812	0.0761579	0.0829217	0.0731924	0.0709796	0.0687953	0.0719277	0.0711974	0.0880014	0.073203	0.0923852	0.0716382	0.0830402	0.0709052	0.078709	0.0798253	0.0926015	0.0761004	0.0753617	0.0740859	0.0763497	0.07548	0.0771974	0.0775906	0.0753644	0.0763148	0.0787855	0.0733397	0.0777682	0.0767451	0.0829628	0.0807182	0.079023	0.0800601	0.0810901	0.0756304	0.0809036	0.087772	0.0775164	0.0785404	0.0821647	0.0884003	0.082125	0.0760448	0.0808259	0.0790511
	01_AE.TH.2014.Pt20_PreART_37.ON902990	0.0865735	0.0818858	0.0728768	0.0757649	0.0829167	0.0734963	0.070599	0.0692054	0.0724227	0.0711489	0.088304	0.0731245	0.0931746	0.0715617	0.0829492	0.0708297	0.078943	0.0795764	0.0929685	0.0763337	0.0761511	0.0743191	0.0772952	0.075714	0.0783463	0.0778245	0.075957	0.0768639	0.0789532	0.0735376	0.0781327	0.0769415	0.0834048	0.080952	0.0791292	0.0799725	0.0806785	0.0758761	0.0814071	0.0877467	0.0774855	0.0791775	0.0829076	0.0889348	0.0822075	0.0766729	0.0812202	0.0792845
	01_AE.TH.2014.Pt20_PreART_38.ON902991	0.0877232	0.0820185	0.0738877	0.0770993	0.0839765	0.0741981	0.071902	0.06941	0.0729291	0.0721503	0.0893939	0.0744454	0.0940167	0.0725644	0.0844918	0.0718282	0.079998	0.0804935	0.0940658	0.0774136	0.0770336	0.0753878	0.0778811	0.0767535	0.0788879	0.0788736	0.077065	0.078302	0.0795672	0.0744494	0.0788612	0.0778715	0.0846305	0.0820158	0.0801557	0.0807083	0.0817161	0.0766081	0.0818485	0.088691	0.0790432	0.0806218	0.0831409	0.089705	0.0831106	0.077909	0.0818138	0.0803381
	01_AE.TH.2014.Pt20_PreART_40.ON902992	0.0855939	0.0799381	0.0717654	0.0753394	0.081756	0.0720775	0.0698761	0.0679993	0.0711223	0.0703941	0.0872863	0.072701	0.0921669	0.0708354	0.082397	0.0701057	0.0777486	0.0793009	0.091865	0.0752703	0.0745307	0.0732635	0.0755194	0.0746493	0.0763569	0.0767526	0.0745317	0.0758003	0.0777596	0.0728288	0.0770622	0.0762248	0.0826202	0.0798688	0.078176	0.0792152	0.0802377	0.0747991	0.0800541	0.0868943	0.0766781	0.0783987	0.0813125	0.0875156	0.0812648	0.0754072	0.0799756	0.0785288
	01_AE.TH.2014.Pt20_PreART_44.ON902996	0.0862686	0.0813786	0.0723987	0.0755929	0.0820969	0.0730181	0.0698231	0.0687337	0.0719456	0.070674	0.0877908	0.0726463	0.0929867	0.0707816	0.0827701	0.0703571	0.0781255	0.0790165	0.0924524	0.0755274	0.0753415	0.0735197	0.07617	0.074907	0.0777289	0.077011	0.075012	0.0760572	0.0777573	0.07305	0.0776379	0.0764458	0.0825709	0.0801284	0.0789503	0.0791546	0.0799866	0.0753845	0.0809043	0.0872287	0.0769901	0.079061	0.0820801	0.0884114	0.0816996	0.0762401	0.0803952	0.0787872
	01_AE.TH.2014.Pt20_PreART_46.ON902997	0.0867751	0.0818768	0.0728696	0.0760684	0.082587	0.073489	0.0705928	0.0691988	0.0724156	0.071142	0.0882938	0.0731173	0.0934954	0.0715548	0.083261	0.0708228	0.0784533	0.0793445	0.0926279	0.0758507	0.0756662	0.0738403	0.0768106	0.0752306	0.0780578	0.0773372	0.0753368	0.0763807	0.078084	0.0733718	0.077833	0.0767727	0.0832311	0.0807808	0.0789585	0.0794828	0.0803173	0.0757087	0.0812355	0.0875693	0.0773167	0.0793908	0.0824118	0.0887554	0.082034	0.0765646	0.0807259	0.0791149
	01_AE.TH.2014.Pt20_PreART_51.ON903002	0.0866083	0.0817126	0.0730227	0.076223	0.082746	0.0736422	0.0710486	0.0693501	0.0725685	0.0712943	0.0884568	0.0732705	0.0936601	0.0717068	0.0834203	0.0709744	0.078612	0.0795033	0.0924619	0.0760074	0.0758235	0.0739957	0.0766511	0.0753875	0.0782171	0.0774952	0.0754942	0.0765374	0.0782422	0.0735278	0.077991	0.076931	0.0833929	0.0806183	0.0791182	0.0796417	0.0804774	0.0758658	0.0813957	0.0877338	0.0771561	0.0795504	0.0825722	0.0889215	0.0821958	0.0767218	0.080886	0.0792735
	01_AE.TH.2014.Pt20_PreART_52.ON903003	0.0862389	0.0800335	0.0723073	0.0751921	0.0820945	0.0729265	0.0703393	0.0681593	0.0719689	0.0705537	0.08746	0.0725538	0.0921358	0.070995	0.0825239	0.0702646	0.0781954	0.0786096	0.091739	0.0755945	0.0752491	0.0737402	0.0762378	0.0749737	0.0772886	0.0770798	0.0754092	0.0765192	0.0772545	0.072837	0.0769402	0.0760983	0.0827921	0.0800381	0.0783469	0.0792247	0.0802475	0.0749646	0.0804691	0.0872248	0.0772433	0.0788106	0.0818052	0.0881219	0.0812748	0.076283	0.0803075	0.0785381
	01_AE.TH.2014.Pt20_PreART_53.ON903004	0.0861057	0.0812181	0.0722464	0.0754393	0.0819391	0.0728659	0.0699768	0.0685832	0.0717937	0.0705226	0.0876291	0.072494	0.0928234	0.0709361	0.0826119	0.0702064	0.0779677	0.0788588	0.0922903	0.0753716	0.0751851	0.0733652	0.07633	0.0747511	0.0775706	0.0768539	0.0748554	0.0759014	0.0776	0.0728948	0.0774809	0.0762883	0.0827358	0.0802913	0.0784699	0.0789967	0.0798276	0.0752283	0.0807452	0.0870653	0.0768329	0.0789024	0.0819207	0.0882466	0.0815389	0.0760839	0.0802362	0.0786295
	01_AE.TH.2014.Pt20_PreART_58.ON903007	0.0861084	0.0812206	0.0722486	0.0754416	0.0819416	0.0728681	0.0699789	0.0685852	0.0717958	0.0705247	0.0876319	0.0724962	0.0928263	0.0709382	0.0826145	0.0702085	0.0781286	0.0790198	0.0922932	0.0755304	0.0753446	0.0735227	0.0764893	0.0749101	0.0777321	0.0770141	0.075015	0.0760602	0.0777604	0.0730529	0.077641	0.0764489	0.0829	0.0804535	0.0786319	0.0791578	0.0799899	0.0753875	0.0809077	0.0872323	0.0769933	0.0790643	0.0820835	0.0884152	0.081703	0.0762432	0.0803985	0.0787904
	01_AE.TH.2014.Pt20_PreART_60.ON903009	0.0871681	0.0822611	0.073229	0.0764329	0.0829655	0.0738488	0.0712515	0.0695521	0.0727741	0.0714984	0.0886846	0.0734769	0.093893	0.071911	0.0836404	0.0711774	0.0788288	0.0795592	0.0930218	0.07622	0.076037	0.0742056	0.0771815	0.0756	0.0784345	0.0777104	0.0757076	0.0767504	0.0784581	0.0737383	0.0782064	0.0771465	0.0836166	0.0811605	0.0793367	0.0798593	0.080697	0.0760791	0.0816161	0.0879634	0.0776904	0.0797689	0.0827935	0.089154	0.0824188	0.0769356	0.0811058	0.0794906
	01_AE.TH.2014.Pt20_PreART_61.ON903010	0.0864416	0.0808982	0.0728926	0.0759382	0.0822208	0.0733591	0.0707678	0.0685874	0.0722855	0.071012	0.0879158	0.0729872	0.0932239	0.0714251	0.0831294	0.0706933	0.0784815	0.0793731	0.092826	0.0758776	0.0756932	0.0738663	0.076838	0.0752574	0.0775754	0.0773649	0.0750465	0.0764078	0.078112	0.0730833	0.0773557	0.0763457	0.0826098	0.0804878	0.0784748	0.0791913	0.080024	0.0747868	0.0809422	0.0870239	0.0770257	0.0790979	0.0824419	0.0882521	0.0815651	0.0762751	0.0804328	0.0788237
	01_AE.TH.2014.Pt20_PreART_70.ON903016	0.0855744	0.0797082	0.0716955	0.0749607	0.0816912	0.0720079	0.0698054	0.0674705	0.0709367	0.0698904	0.0868966	0.0723233	0.0921076	0.0704593	0.0820121	0.0697303	0.0776808	0.0789138	0.0918058	0.0752014	0.0744611	0.0731936	0.0757664	0.0745799	0.0764892	0.0766843	0.0741455	0.0757318	0.0776919	0.072444	0.0766766	0.075837	0.0822292	0.0794805	0.077787	0.0788283	0.0798484	0.0744252	0.0796659	0.0865002	0.0761338	0.0780105	0.0812468	0.087119	0.080873	0.0753384	0.079909	0.0781423
	01_AE.TH.2014.Pt20_PreART_71.ON903017	0.0867299	0.0815807	0.0735144	0.076799	0.0835842	0.0738251	0.0716057	0.0694191	0.0728659	0.0718547	0.0888359	0.0738372	0.0938697	0.0722672	0.0839077	0.0715317	0.0795723	0.0808088	0.0934252	0.0770679	0.0764905	0.0750448	0.0776347	0.0764482	0.0781767	0.0785669	0.0762967	0.0772023	0.0792469	0.0742645	0.0785551	0.0776838	0.0838446	0.0813834	0.079515	0.0804001	0.0817578	0.0762933	0.0814314	0.0884595	0.0778541	0.0795223	0.0833433	0.0887593	0.0827988	0.0766946	0.081816	0.0800311
	01_AE.TH.2014.Pt20_PreART_76.ON903021	0.0870373	0.0808168	0.0733653	0.0762581	0.0827847	0.073676	0.0707759	0.068898	0.0726019	0.0711724	0.0881709	0.0731237	0.0930748	0.0717397	0.0833008	0.0710069	0.0789718	0.0797045	0.0926715	0.0763614	0.075859	0.0745019	0.0773232	0.0757416	0.0780642	0.0778529	0.0757026	0.0772878	0.0780046	0.0733251	0.0778426	0.0768474	0.0830502	0.0808189	0.0789537	0.0800015	0.0810304	0.0754276	0.081251	0.0877867	0.0778593	0.0795904	0.0825882	0.0889281	0.0817381	0.0768243	0.0809292	0.0793133
	OQ357234_HIP6_Papua_2014	0.0841383	0.0827681	0.0716151	0.0792248	0.086917	0.0739643	0.0728408	0.0694462	0.0733191	0.0715703	0.0889908	0.0727274	0.0939356	0.0728803	0.0842152	0.0711676	0.0722627	0.0829718	0.0894195	0.0761486	0.0754227	0.07234	0.0747079	0.0756517	0.0760956	0.0775675	0.0773304	0.0756937	0.0778162	0.0713823	0.0796945	0.073721	0.0821494	0.0807814	0.0759207	0.0769582	0.0796585	0.0750735	0.0810512	0.0866421	0.0740905	0.0775766	0.08117	0.0929784	0.0822058	0.0759985	0.0813337	0.0750398
	OQ357235_HIP10_Papua_2014	0.0670032	0.065964	0.0560319	0.06138	0.0734113	0.0603938	0.0567339	0.0526991	0.0597648	0.0552942	0.0718379	0.0558717	0.0799064	0.0573307	0.0683242	0.0541535	0.0578767	0.0668422	0.0759589	0.0603867	0.0597177	0.0588402	0.060849	0.0585568	0.0602868	0.0617083	0.0640561	0.0619493	0.0624934	0.0564279	0.0651896	0.0577259	0.0669188	0.0670155	0.0613841	0.0611211	0.0630032	0.0606811	0.0668473	0.0715635	0.0618146	0.0621881	0.0667266	0.0748796	0.0653274	0.0588969	0.065224	0.0618185
	OQ357247_MN34_Manado_2016	0.0816999	0.0817585	0.0719269	0.0771581	0.0850589	0.0746917	0.0718382	0.0659122	0.0731945	0.0725258	0.086018	0.0711393	0.0916766	0.0706319	0.0849475	0.0712518	0.0728006	0.0792891	0.0882304	0.0746662	0.0740482	0.0724657	0.075978	0.0735841	0.0739905	0.0757702	0.0765345	0.0764245	0.0775582	0.069166	0.0786636	0.0720352	0.0819563	0.0793967	0.076868	0.0759306	0.0787059	0.072547	0.0800465	0.0798178	0.0759245	0.0742322	0.0816322	0.0884355	0.0788551	0.0728989	0.081109	0.0755743
	OQ357248_PB24_Sorong_2014	0.0855388	0.08269	0.074863	0.0805794	0.0951269	0.0765382	0.0756666	0.0718351	0.0758877	0.0750198	0.0920127	0.0761259	0.0924327	0.0764515	0.0863395	0.0729064	0.0768514	0.0844388	0.0920521	0.0788916	0.0794268	0.0783163	0.0802284	0.0793353	0.0803591	0.0812908	0.08298	0.0799873	0.0794045	0.0751755	0.0824784	0.0786697	0.0831432	0.0863417	0.0826827	0.0808502	0.0837604	0.0762501	0.0842384	0.0867508	0.076893	0.0818885	0.0820479	0.0921641	0.0864637	0.077102	0.0844669	0.0812605
	OQ357249_PB15_Sorong_2014	0.0886455	0.089039	0.0821188	0.0857613	0.0927164	0.0807396	0.0820047	0.0788569	0.0802735	0.078799	0.0988364	0.0819859	0.0995809	0.0800219	0.0928721	0.0789963	0.0796998	0.0888758	0.0971145	0.0825895	0.0824043	0.0806101	0.0837046	0.0808136	0.0804134	0.0834364	0.0841367	0.0830005	0.0846274	0.0793694	0.0856914	0.0792442	0.0917592	0.0898719	0.0860674	0.0834536	0.0816605	0.0815999	0.0936394	0.0922343	0.0830545	0.0856501	0.0893733	0.0942542	0.0900636	0.0803808	0.0863395	0.0822357
	OQ357250_PB16_Sorong_2014	0.0963764	0.0950076	0.0833553	0.089937	0.103009	0.0857995	0.0866196	0.0801318	0.0864723	0.0837591	0.10149	0.0850942	0.10462	0.0848966	0.0967253	0.0819779	0.0851956	0.0956313	0.104264	0.088634	0.0899265	0.0872421	0.0906524	0.0885832	0.0893103	0.0907076	0.0924517	0.0910853	0.0904097	0.0851405	0.0913251	0.0852043	0.0949484	0.0954927	0.0868395	0.0897229	0.0939078	0.0846582	0.0939847	0.0980652	0.088801	0.0893745	0.094164	0.101293	0.0946454	0.0858801	0.092069	0.0902735
Clade 5	01_AE.TH.2007.AA024a10.JX446987	0.0701736	0.0686291	0.0602148	0.0650493	0.0819442	0.0591198	0.0578209	0.0569645	0.0602911	0.0583752	0.0746853	0.058395	0.0828808	0.0598912	0.0727587	0.05786	0.0600786	0.0676296	0.0805788	0.0624064	0.0618685	0.0606575	0.063207	0.0611806	0.0636981	0.0635708	0.0625611	0.0638343	0.0656785	0.0603462	0.0673639	0.0638532	0.0645608	0.0706712	0.0642521	0.0635338	0.065868	0.059124	0.0679281	0.0741833	0.0639659	0.0631223	0.0692911	0.0740862	0.0684239	0.0637587	0.06424	0.0642755
	01_AE.TH.2008.AA067A_WG17.JX447454	0.0679297	0.067984	0.0539687	0.0577929	0.0741873	0.0554404	0.0534764	0.0531412	0.0567415	0.0528252	0.0686805	0.0534989	0.0787968	0.0577365	0.0673311	0.0539851	0.0629197	0.0675205	0.0763389	0.0622296	0.06004	0.060967	0.0614352	0.0613442	0.0627526	0.0633164	0.0589212	0.0610165	0.0632597	0.0582819	0.063292	0.061332	0.0669068	0.0661949	0.0648166	0.0615113	0.0656385	0.0600333	0.0664013	0.0705193	0.0635821	0.0633896	0.0639944	0.0757466	0.068645	0.0616279	0.0675866	0.062241
	01_AE.CN.2007.07CNYN327.KF835514	0.0763866	0.073198	0.0634611	0.0665003	0.0803978	0.0635896	0.0644456	0.0615046	0.0637645	0.0615328	0.0772798	0.0627522	0.0763225	0.0645162	0.076876	0.0611301	0.0694566	0.0723058	0.0823663	0.069018	0.0691204	0.067483	0.0699462	0.069187	0.0702982	0.0708186	0.0698337	0.0695834	0.0682135	0.0667798	0.072	0.067795	0.0723755	0.0725027	0.0696242	0.0669681	0.0714826	0.0658506	0.0751004	0.0730591	0.066319	0.0687926	0.0725552	0.0793682	0.0724301	0.0674207	0.0679195	0.0704674
	01_AE.TH.2016.Pt9_onART_05.ON902403	0.0844178	0.0789954	0.0703046	0.0761703	0.0870366	0.0713681	0.0697816	0.0675567	0.0702612	0.0681026	0.0850075	0.0690398	0.0924455	0.0714652	0.0839778	0.0695504	0.0758657	0.0811098	0.0910571	0.0754462	0.0725239	0.0738052	0.0740102	0.0751369	0.0768227	0.0763828	0.0768303	0.07565	0.0782459	0.0709693	0.0780129	0.0751901	0.081798	0.0829895	0.0755644	0.077561	0.0788326	0.075151	0.0797565	0.0798969	0.0750676	0.0757909	0.0822679	0.0861963	0.0810752	0.0764689	0.0800802	0.0767721
	01_AE.TH.2013.Pt9_PreART_04.ON902445	0.0818833	0.0754538	0.0687459	0.0736663	0.0828919	0.0691888	0.0685141	0.0659339	0.0684475	0.0667913	0.0816951	0.0671001	0.0889509	0.0688113	0.0814455	0.0672087	0.0750925	0.0797011	0.0879692	0.0738315	0.0720308	0.0719064	0.0736511	0.0738787	0.0756209	0.075104	0.0749599	0.0740742	0.0774348	0.0690087	0.0762407	0.0736976	0.0801349	0.080366	0.074373	0.0765209	0.0773857	0.0735902	0.0773315	0.0782543	0.0737925	0.0743493	0.0794777	0.0838568	0.0798632	0.0744429	0.0780302	0.0751903
	01_AE.TH.2013.Pt9_PreART_07.ON902448	0.0814456	0.0756981	0.0671865	0.0724628	0.081366	0.0672273	0.0658165	0.0639263	0.0668747	0.0645942	0.0801271	0.0669692	0.0880946	0.0666918	0.079195	0.0651048	0.0730771	0.0781788	0.0876924	0.0718539	0.0690381	0.0700873	0.071031	0.0720148	0.0733387	0.0724611	0.0724345	0.0719129	0.0744767	0.0659444	0.0751244	0.0706052	0.0785721	0.0791652	0.0733519	0.0737028	0.0754836	0.0720798	0.0761554	0.0766511	0.0716029	0.0725418	0.0776108	0.0812992	0.0777149	0.0721676	0.0757943	0.0727738
	01_AE.TH.2013.Pt9_PreART_15.ON902456	0.0841074	0.0761685	0.0685607	0.0735304	0.0841273	0.0687517	0.067567	0.0648351	0.0675492	0.0658229	0.0825063	0.0677092	0.0890851	0.0684929	0.0802929	0.0663822	0.0739489	0.0800238	0.0900197	0.0732138	0.0703963	0.0714631	0.0727336	0.0733774	0.0743743	0.0742045	0.0741538	0.0732478	0.0769911	0.068055	0.0757139	0.0731194	0.0810054	0.0805166	0.0752612	0.0761689	0.0763381	0.0726498	0.0775465	0.0781455	0.0736184	0.074542	0.0790701	0.0835116	0.0789054	0.0737769	0.0777484	0.074426
	01_AE.TH.2013.Pt9_PreART_24.ON902462	0.0826492	0.0764576	0.0677723	0.0730974	0.082059	0.0676862	0.0671166	0.0654863	0.0667244	0.0652277	0.0813765	0.0666989	0.0872632	0.0677186	0.0794881	0.0651855	0.0730637	0.080534	0.0866381	0.0715506	0.0692849	0.0700856	0.0716757	0.0718685	0.0731639	0.0719595	0.0724631	0.0722474	0.0755084	0.0673548	0.0753501	0.0709475	0.0785065	0.080933	0.0734099	0.074598	0.0752448	0.0710611	0.0759306	0.0758799	0.0723611	0.0714365	0.07874	0.0812467	0.0776845	0.0732232	0.077093	0.0739517
	01_AE.TH.2013.Pt9_PreART_33.ON902466	0.082797	0.0768819	0.0685291	0.0738139	0.0829986	0.0693466	0.0680588	0.0654495	0.0678194	0.066525	0.0819598	0.0676802	0.0893918	0.0683828	0.0801809	0.0663484	0.0740658	0.0804609	0.0889554	0.0726755	0.0707778	0.0709001	0.0726676	0.0728382	0.0746501	0.0741392	0.0754589	0.0731662	0.0771894	0.0684655	0.0767708	0.0741023	0.0812262	0.0806573	0.0748588	0.0758282	0.0769092	0.0726024	0.0785969	0.0787769	0.0735565	0.0748132	0.0794343	0.0832397	0.0786297	0.0745873	0.0775384	0.0743371
	01_AE.TH.2013.Pt9_PreART_39.ON902471	0.0823924	0.0762429	0.0676025	0.0731752	0.0827996	0.0677336	0.0679488	0.0650767	0.0679089	0.065658	0.080865	0.0667339	0.0883905	0.0687683	0.081271	0.0658272	0.0745089	0.0808036	0.0877009	0.0732471	0.0700232	0.071322	0.0723647	0.0729783	0.0747326	0.0740029	0.0740411	0.0727288	0.0765558	0.0685781	0.0749945	0.0718682	0.0793136	0.0804196	0.0740867	0.0757341	0.0764928	0.0724498	0.0764416	0.0771153	0.0728576	0.0729397	0.0790292	0.0820625	0.0787514	0.0740628	0.0780012	0.0743709
	01_AE.TH.2013.Pt9_PreART_40.ON902472	0.0832684	0.0767288	0.0685495	0.0735251	0.0832998	0.0684371	0.0677408	0.0647692	0.0668016	0.0662095	0.081467	0.0677004	0.0882265	0.068691	0.0798961	0.0658823	0.0746927	0.0787427	0.0885945	0.0729836	0.0713971	0.0712063	0.0726389	0.0728321	0.0749619	0.0741329	0.0754532	0.0731607	0.0765364	0.0681299	0.0767656	0.073127	0.0807811	0.0799781	0.0745112	0.0750032	0.0765844	0.0724497	0.0776071	0.0778048	0.0730677	0.073966	0.0792246	0.0832046	0.078505	0.0742424	0.0771369	0.0746704
	01_AE.TH.2013.Pt9_PreART_41.ON902473	0.0813594	0.0762026	0.067365	0.0730743	0.0813154	0.0675226	0.0676932	0.0649547	0.067228	0.0648406	0.0822867	0.0669964	0.0872776	0.0678613	0.0795333	0.0653356	0.0733689	0.0797704	0.0876989	0.071622	0.0690605	0.0698945	0.0712885	0.0716907	0.0735948	0.0721834	0.0728343	0.0720282	0.075327	0.0674264	0.0753115	0.071375	0.07865	0.0795786	0.0744364	0.0756909	0.0751994	0.0710156	0.0776285	0.0777786	0.0723522	0.0723196	0.0779515	0.08092	0.0789967	0.0732851	0.0770385	0.0737658
	01_AE.TH.2013.Pt9_PreART_43.ON902475	0.082297	0.0761467	0.0676071	0.0728627	0.0828351	0.0683103	0.0672556	0.0650621	0.0666007	0.0657307	0.0813146	0.0672952	0.0886732	0.0679	0.0790863	0.0654289	0.0735162	0.0795644	0.0885152	0.0718209	0.0699319	0.0700558	0.0718131	0.0719816	0.0739881	0.0732749	0.0739526	0.071999	0.0766274	0.0677963	0.0756707	0.0735418	0.0804905	0.079433	0.0743761	0.0754301	0.0760298	0.0717491	0.076849	0.0785125	0.0725249	0.0739451	0.0782246	0.0828243	0.0771603	0.0735756	0.076498	0.0738115
	01_AE.TH.2013.Pt9_PreART_48.ON902479	0.0808121	0.0768846	0.0669338	0.0718789	0.0808122	0.067816	0.065959	0.0639441	0.0666473	0.0643909	0.080728	0.0658131	0.0872788	0.0674009	0.0782636	0.0642327	0.0725087	0.0788829	0.0881872	0.0705039	0.068448	0.068742	0.0704744	0.0713107	0.073108	0.0726052	0.0739163	0.0713078	0.0749228	0.0673787	0.0753354	0.0713983	0.0784549	0.0788114	0.0735587	0.0740425	0.0755737	0.0711331	0.0762535	0.0765373	0.0710026	0.0728737	0.0782543	0.0806208	0.0764445	0.0725165	0.0755168	0.0731445
	01_AE.TH.2013.Pt9_PreART_55.ON902484	0.0797077	0.0742589	0.0642808	0.0694338	0.0798636	0.0649572	0.0640308	0.062379	0.0640698	0.0620616	0.0785758	0.0654327	0.0851718	0.0644585	0.0764249	0.0629329	0.0709273	0.0776073	0.0850763	0.0697179	0.0667686	0.0681306	0.0685937	0.0697202	0.0717069	0.0704148	0.0698472	0.0697794	0.0725801	0.0640486	0.0724225	0.0688483	0.0759943	0.0765652	0.0710296	0.0717808	0.0729051	0.0686144	0.0741343	0.0751682	0.0699055	0.0693662	0.0750314	0.0783468	0.0762466	0.0705656	0.0746187	0.0709966
	01_AE.TH.2013.Pt9_PreART_67.ON902495	0.0820272	0.0766087	0.0672982	0.0729334	0.0809768	0.0680754	0.0667972	0.0646248	0.0669541	0.0651455	0.0809348	0.0673253	0.087551	0.0680677	0.0796867	0.0653316	0.0738131	0.0799726	0.0893338	0.0721121	0.0698089	0.0703418	0.071935	0.0722737	0.0742272	0.0732327	0.0741199	0.0722902	0.0762026	0.0682642	0.0752103	0.0732952	0.0793231	0.0804385	0.0736514	0.0747832	0.0757521	0.0720834	0.077567	0.0768969	0.0725342	0.0733605	0.0786454	0.0821296	0.0768962	0.0735964	0.0762367	0.0736626
	01_AE.TH.2013.Pt9_PreART_68.ON902496	0.0801166	0.0748578	0.0661175	0.0709868	0.0805177	0.0654431	0.06484	0.0626603	0.0650136	0.0631554	0.0790905	0.0659032	0.0859183	0.065606	0.0779895	0.0638988	0.0720968	0.0762781	0.0870893	0.0707214	0.0684521	0.0686506	0.0700687	0.0705679	0.0723546	0.071543	0.0725202	0.0699684	0.073815	0.0657032	0.0735146	0.0702483	0.0774847	0.077154	0.0721821	0.0732213	0.0741708	0.0710393	0.0737936	0.0754572	0.0707286	0.0719106	0.07697	0.0803368	0.0755404	0.0713104	0.0744215	0.0713415
	01_AE.TH.2013.Pt9_PreART_69.ON902497	0.082153	0.0754743	0.0663906	0.071601	0.0819276	0.0667937	0.0661786	0.0640042	0.0656501	0.0637415	0.0796326	0.0658737	0.087884	0.0664594	0.0789955	0.065042	0.0733022	0.0775247	0.087427	0.0721923	0.0697109	0.0701093	0.0710019	0.0722364	0.074432	0.0732193	0.072922	0.0724587	0.0754565	0.0669797	0.0750939	0.0711255	0.0782631	0.0790635	0.0731491	0.0750401	0.0754087	0.0711888	0.0760228	0.0775972	0.0720287	0.0726952	0.0773283	0.0817941	0.0783675	0.0733511	0.0777648	0.0736003
	01_AE.TH.2013.Pt9_PreART_73.ON902500	0.0811378	0.0754559	0.0672741	0.072751	0.0808083	0.0676768	0.0663081	0.0640529	0.0663032	0.0652014	0.0810651	0.0653818	0.0878681	0.0675722	0.0792852	0.0661237	0.0726292	0.0780709	0.0860819	0.0709949	0.0692749	0.0694004	0.0714315	0.0714442	0.0732755	0.0718099	0.0726977	0.0719561	0.0759793	0.0670336	0.0743912	0.0719544	0.078498	0.0796928	0.0733852	0.0743977	0.0754671	0.070634	0.0760332	0.0773617	0.0730631	0.0731327	0.0784529	0.0828134	0.0772499	0.0727625	0.076786	0.0731691
	01_AE.TH.2013.Pt9_PreART_75.ON902502	0.0819143	0.0757269	0.0674519	0.0741067	0.0829055	0.0686388	0.067648	0.0659721	0.0674811	0.0661541	0.0814325	0.0669033	0.088131	0.0684378	0.0811619	0.0660246	0.0746797	0.0796353	0.0879979	0.073169	0.0704449	0.0716916	0.0724492	0.0731762	0.0759581	0.0731554	0.0727981	0.0727458	0.0764594	0.0678457	0.0755873	0.0713358	0.0791248	0.080635	0.0743806	0.0758318	0.0766771	0.0714074	0.0763108	0.0771664	0.0724852	0.0730108	0.079423	0.082653	0.07828	0.0735519	0.0775722	0.0744118
	01_AE.TH.2013.Pt9_PreART_76.ON902503	0.0804631	0.074591	0.0658677	0.0713799	0.081088	0.0675858	0.0661553	0.0637226	0.0666006	0.0641965	0.0804373	0.0663109	0.0869996	0.0669895	0.0780455	0.0645043	0.0728302	0.078379	0.0874558	0.0713014	0.0691361	0.0698528	0.0709826	0.0711491	0.0732617	0.0721221	0.0726381	0.0708588	0.0755794	0.0670323	0.0742041	0.0709961	0.0787918	0.0788916	0.0736209	0.0730854	0.074258	0.0709676	0.0757299	0.0764564	0.0718274	0.0731292	0.0777377	0.0815259	0.0773744	0.0725911	0.075946	0.0720793
	OQ357236_IDU10_Surabaya_2013	0.0896676	0.0878229	0.0787859	0.0855251	0.091176	0.0838092	0.0804001	0.0735206	0.0829382	0.0764904	0.0930542	0.0812512	0.0998008	0.0797188	0.0919939	0.0787424	0.079793	0.0889419	0.0985481	0.0838937	0.0828843	0.0818353	0.0834064	0.0840534	0.0828468	0.0851447	0.0840153	0.0841632	0.0853729	0.0809716	0.0880008	0.0841918	0.0890002	0.0886682	0.0830402	0.0839687	0.0869827	0.0797472	0.0878012	0.091853	0.0839269	0.0801814	0.0910143	0.0970744	0.089536	0.0838082	0.0884395	0.0848279
	OQ357237_H44_Bali_2016	0.0857628	0.0834953	0.0748794	0.0816367	0.0896997	0.079935	0.0759362	0.0693918	0.0792062	0.0724252	0.0903416	0.0769902	0.0948389	0.0751719	0.0874965	0.0743481	0.0754879	0.0844646	0.094122	0.0797925	0.07832	0.0777728	0.0794878	0.0799432	0.0787542	0.0810076	0.0798909	0.0800618	0.0806936	0.0766862	0.0836952	0.0802048	0.0850259	0.0850118	0.0792216	0.0800265	0.0825823	0.0754524	0.0840667	0.0879428	0.0799518	0.0762512	0.0863234	0.0929351	0.0852443	0.0794286	0.0839882	0.0804979
	OQ357251_PJ28_Surabaya_2013	0.0894292	0.0838123	0.0776167	0.0821683	0.0909689	0.0794693	0.0767554	0.0725153	0.0815479	0.0753955	0.0935276	0.0764593	0.0969896	0.0769426	0.0901122	0.0760731	0.0779479	0.0857822	0.0949644	0.0808925	0.080656	0.0795439	0.0807592	0.0816542	0.0813028	0.0824454	0.0807207	0.0811032	0.0820393	0.0765845	0.086849	0.0796753	0.0885109	0.0852947	0.0815314	0.0818034	0.0845665	0.0795294	0.085863	0.0918	0.0808464	0.0800611	0.0883624	0.0960094	0.0863682	0.0802558	0.0860997	0.0830327
Outgroup	U46016.1.ET.1986	0.254923	0.25389	0.24009	0.246144	0.247578	0.241214	0.240087	0.237675	0.237918	0.239348	0.255151	0.240151	0.252917	0.238766	0.256435	0.239113	0.251625	0.251397	0.261332	0.246744	0.245794	0.245863	0.245523	0.247096	0.249716	0.250924	0.246095	0.246788	0.252773	0.246009	0.251055	0.245813	0.257858	0.249105	0.247167	0.238313	0.252772	0.242263	0.253346	0.250531	0.246671	0.24753	0.254181	0.261334	0.255922	0.242933	0.252379	0.251002
	AB023804.1993.IN.IN101	0.245166	0.244092	0.227276	0.236672	0.235213	0.225699	0.228038	0.225508	0.223107	0.224966	0.244025	0.230566	0.246885	0.23231	0.243718	0.225029	0.238489	0.235761	0.253648	0.233931	0.232467	0.231935	0.233394	0.234606	0.237047	0.237423	0.233498	0.234325	0.237984	0.234042	0.239698	0.230264	0.240251	0.237318	0.236696	0.224394	0.238133	0.228089	0.232508	0.231218	0.233358	0.234163	0.235613	0.250432	0.239779	0.233118	0.236906	0.236008
	AB485647.1989.ZAM.ZAM18	0.243872	0.242	0.225376	0.232685	0.231898	0.226749	0.225908	0.224561	0.224898	0.226311	0.244966	0.228355	0.242164	0.22993	0.244906	0.224688	0.234273	0.235284	0.247381	0.231918	0.22895	0.22883	0.230205	0.231506	0.235995	0.235646	0.235632	0.230382	0.23711	0.229069	0.237843	0.229395	0.241627	0.23461	0.236399	0.224568	0.23808	0.2299	0.231799	0.234069	0.234112	0.237707	0.235513	0.250084	0.239101	0.234637	0.236461	0.235609
[truncated: 246 more columns]

## Sheet: GD whole
Supplementary Table S1. Pairwise genetic distance of CRF01_AE nearly full-length genomic sequences
	01_AE.TH.1995.95TNIH022.AB032740	01_AE.TH.1993.93TH253.U51189	01_AE.JP.1993.93JP_NH1.AB052995	01_AE.JP.1993.NH25_93JPNH25T_93JP	01_AE.TH.1993.93TH065.AB220948	01_AE.TH.1993.93TH051.AB220944	01_AE.TH.1993.93TH062.AB220947	01_AE.TH.1993.93TH054.AB220945	01_AE.TH.1990.CM240.U54771	01_AE.TH.1990.CM235.AF259954	01_AE.VN.1997.97VNAG210.FJ185251	01_AE.TH.2007.MERLBDTRC5.JN860764	01_AE.TH.1993.93TH060.AB220946	01_AE.TH.1993.93TH057.AB253424	01_AE.ID.1993.ID17.AB485652	01_AE.VN.1997.97VNHCM319.FJ185242	01_AE.VN.1997.97VNHCM314.FJ185241	01_AE.VN.1997.97VNAG216.FJ185254	01_AE.VN.1997.97VNAG214.FJ185253	01_AE.VN.1997.97VNAG212.FJ185252	01_AE.VN.1997.97VNHCM343.FJ185243	01_AE.LA.2011.VI28F3940.MG760397	01_AE.VN.1997.97VNAG202.FJ185246	01_AE.GB.2014.14727_1_55.3.MF109618	01_AE.BG.2008.S_08_004.MH746262	01_AE.BG.2009.V_09_018.MH746252	01_AE.VN.1997.97VNAG223.FJ185258	01_AE.CN.1997.97CNGX2F_97CNGX_2F.AY008714	01_AE.VN.1998.98VNND17.FJ185236	01_AE.VN.1998.98VNBG5.FJ185229	01_AE.VN.1998.98VNBG7.FJ185231	01_AE.VN.1998.98VNBG4.FJ185228	01_AE.VN.1998.98VNBG6.FJ185230	01_AE.VN.1998.98VNHD9.FJ185232	01_AE.VN.1998.98VNHD11.FJ185234	01_AE.VN.1998.98VNHD10.FJ185233	01_AE.CN.2007.JS070901.JX112850	01_AE.LA.2011.VI22F3899.MG760390	01_AE.LA.2011.VI32M3901.MG760404	01_AE.CN.2005.05GX001.GU564221	01_AE.CN.2006.06GX239.GU564230	01_AE.CN.2006.06GXD242.MW079306	01_AE.CN.2006.06GXD217.MW079305	01_AE.CN.2007.GX070044.JX112833	01_AE.CN.2007.GX070005.JX112830	01_AE.CN.2007.FJ070013.JX112810	01_AE.CN.2007.FJ070039.JX112816	01_AE.VN.2008.VN_032.MT635143	01_AE.VN.2005.VN_016.MT635140
01_AE.TH.1995.95TNIH022.AB032740	0	0.0465933	0.0413909	0.0471823	0.0404311	0.0449753	0.0462751	0.0422291	0.0391126	0.0397397	0.054969	0.0632208	0.0387922	0.0415775	0.0433584	0.0537227	0.0539994	0.0470752	0.0529799	0.0561285	0.045323	0.0687564	0.0462229	0.0784808	0.0625096	0.0762181	0.0497351	0.0442326	0.0475984	0.0459822	0.0468836	0.0463335	0.0447304	0.0469985	0.0485237	0.0477396	0.0666511	0.0737889	0.0626376	0.0622017	0.0698787	0.0665192	0.0674749	0.0621688	0.0689184	0.0627281	0.062638	0.0794794	0.0756575
01_AE.TH.1993.93TH253.U51189	0.0465933	0	0.0334509	0.0357487	0.0313719	0.037252	0.0362601	0.0330714	0.03109	0.0294114	0.0425412	0.0556865	0.0308925	0.0303275	0.0350557	0.0450693	0.0428717	0.0376072	0.0448304	0.0493234	0.0398343	0.0619159	0.0401538	0.077688	0.0555757	0.0680971	0.0408758	0.039454	0.0392773	0.0378939	0.0391186	0.037958	0.0357397	0.0384449	0.0397158	0.040019	0.0585803	0.0672982	0.0549702	0.0547333	0.0635976	0.0629186	0.0598197	0.0547785	0.0604844	0.0573271	0.054611	0.0751256	0.0688882
01_AE.JP.1993.93JP_NH1.AB052995	0.0413909	0.0334509	0	0.0179827	0.0236787	0.0298872	0.027412	0.0264472	0.0235658	0.0236643	0.0353512	0.046135	0.0238511	0.0260403	0.0292977	0.0403325	0.0390876	0.0333208	0.0367292	0.0440319	0.0345819	0.0572802	0.0325131	0.0693781	0.04852	0.0625648	0.0348401	0.0333833	0.0326649	0.0323744	0.0335076	0.0326953	0.0318629	0.0325629	0.0337544	0.0338588	0.0522444	0.062097	0.04739	0.0468717	0.0541155	0.0579707	0.056259	0.046425	0.0549228	0.0513549	0.0502658	0.0682056	0.0640545
01_AE.JP.1993.NH25_93JPNH25T_93JP	0.0471823	0.0357487	0.0179827	0	0.0268878	0.0339456	0.0275397	0.0286228	0.0262102	0.0255423	0.0379059	0.0500436	0.0273034	0.0267741	0.030394	0.0425597	0.0411496	0.0344403	0.0404664	0.0481562	0.0382618	0.0630357	0.0375949	0.0749317	0.0530599	0.0661805	0.0376898	0.0369307	0.0363305	0.0349494	0.0372142	0.0347401	0.0343183	0.0354021	0.0371551	0.0369092	0.0554224	0.0653633	0.0513192	0.0521394	0.0588617	0.0635353	0.0586525	0.050996	0.0579841	0.0556127	0.0533383	0.07486	0.068307
01_AE.TH.1993.93TH065.AB220948	0.0404311	0.0313719	0.0236787	0.0268878	0	0.0279956	0.0274622	0.025153	0.0235731	0.0209165	0.0360588	0.0451178	0.0228451	0.0244766	0.0280113	0.037425	0.0360427	0.030678	0.0356592	0.0425739	0.0320252	0.0548808	0.0313583	0.0690178	0.0481461	0.0608422	0.0333603	0.032117	0.0323766	0.0322654	0.0328135	0.0313079	0.0302341	0.0320268	0.0328749	0.0327565	0.0524416	0.0624441	0.0481419	0.0480378	0.0553843	0.0582468	0.0545396	0.0480211	0.0537876	0.0502908	0.0486067	0.0688412	0.0631904
01_AE.TH.1993.93TH051.AB220944	0.0449753	0.037252	0.0298872	0.0339456	0.0279956	0	0.0153695	0.0287675	0.028884	0.0268748	0.0394081	0.04989	0.0290777	0.0295019	0.0329968	0.0436816	0.0408264	0.0363367	0.039988	0.0487583	0.0372336	0.0568697	0.0350895	0.0734758	0.0510338	0.0629172	0.0391641	0.0382363	0.0369911	0.036613	0.0376679	0.0362415	0.0355775	0.0372189	0.0374916	0.0381159	0.0559423	0.064723	0.0518968	0.0510359	0.0606088	0.0610951	0.0580748	0.0519252	0.0552899	0.0543635	0.0530782	0.0710693	0.0672463
01_AE.TH.1993.93TH062.AB220947	0.0462751	0.0362601	0.027412	0.0275397	0.0274622	0.0153695	0	0.0288436	0.0277843	0.0272878	0.0388842	0.049075	0.0286096	0.0290782	0.0318212	0.0437713	0.0411684	0.0341544	0.0395646	0.0474016	0.0367467	0.0586165	0.0344353	0.0720993	0.0519932	0.0638176	0.0385541	0.0387406	0.0370779	0.0360489	0.0377734	0.0359636	0.0353003	0.0365821	0.0378029	0.0380303	0.0565325	0.0635455	0.0509718	0.0505028	0.0604001	0.0616258	0.0588613	0.0518387	0.0556195	0.0542254	0.0519755	0.0721564	0.0656815
01_AE.TH.1993.93TH054.AB220945	0.0422291	0.0330714	0.0264472	0.0286228	0.025153	0.0287675	0.0288436	0	0.0224722	0.0228162	0.036319	0.0472088	0.0228087	0.0237371	0.0259337	0.0354597	0.0360382	0.0319565	0.037331	0.0435639	0.0340072	0.0582611	0.0331116	0.0705342	0.0495409	0.0616174	0.0347876	0.0334784	0.0324395	0.0323508	0.0327003	0.0319807	0.0303555	0.0316301	0.0324502	0.0337406	0.0549877	0.0636615	0.0488007	0.0488219	0.0573568	0.0590564	0.0565033	0.0491863	0.0533546	0.0508868	0.0494297	0.0691428	0.0637085
01_AE.TH.1990.CM240.U54771	0.0391126	0.03109	0.0235658	0.0262102	0.0235731	0.028884	0.0277843	0.0224722	0	0.0210626	0.0353313	0.0466874	0.0219726	0.0230157	0.0238664	0.0361934	0.0350913	0.0300137	0.0351708	0.0407959	0.0327843	0.0566896	0.0313252	0.0680165	0.0493949	0.0600797	0.0326478	0.0316339	0.0311289	0.0302678	0.0305804	0.0299037	0.0289796	0.0303466	0.032009	0.031601	0.0509876	0.0618422	0.0466071	0.048314	0.0547831	0.0581772	0.0546141	0.0470407	0.0531921	0.0512122	0.0490527	0.0685627	0.0624163
01_AE.TH.1990.CM235.AF259954	0.0397397	0.0294114	0.0236643	0.0255423	0.0209165	0.0268748	0.0272878	0.0228162	0.0210626	0	0.0329396	0.0442767	0.0216812	0.0220335	0.0263031	0.0364222	0.032821	0.0284973	0.0338101	0.0396662	0.0321306	0.0566234	0.0308047	0.0701699	0.0496435	0.0592843	0.0311989	0.0315529	0.0312798	0.0305777	0.0311474	0.0295204	0.0285877	0.0301119	0.0300854	0.0305803	0.0517921	0.0608989	0.0462892	0.0474952	0.0547695	0.0581627	0.054452	0.0467967	0.0537161	0.0492565	0.0473891	0.0677205	0.0625162
01_AE.VN.1997.97VNAG210.FJ185251	0.054969	0.0425412	0.0353512	0.0379059	0.0360588	0.0394081	0.0388842	0.036319	0.0353313	0.0329396	0	0.0578088	0.0341823	0.0358225	0.0367269	0.0477009	0.0459506	0.0417485	0.0460603	0.0537337	0.044195	0.0685961	0.042781	0.0804536	0.058499	0.0684457	0.0427689	0.0403789	0.0407902	0.0405327	0.0420165	0.0403007	0.039559	0.0404646	0.0416135	0.0419917	0.0604222	0.069983	0.0575047	0.0584304	0.0640317	0.0653775	0.0651474	0.0569802	0.0639378	0.0591202	0.0577461	0.0758014	0.067447
01_AE.TH.2007.MERLBDTRC5.JN860764	0.0632208	0.0556865	0.046135	0.0500436	0.0451178	0.04989	0.049075	0.0472088	0.0466874	0.0442767	0.0578088	0	0.0448224	0.0458631	0.0495915	0.0567842	0.0584195	0.0510894	0.056927	0.0653938	0.0524398	0.0742311	0.0501086	0.0838385	0.0658717	0.0790551	0.0552966	0.0516953	0.0543575	0.0526387	0.0544488	0.053187	0.0517543	0.0541575	0.054599	0.0542593	0.0711653	0.0801226	0.0695395	0.0686472	0.0733308	0.076391	0.0739959	0.0674711	0.0761801	0.0672783	0.0654423	0.0829449	0.0723928
01_AE.TH.1993.93TH060.AB220946	0.0387922	0.0308925	0.0238511	0.0273034	0.0228451	0.0290777	0.0286096	0.0228087	0.0219726	0.0216812	0.0341823	0.0448224	0	0.0204894	0.025815	0.0346986	0.0339508	0.03055	0.033791	0.0404731	0.0322183	0.0525773	0.031528	0.0675286	0.0471593	0.0565505	0.0319559	0.0305448	0.0313885	0.0302164	0.031524	0.0301448	0.0285114	0.0300731	0.0311546	0.0311547	0.0508704	0.0593935	0.0449478	0.0469488	0.0549077	0.0564204	0.050569	0.0459109	0.0503547	0.0478176	0.0460393	0.0652936	0.0605305
01_AE.TH.1993.93TH057.AB253424	0.0415775	0.0303275	0.0260403	0.0267741	0.0244766	0.0295019	0.0290782	0.0237371	0.0230157	0.0220335	0.0358225	0.0458631	0.0204894	0	0.0266372	0.0376641	0.0355892	0.0309139	0.0355717	0.0419467	0.0330438	0.057115	0.0325873	0.0703932	0.049292	0.0626662	0.0333466	0.0326936	0.0324507	0.0316175	0.0328555	0.0313634	0.0300118	0.0313911	0.032598	0.0324024	0.0526305	0.0635825	0.0470913	0.0475257	0.0567245	0.0582941	0.0561349	0.0473671	0.0552035	0.0518581	0.0494143	0.0722206	0.064572
01_AE.ID.1993.ID17.AB485652	0.0433584	0.0350557	0.0292977	0.030394	0.0280113	0.0329968	0.0318212	0.0259337	0.0238664	0.0263031	0.0367269	0.0495915	0.025815	0.0266372	0	0.0279006	0.0338399	0.0280805	0.0341617	0.0414089	0.0305462	0.056892	0.0294088	0.0689538	0.0477257	0.0590504	0.0317673	0.030916	0.0300014	0.0287275	0.0301733	0.0286695	0.0273353	0.0293668	0.0304589	0.0309842	0.0518887	0.0612831	0.0458144	0.0457414	0.0542845	0.0569142	0.0547943	0.0463858	0.0526059	0.0496939	0.047417	0.0710697	0.0628704
01_AE.VN.1997.97VNHCM319.FJ185242	0.0537227	0.0450693	0.0403325	0.0425597	0.037425	0.0436816	0.0437713	0.0354597	0.0361934	0.0364222	0.0477009	0.0567842	0.0346986	0.0376641	0.0279006	0	0.0458819	0.0418386	0.0471679	0.0538412	0.0371015	0.0665815	0.0417047	0.0771099	0.0581864	0.0664147	0.0437733	0.0427416	0.0426649	0.0413299	0.0424882	0.0412186	0.0400963	0.0422889	0.0429759	0.0427843	0.0615105	0.0717105	0.0578311	0.0585713	0.0668487	0.0670741	0.0642531	0.0558313	0.0623388	0.0587954	0.0581497	0.0775353	0.0676655
01_AE.VN.1997.97VNHCM314.FJ185241	0.0539994	0.0428717	0.0390876	0.0411496	0.0360427	0.0408264	0.0411684	0.0360382	0.0350913	0.032821	0.0459506	0.0584195	0.0339508	0.0355892	0.0338399	0.0458819	0	0.0280229	0.0391076	0.0432934	0.0363791	0.0608394	0.0371886	0.0788011	0.0544628	0.0673437	0.0383625	0.0373787	0.0380056	0.0363364	0.0377038	0.0369171	0.0359092	0.0379071	0.0376077	0.0391736	0.0599884	0.0655931	0.0536843	0.0543802	0.0637333	0.0664334	0.0622123	0.054209	0.0601621	0.0568754	0.0553127	0.0734244	0.0633972
01_AE.VN.1997.97VNAG216.FJ185254	0.0470752	0.0376072	0.0333208	0.0344403	0.030678	0.0363367	0.0341544	0.0319565	0.0300137	0.0284973	0.0417485	0.0510894	0.03055	0.0309139	0.0280805	0.0418386	0.0280229	0	0.0336935	0.0387474	0.0308897	0.056082	0.0312827	0.0716184	0.0502932	0.0610276	0.0330425	0.032573	0.0326175	0.0324765	0.0338888	0.0318488	0.0310347	0.0328299	0.0333756	0.033154	0.0542793	0.0611833	0.0488941	0.0487291	0.056013	0.0589451	0.0587538	0.0482626	0.0564149	0.0535557	0.0512629	0.0683707	0.0590628
01_AE.VN.1997.97VNAG214.FJ185253	0.0529799	0.0448304	0.0367292	0.0404664	0.0356592	0.039988	0.0395646	0.037331	0.0351708	0.0338101	0.0460603	0.056927	0.033791	0.0355717	0.0341617	0.0471679	0.0391076	0.0336935	0	0.0412353	0.0366484	0.0630475	0.036704	0.0743001	0.0542458	0.0654941	0.0374812	0.0364525	0.0363538	0.0348825	0.0365575	0.0345939	0.0334728	0.0345158	0.0364051	0.0361157	0.0566403	0.064742	0.0509832	0.0513785	0.0603713	0.0631511	0.0605573	0.0519642	0.0584227	0.0549811	0.0531036	0.0722306	0.0630586
01_AE.VN.1997.97VNAG212.FJ185252	0.0561285	0.0493234	0.0440319	0.0481562	0.0425739	0.0487583	0.0474016	0.0435639	0.0407959	0.0396662	0.0537337	0.0653938	0.0404731	0.0419467	0.0414089	0.0538412	0.0432934	0.0387474	0.0412353	0	0.0430181	0.0683728	0.0442036	0.0793974	0.0604675	0.0751446	0.0455901	0.0457768	0.044635	0.0434361	0.0452556	0.0446384	0.0437238	0.0439239	0.0454179	0.0466535	0.0649524	0.0729451	0.0610293	0.0595933	0.0699054	0.0698989	0.0685051	0.0614735	0.069121	0.0638308	0.0629439	0.081815	0.0681936
01_AE.VN.1997.97VNHCM343.FJ185243	0.045323	0.0398343	0.0345819	0.0382618	0.0320252	0.0372336	0.0367467	0.0340072	0.0327843	0.0321306	0.044195	0.0524398	0.0322183	0.0330438	0.0305462	0.0371015	0.0363791	0.0308897	0.0366484	0.0430181	0	0.0589378	0.0319119	0.0678761	0.049698	0.0634687	0.0357339	0.0351611	0.0349506	0.0336767	0.0349933	0.0332095	0.0323735	0.0340789	0.0350263	0.0357629	0.0531998	0.0614562	0.049938	0.0490851	0.0565406	0.0598418	0.0573233	0.0486282	0.0580684	0.0536915	0.051957	0.069298	0.0555141
01_AE.LA.2011.VI28F3940.MG760397	0.0687564	0.0619159	0.0572802	0.0630357	0.0548808	0.0568697	0.0586165	0.0582611	0.0566896	0.0566234	0.0685961	0.0742311	0.0525773	0.057115	0.056892	0.0665815	0.0608394	0.056082	0.0630475	0.0683728	0.0589378	0	0.0589966	0.0855664	0.0703015	0.0842255	0.0584253	0.0568411	0.0587646	0.0583519	0.059912	0.0588886	0.0576826	0.06021	0.0623229	0.0605661	0.0775443	0.0789237	0.0733167	0.0745123	0.0805732	0.0821885	0.0746951	0.0720133	0.0742738	0.0720918	0.0716765	0.0887381	0.0843811
01_AE.VN.1997.97VNAG202.FJ185246	0.0462229	0.0401538	0.0325131	0.0375949	0.0313583	0.0350895	0.0344353	0.0331116	0.0313252	0.0308047	0.042781	0.0501086	0.031528	0.0325873	0.0294088	0.0417047	0.0371886	0.0312827	0.036704	0.0442036	0.0319119	0.0589966	0	0.0631154	0.0449281	0.0597975	0.0317256	0.031765	0.0327109	0.0312804	0.0326007	0.0307968	0.030114	0.0316394	0.0326202	0.0334918	0.0494059	0.0588618	0.047469	0.0459484	0.0541523	0.0554837	0.0520149	0.0473439	0.0543543	0.0498066	0.0485176	0.066489	0.0567106
01_AE.GB.2014.14727_1_55.3.MF109618	0.0784808	0.077688	0.0693781	0.0749317	0.0690178	0.0734758	0.0720993	0.0705342	0.0680165	0.0701699	0.0804536	0.0838385	0.0675286	0.0703932	0.0689538	0.0771099	0.0788011	0.0716184	0.0743001	0.0793974	0.0678761	0.0855664	0.0631154	0	0.0823566	0.0918596	0.0702323	0.0663488	0.0686585	0.0677232	0.0678449	0.0675019	0.0652044	0.067887	0.0684011	0.0692406	0.0842291	0.091002	0.0803396	0.0815047	0.0875265	0.0852789	0.0816693	0.0821638	0.0895528	0.0829086	0.0815003	0.0946106	0.0929426
01_AE.BG.2008.S_08_004.MH746262	0.0625096	0.0555757	0.04852	0.0530599	0.0481461	0.0510338	0.0519932	0.0495409	0.0493949	0.0496435	0.058499	0.0658717	0.0471593	0.049292	0.0477257	0.0581864	0.0544628	0.0502932	0.0542458	0.0604675	0.049698	0.0703015	0.0449281	0.0823566	0	0.0672242	0.0506854	0.0446924	0.0475149	0.0451942	0.0469964	0.0459504	0.0448645	0.0468355	0.0487632	0.04803	0.0618715	0.0723073	0.06347	0.0614205	0.0663483	0.0704396	0.0656901	0.0593388	0.0666241	0.0646013	0.0629789	0.0736558	0.071129
01_AE.BG.2009.V_09_018.MH746252	0.0762181	0.0680971	0.0625648	0.0661805	0.0608422	0.0629172	0.0638176	0.0616174	0.0600797	0.0592843	0.0684457	0.0790551	0.0565505	0.0626662	0.0590504	0.0664147	0.0673437	0.0610276	0.0654941	0.0751446	0.0634687	0.0842255	0.0597975	0.0918596	0.0672242	0	0.0611261	0.0599821	0.0589353	0.0577255	0.0578097	0.0572847	0.056637	0.0584266	0.0596451	0.0597724	0.0750041	0.0839271	0.07343	0.071974	0.079612	0.0801634	0.0768932	0.0723358	0.0785495	0.0742634	0.0730678	0.087336	0.0836769
01_AE.VN.1997.97VNAG223.FJ185258	0.0497351	0.0408758	0.0348401	0.0376898	0.0333603	0.0391641	0.0385541	0.0347876	0.0326478	0.0311989	0.0427689	0.0552966	0.0319559	0.0333466	0.0317673	0.0437733	0.0383625	0.0330425	0.0374812	0.0455901	0.0357339	0.0584253	0.0317256	0.0702323	0.0506854	0.0611261	0	0.031151	0.0321519	0.0298887	0.0316498	0.0310098	0.0297831	0.0307265	0.0317746	0.0321533	0.0505383	0.0612004	0.0464143	0.048685	0.0565962	0.0586808	0.0558662	0.0439889	0.0542147	0.0476035	0.0467072	0.0644174	0.0589072
01_AE.CN.1997.97CNGX2F_97CNGX_2F.AY008714	0.0442326	0.039454	0.0333833	0.0369307	0.032117	0.0382363	0.0387406	0.0334784	0.0316339	0.0315529	0.0403789	0.0516953	0.0305448	0.0326936	0.030916	0.0427416	0.0373787	0.032573	0.0364525	0.0457768	0.0351611	0.0568411	0.031765	0.0663488	0.0446924	0.0599821	0.031151	0	0.0105774	0.0109933	0.0113162	0.0096111	0.0086563	0.0113088	0.0118204	0.0123332	0.0350289	0.0443341	0.0271403	0.0305467	0.0375018	0.0398984	0.0395551	0.0287729	0.0371379	0.0362665	0.0343894	0.0551244	0.0567302
01_AE.VN.1998.98VNND17.FJ185236	0.0475984	0.0392773	0.0326649	0.0363305	0.0323766	0.0369911	0.0370779	0.0324395	0.0311289	0.0312798	0.0407902	0.0543575	0.0313885	0.0324507	0.0300014	0.0426649	0.0380056	0.0326175	0.0363538	0.044635	0.0349506	0.0587646	0.0327109	0.0686585	0.0475149	0.0589353	0.0321519	0.0105774	0	0.0093189	0.0105921	0.0089197	0.0088002	0.0109588	0.0117075	0.0111349	0.0342928	0.0447093	0.0298059	0.028961	0.0352805	0.0384196	0.038069	0.0273116	0.0357911	0.0351425	0.0334038	0.053003	0.0543059
01_AE.VN.1998.98VNBG5.FJ185229	0.0459822	0.0378939	0.0323744	0.0349494	0.0322654	0.036613	0.0360489	0.0323508	0.0302678	0.0305777	0.0405327	0.0526387	0.0302164	0.0316175	0.0287275	0.0413299	0.0363364	0.0324765	0.0348825	0.0434361	0.0336767	0.0583519	0.0312804	0.0677232	0.0451942	0.0577255	0.0298887	0.0109933	0.0093189	0	0.0077614	0.0090853	0.0089683	0.0106455	0.0120107	0.0121728	0.0329483	0.0451357	0.0290444	0.0282903	0.0358587	0.0389143	0.0375913	0.0253241	0.0345211	0.0346214	0.0326002	0.0516045	0.0526252
01_AE.VN.1998.98VNBG7.FJ185231	0.0468836	0.0391186	0.0335076	0.0372142	0.0328135	0.0376679	0.0377734	0.0327003	0.0305804	0.0311474	0.0420165	0.0544488	0.031524	0.0328555	0.0301733	0.0424882	0.0377038	0.0338888	0.0365575	0.0452556	0.0349933	0.059912	0.0326007	0.0678449	0.0469964	0.0578097	0.0316498	0.0113162	0.0105921	0.0077614	0	0.0096479	0.0085792	0.0110996	0.012564	0.0124788	0.0332587	0.0459518	0.0295864	0.029133	0.0361023	0.0390861	0.0389091	0.027343	0.036368	0.0354854	0.0333425	0.0524759	0.0542507
01_AE.VN.1998.98VNBG4.FJ185228	0.0463335	0.037958	0.0326953	0.0347401	0.0313079	0.0362415	0.0359636	0.0319807	0.0299037	0.0295204	0.0403007	0.053187	0.0301448	0.0313634	0.0286695	0.0412186	0.0369171	0.0318488	0.0345939	0.0446384	0.0332095	0.0588886	0.0307968	0.0675019	0.0459504	0.0572847	0.0310098	0.0096111	0.0089197	0.0090853	0.0096479	0	0.0041106	0.009408	0.0101341	0.0100629	0.0325353	0.043565	0.0274451	0.0277816	0.0356689	0.0381965	0.0375725	0.0268287	0.03621	0.0338129	0.0322219	0.0519846	0.0548276
01_AE.VN.1998.98VNBG6.FJ185230	0.0447304	0.0357397	0.0318629	0.0343183	0.0302341	0.0355775	0.0353003	0.0303555	0.0289796	0.0285877	0.039559	0.0517543	0.0285114	0.0300118	0.0273353	0.0400963	0.0359092	0.0310347	0.0334728	0.0437238	0.0323735	0.0576826	0.030114	0.0652044	0.0448645	0.056637	0.0297831	0.0086563	0.0088002	0.0089683	0.0085792	0.0041106	0	0.0086885	0.0094123	0.0095909	0.0317309	0.0442597	0.0272923	0.027648	0.0341229	0.0376715	0.0364285	0.0261631	0.0348661	0.0333715	0.031666	0.0501869	0.0531025
01_AE.VN.1998.98VNHD9.FJ185232	0.0469985	0.0384449	0.0325629	0.0354021	0.0320268	0.0372189	0.0365821	0.0316301	0.0303466	0.0301119	0.0404646	0.0541575	0.0300731	0.0313911	0.0293668	0.0422889	0.0379071	0.0328299	0.0345158	0.0439239	0.0340789	0.06021	0.0316394	0.067887	0.0468355	0.0584266	0.0307265	0.0113088	0.0109588	0.0106455	0.0110996	0.009408	0.0086885	0	0.0074077	0.0081497	0.0311713	0.0425691	0.0267798	0.0280041	0.0354784	0.0398871	0.0387239	0.0278313	0.0365606	0.0316893	0.0303714	0.0491949	0.0553504
01_AE.VN.1998.98VNHD11.FJ185234	0.0485237	0.0397158	0.0337544	0.0371551	0.0328749	0.0374916	0.0378029	0.0324502	0.032009	0.0300854	0.0416135	0.054599	0.0311546	0.032598	0.0304589	0.0429759	0.0376077	0.0333756	0.0364051	0.0454179	0.0350263	0.0623229	0.0326202	0.0684011	0.0487632	0.0596451	0.0317746	0.0118204	0.0117075	0.0120107	0.012564	0.0101341	0.0094123	0.0074077	0	0.0086471	0.0324262	0.0436487	0.0279962	0.0297127	0.0377103	0.0400671	0.0407225	0.0281732	0.0376971	0.0325265	0.0314916	0.0494211	0.0571851
01_AE.VN.1998.98VNHD10.FJ185233	0.0477396	0.040019	0.0338588	0.0369092	0.0327565	0.0381159	0.0380303	0.0337406	0.031601	0.0305803	0.0419917	0.0542593	0.0311547	0.0324024	0.0309842	0.0427843	0.0391736	0.033154	0.0361157	0.0466535	0.0357629	0.0605661	0.0334918	0.0692406	0.04803	0.0597724	0.0321533	0.0123332	0.0111349	0.0121728	0.0124788	0.0100629	0.0095909	0.0081497	0.0086471	0	0.0319331	0.0444569	0.0278426	0.0300463	0.0385435	0.0407998	0.0415787	0.0288114	0.0378397	0.0330427	0.0315819	0.050846	0.0562234
01_AE.CN.2007.JS070901.JX112850	0.0666511	0.0585803	0.0522444	0.0554224	0.0524416	0.0559423	0.0565325	0.0549877	0.0509876	0.0517921	0.0604222	0.0711653	0.0508704	0.0526305	0.0518887	0.0615105	0.0599884	0.0542793	0.0566403	0.0649524	0.0531998	0.0775443	0.0494059	0.0842291	0.0618715	0.0750041	0.0505383	0.0350289	0.0342928	0.0329483	0.0332587	0.0325353	0.0317309	0.0311713	0.0324262	0.0319331	0	0.0594359	0.0453717	0.0501956	0.0570559	0.0595837	0.0573446	0.0484193	0.0541618	0.0502903	0.0490294	0.0693407	0.0728733
01_AE.LA.2011.VI22F3899.MG760390	0.0737889	0.0672982	0.062097	0.0653633	0.0624441	0.064723	0.0635455	0.0636615	0.0618422	0.0608989	0.069983	0.0801226	0.0593935	0.0635825	0.0612831	0.0717105	0.0655931	0.0611833	0.064742	0.0729451	0.0614562	0.0789237	0.0588618	0.091002	0.0723073	0.0839271	0.0612004	0.0443341	0.0447093	0.0451357	0.0459518	0.043565	0.0442597	0.0425691	0.0436487	0.0444569	0.0594359	0	0.0359169	0.0567227	0.0632179	0.0634305	0.0619668	0.0564931	0.063429	0.0594435	0.0589274	0.0771696	0.0830841
01_AE.LA.2011.VI32M3901.MG760404	0.0626376	0.0549702	0.04739	0.0513192	0.0481419	0.0518968	0.0509718	0.0488007	0.0466071	0.0462892	0.0575047	0.0695395	0.0449478	0.0470913	0.0458144	0.0578311	0.0536843	0.0488941	0.0509832	0.0610293	0.049938	0.0733167	0.047469	0.0803396	0.06347	0.07343	0.0464143	0.0271403	0.0298059	0.0290444	0.0295864	0.0274451	0.0272923	0.0267798	0.0279962	0.0278426	0.0453717	0.0359169	0	0.0427379	0.0527519	0.0549048	0.0538074	0.0418615	0.0487502	0.0475069	0.0465906	0.0659796	0.0726983
01_AE.CN.2005.05GX001.GU564221	0.0622017	0.0547333	0.0468717	0.0521394	0.0480378	0.0510359	0.0505028	0.0488219	0.048314	0.0474952	0.0584304	0.0686472	0.0469488	0.0475257	0.0457414	0.0585713	0.0543802	0.0487291	0.0513785	0.0595933	0.0490851	0.0745123	0.0459484	0.0815047	0.0614205	0.071974	0.048685	0.0305467	0.028961	0.0282903	0.029133	0.0277816	0.027648	0.0280041	0.0297127	0.0300463	0.0501956	0.0567227	0.0427379	0	0.0436228	0.044585	0.0484854	0.0384811	0.0469878	0.0487017	0.0488268	0.06672	0.0679283
01_AE.CN.2006.06GX239.GU564230	0.0698787	0.0635976	0.0541155	0.0588617	0.0553843	0.0606088	0.0604001	0.0573568	0.0547831	0.0547695	0.0640317	0.0733308	0.0549077	0.0567245	0.0542845	0.0668487	0.0637333	0.056013	0.0603713	0.0699054	0.0565406	0.0805732	0.0541523	0.0875265	0.0663483	0.079612	0.0565962	0.0375018	0.0352805	0.0358587	0.0361023	0.0356689	0.0341229	0.0354784	0.0377103	0.0385435	0.0570559	0.0632179	0.0527519	0.0436228	0	0.0495691	0.0528295	0.0484252	0.0559747	0.0568654	0.0560463	0.0732159	0.0748276
01_AE.CN.2006.06GXD242.MW079306	0.0665192	0.0629186	0.0579707	0.0635353	0.0582468	0.0610951	0.0616258	0.0590564	0.0581772	0.0581627	0.0653775	0.076391	0.0564204	0.0582941	0.0569142	0.0670741	0.0664334	0.0589451	0.0631511	0.0698989	0.0598418	0.0821885	0.0554837	0.0852789	0.0704396	0.0801634	0.0586808	0.0398984	0.0384196	0.0389143	0.0390861	0.0381965	0.0376715	0.0398871	0.0400671	0.0407998	0.0595837	0.0634305	0.0549048	0.044585	0.0495691	0	0.0548655	0.0514177	0.0557625	0.05787	0.0586472	0.0708817	0.0751949
01_AE.CN.2006.06GXD217.MW079305	0.0674749	0.0598197	0.056259	0.0586525	0.0545396	0.0580748	0.0588613	0.0565033	0.0546141	0.054452	0.0651474	0.0739959	0.050569	0.0561349	0.0547943	0.0642531	0.0622123	0.0587538	0.0605573	0.0685051	0.0573233	0.0746951	0.0520149	0.0816693	0.0656901	0.0768932	0.0558662	0.0395551	0.038069	0.0375913	0.0389091	0.0375725	0.0364285	0.0387239	0.0407225	0.0415787	0.0573446	0.0619668	0.0538074	0.0484854	0.0528295	0.0548655	0	0.0486786	0.0546194	0.0552845	0.0564429	0.0695958	0.0755231
01_AE.CN.2007.GX070044.JX112833	0.0621688	0.0547785	0.046425	0.050996	0.0480211	0.0519252	0.0518387	0.0491863	0.0470407	0.0467967	0.0569802	0.0674711	0.0459109	0.0473671	0.0463858	0.0558313	0.054209	0.0482626	0.0519642	0.0614735	0.0486282	0.0720133	0.0473439	0.0821638	0.0593388	0.0723358	0.0439889	0.0287729	0.0273116	0.0253241	0.027343	0.0268287	0.0261631	0.0278313	0.0281732	0.0288114	0.0484193	0.0564931	0.0418615	0.0384811	0.0484252	0.0514177	0.0486786	0	0.0443251	0.0474045	0.046372	0.0660116	0.0656393
01_AE.CN.2007.GX070005.JX112830	0.0689184	0.0604844	0.0549228	0.0579841	0.0537876	0.0552899	0.0556195	0.0533546	0.0531921	0.0537161	0.0639378	0.0761801	0.0503547	0.0552035	0.0526059	0.0623388	0.0601621	0.0564149	0.0584227	0.069121	0.0580684	0.0742738	0.0543543	0.0895528	0.0666241	0.0785495	0.0542147	0.0371379	0.0357911	0.0345211	0.036368	0.03621	0.0348661	0.0365606	0.0376971	0.0378397	0.0541618	0.063429	0.0487502	0.0469878	0.0559747	0.0557625	0.0546194	0.0443251	0	0.0564475	0.0544946	0.0687887	0.0720172
01_AE.CN.2007.FJ070013.JX112810	0.0627281	0.0573271	0.0513549	0.0556127	0.0502908	0.0543635	0.0542254	0.0508868	0.0512122	0.0492565	0.0591202	0.0672783	0.0478176	0.0518581	0.0496939	0.0587954	0.0568754	0.0535557	0.0549811	0.0638308	0.0536915	0.0720918	0.0498066	0.0829086	0.0646013	0.0742634	0.0476035	0.0362665	0.0351425	0.0346214	0.0354854	0.0338129	0.0333715	0.0316893	0.0325265	0.0330427	0.0502903	0.0594435	0.0475069	0.0487017	0.0568654	0.05787	0.0552845	0.0474045	0.0564475	0	0.0115412	0.061931	0.0721772
01_AE.CN.2007.FJ070039.JX112816	0.062638	0.054611	0.0502658	0.0533383	0.0486067	0.0530782	0.0519755	0.0494297	0.0490527	0.0473891	0.0577461	0.0654423	0.0460393	0.0494143	0.047417	0.0581497	0.0553127	0.0512629	0.0531036	0.0629439	0.051957	0.0716765	0.0485176	0.0815003	0.0629789	0.0730678	0.0467072	0.0343894	0.0334038	0.0326002	0.0333425	0.0322219	0.031666	0.0303714	0.0314916	0.0315819	0.0490294	0.0589274	0.0465906	0.0488268	0.0560463	0.0586472	0.0564429	0.046372	0.0544946	0.0115412	0	0.0631752	0.0703479
01_AE.VN.2008.VN_032.MT635143	0.0794794	0.0751256	0.0682056	0.07486	0.0688412	0.0710693	0.0721564	0.0691428	0.0685627	0.0677205	0.0758014	0.0829449	0.0652936	0.0722206	0.0710697	0.0775353	0.0734244	0.0683707	0.0722306	0.081815	0.069298	0.0887381	0.066489	0.0946106	0.0736558	0.087336	0.0644174	0.0551244	0.053003	0.0516045	0.0524759	0.0519846	0.0501869	0.0491949	0.0494211	0.050846	0.0693407	0.0771696	0.0659796	0.06672	0.0732159	0.0708817	0.0695958	0.0660116	0.0687887	0.061931	0.0631752	0	0.0816792
01_AE.VN.2005.VN_016.MT635140	0.0756575	0.0688882	0.0640545	0.068307	0.0631904	0.0672463	0.0656815	0.0637085	0.0624163	0.0625162	0.067447	0.0723928	0.0605305	0.064572	0.0628704	0.0676655	0.0633972	0.0590628	0.0630586	0.0681936	0.0555141	0.0843811	0.0567106	0.0929426	0.071129	0.0836769	0.0589072	0.0567302	0.0543059	0.0526252	0.0542507	0.0548276	0.0531025	0.0553504	0.0571851	0.0562234	0.0728733	0.0830841	0.0726983	0.0679283	0.0748276	0.0751949	0.0755231	0.0656393	0.0720172	0.0721772	0.0703479	0.0816792	0
01_AE.VN.2010.VN_606.MT635173	0.0830191	0.0757356	0.0717712	0.0753868	0.0696254	0.0728949	0.0725214	0.0711682	0.0701758	0.0687248	0.0784046	0.0843617	0.0687274	0.0697294	0.069182	0.0813983	0.0784338	0.0738073	0.0756476	0.0806372	0.0731376	0.0911411	0.0677513	0.104667	0.078155	0.0932549	0.0703626	0.0596328	0.0575109	0.0561645	0.0577091	0.0563834	0.0553519	0.0558556	0.058156	0.0578778	0.0697432	0.0791989	0.0711841	0.0720265	0.078617	0.0793317	0.0771243	0.0698013	0.0758024	0.0729277	0.0707916	0.0864586	0.0881707
01_AE.VN.2014.VN_643.MT635175	0.0861083	0.0803971	0.0752335	0.0789335	0.0739253	0.0782847	0.0775401	0.0771688	0.0695915	0.0743671	0.0778145	0.0886173	0.07224	0.0747529	0.0732171	0.076999	0.0728433	0.0708291	0.0731744	0.0786098	0.0705799	0.0972288	0.0656248	0.0972764	0.0764103	0.091194	0.0683921	0.0551654	0.0520691	0.0500397	0.0518898	0.0526807	0.0510863	0.0513137	0.0527421	0.0535254	0.0679478	0.0810847	0.0704873	0.0667835	0.0728467	0.0722041	0.0706644	0.0646195	0.0690711	0.0672163	0.0670842	0.0811396	0.0825288
01_AE.VN.2013.VN_413.MT635165	0.0811771	0.0755068	0.0731334	0.0768835	0.0708981	0.0726589	0.0732486	0.0738092	0.0715109	0.0719776	0.0797338	0.0893821	0.0698736	0.0722285	0.0713127	0.080494	0.0782382	0.0737428	0.0764832	0.0818755	0.0680674	0.0882151	0.070665	0.09906	0.0827816	0.0904982	0.0703187	0.0679282	0.0639274	0.0631374	0.0645422	0.0638469	0.0621765	0.0641911	0.0664403	0.0666824	0.080559	0.0857221	0.0802437	0.0755047	0.0805414	0.0802153	0.0791404	0.0781051	0.0812547	0.077681	0.0789475	0.0898587	0.0773336
01_AE.VN.2012.VN_421.MT635166	0.0846885	0.0814312	0.0764535	0.0812809	0.0757198	0.0791292	0.0784094	0.0771279	0.0766643	0.0761434	0.0859539	0.0944361	0.0729241	0.0789586	0.0766484	0.0851918	0.0858251	0.0794425	0.0829653	0.0899054	0.0788977	0.0932934	0.0752	0.100933	0.0836726	0.0955637	0.074136	0.0653318	0.0632541	0.0621723	0.063192	0.0630118	0.0609794	0.0633295	0.0654092	0.0647052	0.07754	0.0837251	0.0767527	0.0724557	0.0805047	0.0801309	0.0764328	0.0760921	0.0794457	0.0794222	0.0790969	0.0927792	0.0924159
01_AE.VN.2012.VN_354.MT635163	0.079191	0.0726142	0.0672758	0.0724101	0.0672812	0.0704635	0.0709145	0.0687165	0.0671716	0.0658943	0.071675	0.0804379	0.0650568	0.067056	0.0666224	0.0690773	0.0697967	0.0619001	0.0664851	0.0738824	0.0635838	0.0859603	0.0624947	0.094619	0.0728848	0.084927	0.0615292	0.0477505	0.0452478	0.044997	0.0450479	0.0440294	0.0428947	0.0449901	0.0452736	0.045959	0.0652392	0.072874	0.0612715	0.0601117	0.0701408	0.0713737	0.0678223	0.055878	0.067251	0.0611763	0.0668194	0.0837411	0.0831361
01_AE.CN.2005.05GX079.GQ845125	0.0629086	0.0579703	0.051603	0.0569574	0.0520636	0.0556849	0.0557966	0.0520222	0.0503929	0.0510343	0.0593134	0.0704495	0.0482842	0.0522865	0.0490613	0.0602977	0.0600454	0.0533147	0.0575075	0.0646926	0.054406	0.072004	0.051729	0.0837013	0.0632554	0.0756185	0.0515004	0.0401361	0.0379587	0.0371677	0.0384999	0.0376346	0.0366972	0.0368625	0.0377463	0.0375209	0.0527949	0.0598181	0.0484394	0.0520737	0.0573518	0.0574748	0.0567753	0.0500693	0.0550985	0.0543238	0.0542882	0.0629301	0.0677196
01_AE.CN.2005.05GXD079.MW079303	0.0664322	0.0609049	0.0562588	0.06115	0.0554797	0.0576381	0.0585071	0.056558	0.0549927	0.0544344	0.066078	0.078955	0.0528567	0.0549401	0.0537697	0.064779	0.0646342	0.0574426	0.0614105	0.0698526	0.0596261	0.0751824	0.0574588	0.088193	0.0666948	0.0765937	0.0553164	0.0428537	0.0414043	0.0405992	0.0414957	0.0403417	0.0391025	0.0401262	0.0407104	0.0410028	0.0549403	0.0646074	0.0534085	0.0553718	0.0625031	0.0625274	0.0620335	0.0535016	0.058659	0.0572101	0.0562595	0.0685711	0.0732017
01_AE.VN.2011.VN_024.MT635142	0.0731488	0.0655909	0.0608459	0.0645955	0.0605893	0.0642527	0.0645374	0.0619448	0.0577523	0.0601457	0.0643421	0.079377	0.0598096	0.0618093	0.0591585	0.0698934	0.0648048	0.0590416	0.0631106	0.0700442	0.0603133	0.0807629	0.0553096	0.0884317	0.0697625	0.0806624	0.0585629	0.0449091	0.0423764	0.0404961	0.0424419	0.0417241	0.0400562	0.0390869	0.0408086	0.0417924	0.0553782	0.0686315	0.0570423	0.0554151	0.0641424	0.0611933	0.0608065	0.0557609	0.0619398	0.0583173	0.0579599	0.0773852	0.0791804
01_AE.VN.2013.VN_388.MT635164	0.0782836	0.0732141	0.0694183	0.0729782	0.0669037	0.0714496	0.0714377	0.0694142	0.0669842	0.0665627	0.0750754	0.0813275	0.0652237	0.0685151	0.0679871	0.0743585	0.0724643	0.0688888	0.0729082	0.0800537	0.0689145	0.0877998	0.065797	0.0955247	0.0769271	0.0886353	0.0665232	0.0536212	0.0526694	0.0503148	0.0518138	0.051402	0.0506385	0.0493666	0.0511405	0.0520879	0.0670055	0.0708867	0.0632957	0.0626351	0.0714725	0.0727361	0.0673351	0.0635164	0.0696901	0.0655185	0.0653178	0.0796686	0.0805971
01_AE.VN.2013.VN_478.MT635170	0.0774285	0.0721388	0.0649929	0.0695064	0.0640976	0.0668626	0.0652528	0.0675757	0.0658121	0.06488	0.0742249	0.0826175	0.0633287	0.0661782	0.0658366	0.0767126	0.0745972	0.0679549	0.0710654	0.0789704	0.0674407	0.0869825	0.0635724	0.0954283	0.0780027	0.0845323	0.0657932	0.0559785	0.0544101	0.0523947	0.0546121	0.0542329	0.0530041	0.0533532	0.0548436	0.0557835	0.068465	0.0783102	0.0661212	0.0673035	0.0731046	0.0738351	0.0741964	0.0652494	0.0699945	0.0678346	0.0659747	0.0823242	0.0762112
01_AE.VN.2013.VN_575.MT635172	0.0780805	0.0742978	0.0690313	0.0716582	0.0669239	0.0710077	0.0698483	0.0707694	0.0666426	0.0674875	0.0754778	0.0826792	0.0671446	0.0682713	0.0689249	0.0770006	0.0753362	0.0688761	0.0702746	0.0797465	0.0690399	0.0884023	0.0633394	0.0957992	0.0769907	0.0861812	0.0650911	0.0539532	0.0512833	0.0492754	0.0514643	0.0508017	0.0495962	0.0486398	0.050423	0.0514215	0.0639482	0.0746864	0.0636113	0.0635528	0.0685791	0.0700537	0.0698701	0.0622614	0.0661849	0.0624911	0.0633542	0.0803985	0.0802937
01_AE.VN.2009.VN_236.MT635158	0.0736598	0.0665263	0.0622071	0.0664238	0.060499	0.0663413	0.0651539	0.0622407	0.0612189	0.0602182	0.0701262	0.0790459	0.0592943	0.0630352	0.0598666	0.0718097	0.0678677	0.0619092	0.0660607	0.0749076	0.0630764	0.079302	0.0596895	0.0911151	0.0714778	0.0842211	0.0621102	0.0473794	0.0448562	0.0449427	0.0461218	0.0447656	0.0433147	0.044024	0.0445973	0.0448782	0.0605284	0.0686789	0.0565468	0.0615065	0.0661315	0.0654992	0.0698698	0.0556591	0.065265	0.05831	0.0584052	0.0755853	0.0810413
01_AE.VN.2012.VN_298.MT635161	0.0717693	0.0648436	0.058775	0.0640526	0.0589212	0.0625381	0.0591115	0.0603419	0.061947	0.0591752	0.065733	0.0786694	0.0586779	0.0601092	0.0602861	0.0705956	0.0685754	0.0625193	0.0654497	0.0725769	0.0632903	0.0811958	0.0578407	0.0905445	0.0709075	0.0867844	0.0587511	0.0502763	0.0470324	0.0467707	0.0476295	0.0468881	0.0453859	0.0460263	0.0482749	0.0482957	0.0626349	0.0695849	0.05849	0.0632432	0.069866	0.0684002	0.0682407	0.0604392	0.0666811	0.0621057	0.0630976	0.0787836	0.0808884
01_AE.VN.2013.VN_474.MT635169	0.0869371	0.08189	0.077766	0.0816306	0.0748283	0.0779086	0.076545	0.0763714	0.0720797	0.0752316	0.0772448	0.0867392	0.0742728	0.0763337	0.0759894	0.0775742	0.0735708	0.0686342	0.0731714	0.0806171	0.0693914	0.0955256	0.0677132	0.0926521	0.077226	0.0869133	0.0682388	0.0602419	0.0573434	0.055296	0.0574138	0.0575006	0.0556198	0.0567964	0.0599135	0.059062	0.0745268	0.0891612	0.0791543	0.0678107	0.0761413	0.0749494	0.0747544	0.0700117	0.0743988	0.0712391	0.0728606	0.0904803	0.0861429
01_AE.VN.2011.VN_633.MT635174	0.081618	0.0760081	0.0736382	0.0757172	0.0715469	0.0755673	0.0736385	0.0733146	0.0723603	0.071912	0.0784741	0.0915124	0.0681684	0.0705634	0.0713053	0.0816827	0.0780862	0.0730384	0.0753126	0.0844292	0.0728678	0.0922764	0.0722754	0.0995457	0.0833604	0.0909076	0.0699461	0.0579432	0.054351	0.0546677	0.0557677	0.0533055	0.0525152	0.0514049	0.0534417	0.053642	0.064507	0.0755239	0.0652839	0.0666387	0.0725944	0.074182	0.0727011	0.0673498	0.0727964	0.0713431	0.0714048	0.0879246	0.0866322
01_AE.VN.2012.VN_446.MT635168	0.075739	0.0713808	0.0685648	0.0734733	0.0677221	0.0712826	0.0683563	0.0705336	0.0680787	0.0678934	0.0782963	0.0831365	0.0638296	0.068885	0.0686954	0.074721	0.0766548	0.0727091	0.0737959	0.0810405	0.0679364	0.0898596	0.0650988	0.0945617	0.0775646	0.0929469	0.0674726	0.0541898	0.0520824	0.0504035	0.0520196	0.052287	0.0515524	0.0509138	0.0519133	0.0524379	0.0650053	0.0731471	0.0629857	0.0647886	0.0730524	0.0647876	0.0683392	0.0648729	0.0682898	0.0670477	0.0669185	0.0794225	0.0838843
01_AE.VN.2012.VN_300.MT635162	0.0839951	0.0787224	0.0726222	0.0787245	0.0739996	0.0770934	0.0780475	0.0764992	0.074771	0.0743157	0.0820034	0.0925521	0.0726455	0.0758332	0.074765	0.0834776	0.081278	0.0789464	0.0801859	0.087968	0.0759419	0.0909952	0.0738741	0.104113	0.085406	0.0916635	0.0738407	0.061991	0.0594576	0.0585718	0.0604027	0.0589457	0.0579931	0.0564432	0.0584984	0.0585704	0.0752462	0.0743122	0.0692756	0.0732871	0.0791029	0.0763953	0.0739576	0.0711928	0.0747235	0.0743663	0.0729232	0.0858803	0.0909917
01_AE.VN.2013.VN_425.MT635167	0.0760384	0.0699398	0.0641279	0.0694112	0.0631008	0.0674526	0.0654512	0.0660371	0.0642445	0.065026	0.0733799	0.0760822	0.0632619	0.0656948	0.0648143	0.0732192	0.0713738	0.0652669	0.0679984	0.0770298	0.0665906	0.0828974	0.0630235	0.0903712	0.0760497	0.0854812	0.0632448	0.0499385	0.0437346	0.0460027	0.0478931	0.0471354	0.0460165	0.0481868	0.0483656	0.0476128	0.0631165	0.0705555	0.0612406	0.0608352	0.066612	0.0666019	0.0653502	0.0609847	0.0666206	0.0605931	0.0594543	0.0778294	0.0802859
01_AE.VN.2012.VN_293.MT635160	0.0835522	0.0819836	0.0767221	0.0816336	0.0746476	0.0791337	0.0805294	0.0799	0.0755683	0.0748686	0.082439	0.0918006	0.073847	0.0765981	0.0755624	0.0860153	0.0826697	0.0775711	0.0781964	0.0864013	0.0752956	0.0942697	0.0730395	0.0967147	0.0820311	0.0973258	0.076195	0.0625638	0.0582176	0.0580054	0.0584047	0.0576417	0.056624	0.0577123	0.0595083	0.0600954	0.0741931	0.0802874	0.0711	0.0711612	0.0752705	0.0707258	0.0757985	0.0710965	0.0764015	0.0753147	0.0757118	0.0887505	0.0909041
01_AE.VN.2012.VN_219.MT635157	0.0812894	0.0737203	0.0709936	0.0764501	0.0722916	0.0714078	0.0726074	0.0734367	0.0711928	0.0707991	0.0793442	0.0891648	0.0697513	0.0711055	0.0703852	0.0802017	0.078585	0.0715199	0.0759278	0.0834153	0.0732558	0.0901389	0.0679964	0.0968746	0.0832475	0.0958756	0.0682479	0.0592696	0.0573835	0.0563561	0.057622	0.05759	0.0562941	0.0572325	0.0577178	0.0582876	0.0723449	0.0781199	0.0686386	0.0700531	0.0739537	0.0757974	0.0724729	0.0678745	0.0715796	0.0731769	0.0720369	0.0889282	0.0889873
01_AE.CN.2005.05GXD005.MW079293	0.0676151	0.0610737	0.0531979	0.0567329	0.051475	0.0562677	0.0553379	0.0543525	0.0521749	0.0509767	0.0626592	0.0710954	0.0498893	0.0521179	0.0504661	0.0625659	0.0603203	0.0530876	0.0558035	0.0659154	0.0558605	0.0798917	0.0524638	0.0853404	0.0630992	0.0789621	0.0522197	0.0380327	0.0373016	0.0364998	0.0376522	0.0365336	0.0357327	0.0365898	0.0388741	0.0378725	0.0558244	0.0645152	0.0513827	0.0511913	0.0615382	0.0609173	0.05822	0.0506287	0.0583734	0.0550269	0.0540764	0.0712774	0.0705715
01_AE.VN.1998.98VNND15.FJ185235	0.0502066	0.0407527	0.0333631	0.0373417	0.0341073	0.0382514	0.0373891	0.0351905	0.0332296	0.0321813	0.0404694	0.0556737	0.03212	0.0338126	0.0313234	0.0430114	0.0386246	0.0327439	0.036603	0.0459688	0.035423	0.0590107	0.0330518	0.0694653	0.0472894	0.0583885	0.0327249	0.024235	0.0225521	0.0227571	0.0238937	0.0227031	0.0221688	0.0231415	0.0241928	0.0240146	0.0405354	0.0520803	0.0387021	0.0393531	0.0482183	0.0490231	0.0481324	0.0379232	0.0445339	0.0448784	0.0437759	0.0584865	0.05749
01_AE.VN.1997.97VNAG220.FJ185256	0.0485838	0.0391463	0.0323853	0.0353682	0.0310381	0.0372729	0.0370918	0.0326612	0.0301992	0.030094	0.039024	0.0545427	0.0297671	0.0312398	0.0294426	0.0427212	0.0369384	0.0322175	0.0356124	0.0446083	0.035557	0.0606857	0.0321382	0.0703042	0.0485085	0.0600346	0.0309562	0.0201891	0.0208715	0.0212117	0.0216643	0.0199864	0.0187249	0.0205252	0.0208084	0.0212699	0.0422048	0.0535941	0.0387849	0.0368643	0.046161	0.0497346	0.0480539	0.037385	0.044938	0.0428947	0.041153	0.0596542	0.0574483
01_AE.VN.1997.97VNAG221.FJ185257	0.053185	0.0436676	0.0363522	0.0400763	0.0369745	0.0427969	0.0427857	0.0369841	0.0343263	0.035067	0.043607	0.059725	0.0345958	0.0363439	0.0343325	0.0493544	0.0423634	0.0365001	0.0406186	0.049314	0.0410973	0.0675013	0.0371229	0.0747104	0.0530225	0.0633487	0.0352791	0.0257484	0.0256053	0.0259805	0.0261696	0.025494	0.024189	0.0259394	0.0259566	0.026581	0.0476011	0.0589874	0.0442651	0.0422149	0.0530006	0.0555706	0.0539669	0.0430708	0.0501286	0.047566	0.0456934	0.0642428	0.0625339
01_AE.VN.1997.97VNAG201.FJ185245	0.0518931	0.0429067	0.0347776	0.0386496	0.0342923	0.040123	0.040249	0.0363268	0.0346325	0.033947	0.0445564	0.0577529	0.0345648	0.0359022	0.0332482	0.0464276	0.0418389	0.0370675	0.0397414	0.0480088	0.0387121	0.0650044	0.0344591	0.074595	0.0496375	0.0616891	0.0364205	0.0276962	0.0275639	0.0270279	0.0285304	0.0262701	0.025729	0.027083	0.0273867	0.0284105	0.0475635	0.0588621	0.0448863	0.0423176	0.0521624	0.0554575	0.0519618	0.043495	0.0505404	0.0484403	0.046982	0.0634035	0.0629225
01_AE.VN.1997.97VNHCM310.FJ185240	0.0455733	0.0391947	0.0336256	0.037199	0.0322162	0.0389241	0.038088	0.0333907	0.0309674	0.0316851	0.0426977	0.0531955	0.03036	0.0332497	0.0302098	0.0436729	0.0382051	0.0343199	0.0362733	0.0442044	0.0351689	0.05905	0.0306844	0.0683386	0.0445148	0.0579555	0.0322992	0.0245067	0.0238562	0.0235574	0.0240418	0.0234833	0.0220532	0.0238979	0.0251055	0.0249503	0.0432107	0.0529395	0.0408798	0.0378856	0.0432804	0.0483878	0.0451728	0.0392368	0.0465542	0.0432269	0.0410154	0.0595413	0.057166
01_AE.VN.1997.97VNHCM306.FJ185259	0.0513115	0.0416285	0.03537	0.0395785	0.0340667	0.041735	0.0395028	0.0374443	0.0347478	0.0342591	0.045531	0.0555347	0.0348318	0.0366195	0.0324828	0.044835	0.0411135	0.0383179	0.0390245	0.0491382	0.0395564	0.0618786	0.0338538	0.0730466	0.0494455	0.0637565	0.0355318	0.0272991	0.0268651	0.0264483	0.0275635	0.0264903	0.0255395	0.0264953	0.0274444	0.0274405	0.0468514	0.0557944	0.0440749	0.0420781	0.0479945	0.0503015	0.0488452	0.042458	0.0484047	0.0452682	0.0439918	0.0623644	0.0597871
01_AE.VN.1997.97VNHCM303.FJ185239	0.0503853	0.0406813	0.0355985	0.0387972	0.0342153	0.0382985	0.0385291	0.034908	0.0334603	0.0335306	0.0434013	0.0553841	0.0328844	0.0341055	0.0337896	0.0455711	0.0406813	0.0358619	0.0391402	0.0467402	0.0388007	0.0615324	0.0351989	0.0731754	0.0504621	0.063173	0.0348629	0.0262659	0.026542	0.0265426	0.0269391	0.0262904	0.0251173	0.0269832	0.0280737	0.0281775	0.0433	0.0568014	0.0433026	0.0428515	0.0495779	0.0511969	0.0514628	0.0421182	0.049798	0.0478272	0.0461997	0.0628362	0.0600969
01_AE.VN.1997.97VNHCM309.FJ185260	0.0522471	0.0426179	0.0395753	0.0436073	0.0375079	0.0420315	0.040811	0.0389676	0.0375342	0.0368483	0.0486108	0.0572141	0.0368503	0.0383469	0.0358585	0.0487195	0.0432781	0.0383613	0.0429139	0.0508528	0.0417896	0.0627329	0.0365677	0.0752232	0.0515588	0.0637324	0.0368471	0.0301399	0.0302067	0.0289649	0.0293509	0.0288898	0.0275303	0.029199	0.030807	0.031387	0.0475121	0.0583131	0.0457352	0.0455244	0.0529747	0.0538774	0.0546468	0.0466639	0.05195	0.0472459	0.0460012	0.064496	0.062324
01_AE.VN.1997.97VNHCM302.FJ185238	0.0454564	0.0375228	0.0297236	0.0328979	0.0287709	0.0344128	0.0332842	0.0309973	0.0274765	0.0283851	0.0381105	0.0491275	0.027538	0.0296814	0.0268409	0.0392688	0.035716	0.0304429	0.031889	0.0416577	0.0318877	0.055344	0.0286087	0.0661586	0.0422743	0.0552515	0.0287845	0.0217362	0.0221527	0.021594	0.0219841	0.0211458	0.020012	0.021435	0.0227359	0.0223197	0.0388141	0.051214	0.0367473	0.0375184	0.0442098	0.0466499	0.0440008	0.0366985	0.0440874	0.0421543	0.0398379	0.0589803	0.0536233
01_AE.VN.1997.97VNHCM301.FJ185237	0.0500149	0.0386395	0.0330216	0.0378822	0.0323278	0.0373046	0.0375405	0.0316691	0.0312944	0.0306588	0.0417031	0.0530271	0.0312595	0.0312027	0.0309232	0.043682	0.0380605	0.0342662	0.0365573	0.0439921	0.0347301	0.0599032	0.0308778	0.0716994	0.0481322	0.0580007	0.0319228	0.0299008	0.029496	0.0291994	0.0290093	0.0290882	0.0277568	0.0297906	0.030227	0.0314703	0.0519321	0.0629086	0.0462699	0.0460822	0.0545326	0.0578931	0.0554682	0.0460811	0.0543174	0.0510449	0.0484442	0.0677157	0.0610796
01_AE.VN.1997.97VNAG218.FJ185255	0.0539639	0.0444964	0.0373119	0.0410745	0.0353656	0.0386124	0.0397735	0.0356904	0.035821	0.0335998	0.0479272	0.0566353	0.0353001	0.0367122	0.0338695	0.0465659	0.0405425	0.0360993	0.034992	0.0498771	0.0402499	0.0642886	0.0348649	0.075901	0.051542	0.0629487	0.0365198	0.0346939	0.0350377	0.0342177	0.0345316	0.0332518	0.0321388	0.0335758	0.0350893	0.0352835	0.054297	0.0647246	0.0499554	0.0507751	0.0589482	0.063567	0.0609904	0.0509681	0.059103	0.0534772	0.051567	0.067823	0.0659038
01_AE.CN.2005.FJ053.DQ859179	0.0640575	0.0557938	0.0497227	0.0529124	0.0464954	0.0532719	0.053762	0.0507059	0.0481516	0.0478937	0.0594683	0.0682847	0.0474821	0.0489237	0.0491965	0.0579756	0.0572522	0.0522363	0.0559784	0.06496	0.0533822	0.0721648	0.0492432	0.0838328	0.0645457	0.080724	0.0480268	0.0486114	0.0488444	0.0483616	0.0487687	0.047331	0.0457467	0.0465296	0.0476916	0.0486727	0.0678882	0.0765647	0.0611408	0.0622533	0.0716379	0.0721269	0.0716435	0.0627668	0.0662982	0.0645253	0.06274	0.0828519	0.0777688
01_AE.VN.1997.97VNAG207.FJ185249	0.0487382	0.0375966	0.0325482	0.038213	0.032163	0.0362807	0.0371421	0.0335152	0.0341077	0.031442	0.0413632	0.0525829	0.0315419	0.0315321	0.0317267	0.044612	0.0379912	0.0338197	0.0378155	0.0446436	0.036777	0.058213	0.0334188	0.0720996	0.0513879	0.063129	0.0344309	0.0345716	0.0332623	0.0331028	0.0334772	0.0331635	0.0315452	0.0335777	0.034938	0.0352786	0.0541746	0.0616391	0.0486026	0.0483428	0.0579953	0.0598736	0.0584628	0.0486344	0.0561356	0.0521856	0.0507494	0.0686154	0.0610017
01_AE.VN.1997.97VNAG208.FJ185250	0.0490168	0.0414404	0.0345649	0.0377615	0.0330356	0.0371675	0.0372397	0.0349718	0.0326091	0.0316015	0.0438205	0.0516456	0.0318404	0.033911	0.0327761	0.0461165	0.0375907	0.0337354	0.0383841	0.045991	0.0370823	0.058984	0.0326986	0.0715741	0.0495298	0.0621179	0.0332047	0.0328238	0.0332243	0.0334802	0.0350257	0.0336369	0.0322609	0.0335443	0.0346481	0.034971	0.0543446	0.06056	0.0482238	0.048195	0.0560459	0.0569716	0.0563341	0.0491356	0.0577203	0.0504654	0.0498347	0.0661458	0.0592134
01_AE.VN.1997.97VNHCM345.FJ185244	0.0515268	0.0404718	0.0330957	0.0365404	0.0318766	0.0377895	0.0376005	0.034079	0.03317	0.0313914	0.0436045	0.0537906	0.0316738	0.0328737	0.0318294	0.0422938	0.0373656	0.033078	0.0387921	0.0462313	0.0361397	0.0603239	0.0347867	0.0736718	0.0517385	0.064851	0.0341707	0.0364208	0.0354219	0.0351075	0.0362611	0.0348848	0.034164	0.0348107	0.0360834	0.0361187	0.0549173	0.0623879	0.051172	0.0504554	0.0591718	0.0620387	0.0575813	0.0506071	0.0594536	0.0533919	0.0517058	0.0703855	0.061725
01_AE.TH.1997.97TH6_107.AY125894	0.0551313	0.0449006	0.0391472	0.0401912	0.0362884	0.0428757	0.042403	0.0376159	0.0362656	0.0360018	0.0483068	0.0606356	0.0334343	0.0356801	0.03624	0.0470106	0.04798	0.0404379	0.0464469	0.0545568	0.0441707	0.0662624	0.0427284	0.0805108	0.058264	0.0683891	0.0445929	0.0433328	0.0425006	0.0428076	0.0429305	0.0420296	0.0404437	0.0419662	0.0436939	0.0435667	0.061184	0.0708527	0.0562865	0.0572361	0.0684517	0.0677832	0.065229	0.0601022	0.0658309	0.0623333	0.0609004	0.0782307	0.0668549
01_AE.TH.2008.AA037A_WG11.JX447122	0.0621491	0.0556496	0.0497679	0.0553691	0.0473962	0.0527012	0.0530099	0.0492951	0.0481822	0.0474525	0.0608491	0.0674309	0.0454217	0.051083	0.0508872	0.0618089	0.0609503	0.056835	0.0615115	0.0659136	0.0555364	0.0739474	0.0545702	0.0855465	0.072058	0.0858011	0.0564857	0.0559615	0.0546051	0.0542477	0.0549906	0.053713	0.0524913	0.0540866	0.0540364	0.0552827	0.0708599	0.0816155	0.0695405	0.0695396	0.0765497	0.0771813	0.0738936	0.0680986	0.0711692	0.069763	0.0688632	0.0862375	0.0790855
01_AE.TH.1993.93TH9021.AF164485	0.0555537	0.0448774	0.0401489	0.0418121	0.0377809	0.0429083	0.0409058	0.0390084	0.0374459	0.0347153	0.0490686	0.0588932	0.0365028	0.0370991	0.0414579	0.0501993	0.0475977	0.0429743	0.0479992	0.0546345	0.04574	0.0714164	0.044247	0.0804289	0.0606688	0.0717163	0.0464127	0.045026	0.044136	0.0440696	0.0451297	0.0432094	0.0423222	0.044431	0.0440006	0.0463103	0.0645995	0.0774751	0.0614433	0.060004	0.0673182	0.0716235	0.06764	0.0601663	0.0677418	0.0629134	0.0613339	0.08469	0.0769391
01_AE.TH.1995.95TNIH047.AB032741	0.0497475	0.0458903	0.0378826	0.0431594	0.038112	0.0428462	0.0423712	0.0422862	0.0377594	0.0374871	0.047551	0.0596196	0.0362254	0.0375419	0.0418837	0.0521546	0.0498096	0.0428697	0.0487368	0.0566191	0.0465111	0.0672024	0.0428092	0.0769634	0.0586687	0.0732527	0.0464073	0.0426122	0.0460946	0.044064	0.0456465	0.0446925	0.0436887	0.0442021	0.0468308	0.0453732	0.0628041	0.0735529	0.0594697	0.0604629	0.0641835	0.0684415	0.065769	0.0593552	0.0645523	0.0621523	0.0603995	0.0810509	0.0758415
01_AE.JP.2000.DR1873.AB253656	0.0617331	0.056241	0.0485362	0.0533094	0.0500047	0.0555815	0.0529527	0.0501688	0.0480966	0.0483635	0.0588297	0.0700375	0.0465614	0.048551	0.0534908	0.0611007	0.0632157	0.0572656	0.0618492	0.066353	0.0583191	0.0769881	0.0561247	0.087809	0.0699154	0.0845732	0.0573867	0.0564823	0.0558764	0.055196	0.0559142	0.0551994	0.0541384	0.0556254	0.0552791	0.0561003	0.0735673	0.0810612	0.0690027	0.0697666	0.0739214	0.0755843	0.070942	0.0711319	0.0765898	0.0703755	0.0692958	0.085248	0.0857629
01_AE.JP.-.DR0492.AB253423	0.055795	0.0486325	0.0409714	0.0471403	0.0405506	0.0470292	0.0463006	0.0417711	0.0412743	0.0412613	0.0537556	0.0622923	0.0405301	0.0424241	0.0450315	0.0558788	0.0567118	0.0505226	0.0550992	0.0603637	0.0505457	0.071589	0.04678	0.0827493	0.0646324	0.076334	0.0516866	0.0507403	0.0507963	0.0495362	0.0511698	0.0496717	0.0485919	0.0501288	0.0507848	0.0516417	0.0700757	0.0766956	0.0645845	0.0663851	0.0706287	0.0731613	0.0682352	0.0658549	0.0710728	0.065499	0.0650907	0.0817743	0.0799465
01_AE.CN.2002.YN0229.JX112863	0.0603566	0.0530793	0.0458297	0.048981	0.0452047	0.0484329	0.0485583	0.0476059	0.0437423	0.0433881	0.0565035	0.0634759	0.0426881	0.045403	0.0490444	0.056376	0.0566719	0.0520128	0.0567842	0.061341	0.051986	0.0698497	0.0518613	0.0804284	0.0675841	0.0769161	0.0521884	0.0519252	0.0515861	0.0493791	0.0519921	0.0505778	0.049562	0.0513033	0.0527112	0.0521236	0.0670611	0.0756647	0.0639709	0.0660832	0.0716748	0.0712521	0.0688635	0.0644521	0.0686396	0.0682394	0.0661223	0.0776118	0.0740448
01_AE.CN.2002.YN0232.JX112864	0.0605977	0.0544645	0.0481691	0.0508948	0.0469994	0.0513711	0.0511923	0.0469132	0.0452668	0.0447855	0.0592917	0.0650549	0.0433361	0.0458383	0.0493924	0.0583473	0.0587129	0.0546652	0.0595279	0.0650404	0.0529268	0.0732499	0.0534297	0.0838411	0.0671183	0.0795151	0.0537623	0.0535683	0.0537405	0.0518212	0.0538521	0.0522558	0.0508971	0.0524737	0.0537612	0.0544297	0.0677735	0.0772868	0.0651399	0.0680413	0.0733764	0.0750397	0.0718681	0.0665382	0.0724957	0.0691881	0.067546	0.0798543	0.0749932
01_AE.MM.1999.mCSW105.AB097872	0.068627	0.0638486	0.0576359	0.0617303	0.0560642	0.0604064	0.061206	0.0574209	0.0482203	0.054442	0.0596473	0.067493	0.0524677	0.0571132	0.0593615	0.0619463	0.0616766	0.0551699	0.0591536	0.0653279	0.0559983	0.0811208	0.0553987	0.0837689	0.0707001	0.0777032	0.0561675	0.0557372	0.0542839	0.0537861	0.054134	0.0530096	0.0517108	0.0538165	0.0541317	0.0542854	0.0724679	0.083526	0.0721218	0.069155	0.0768297	0.0762124	0.0718929	0.068335	0.0711094	0.0714208	0.0718655	0.0895646	0.0838541
01_AE.VN.1997.97VNAG206.FJ185248	0.0564275	0.050478	0.0410796	0.0453683	0.0413725	0.0470841	0.0463523	0.0426363	0.0408769	0.0402599	0.0529844	0.0588267	0.0390957	0.0426632	0.0429341	0.052444	0.056033	0.0508176	0.0537863	0.0602125	0.0494259	0.0705258	0.0467913	0.0806603	0.065315	0.0773706	0.0502429	0.0484197	0.0480846	0.0473352	0.0489108	0.0474034	0.0463593	0.0480455	0.0474879	0.0477936	0.0662234	0.074183	0.0638203	0.0638256	0.0686038	0.0729028	0.0641952	0.06296	0.0697291	0.0631385	0.0627996	0.0765522	0.0739039
01_AE.VN.1997.97VNAG204.FJ185247	0.0537011	0.042593	0.0373854	0.0423408	0.0365479	0.0425667	0.0419602	0.0375347	0.0372347	0.0361225	0.0477049	0.0566944	0.0361942	0.0365851	0.0379673	0.0502811	0.0492723	0.044541	0.0481626	0.0559445	0.0445669	0.0664681	0.0422624	0.0791855	0.0608098	0.0696879	0.044783	0.0440533	0.0441778	0.0430636	0.0439589	0.0430724	0.0419276	0.043011	0.043754	0.0444595	0.0621318	0.0696024	0.0597442	0.0599906	0.066654	0.0678214	0.0646933	0.0582415	0.0629256	0.0605771	0.0601312	0.0776641	0.0691859
01_AE.CN.2002.YN0236.JX112866	0.058654	0.048815	0.0439786	0.0489131	0.0420722	0.0463013	0.0461235	0.0427853	0.0443054	0.0413534	0.0554394	0.0635342	0.0431778	0.0424675	0.0438525	0.0542985	0.0547754	0.0481081	0.0545707	0.0619585	0.0520796	0.0711188	0.0481626	0.0830295	0.0649764	0.0769108	0.050444	0.0507511	0.048453	0.0484892	0.0493157	0.047483	0.0477152	0.0491251	0.0508988	0.0499882	0.0656608	0.0767724	0.0622032	0.0644911	0.0705782	0.0723792	0.0670349	0.064765	0.072967	0.0673064	0.0660834	0.0829428	0.0742475
01_AE.TH.2011.40436v02_01.KY580684	0.0759099	0.0635589	0.0591016	0.0653439	0.0564993	0.0590185	0.0597667	0.0582492	0.0592638	0.056885	0.0689625	0.0761438	0.0586333	0.0577987	0.0609373	0.0719769	0.0699566	0.0666952	0.067832	0.0784788	0.0662554	0.0847355	0.0628564	0.0955594	0.0783369	0.0908532	0.0650514	0.0617281	0.063299	0.0635469	0.0634098	0.0628687	0.0612205	0.0634887	0.0642705	0.0640367	0.0785574	0.0893931	0.0749068	0.07608	0.0852299	0.0838355	0.0825912	0.0785013	0.0795975	0.0802208	0.0771813	0.0916279	0.0866362
01_AE.TH.2006.AA068a_14.JX447465	0.0734298	0.0676674	0.0624379	0.0644557	0.0582779	0.0622055	0.0623748	0.0601618	0.0613946	0.0589061	0.0711931	0.0760948	0.0593807	0.062236	0.0602708	0.0707767	0.0724887	0.066685	0.0707087	0.0809062	0.0684786	0.0842706	0.0617708	0.0978691	0.0780491	0.0914951	0.0688947	0.0646496	0.0668483	0.0653374	0.0679877	0.0653555	0.0640382	0.067387	0.0683469	0.0672715	0.0793275	0.0869301	0.0788161	0.0803141	0.0866026	0.0871759	0.0826664	0.0805819	0.0830054	0.0813509	0.0818227	0.0950085	0.0828774
01_AE.TH.2006.AA063a_WG1.JX447403	0.0635357	0.05566	0.048478	0.0535162	0.0468795	0.0487923	0.0485032	0.0479482	0.0464451	0.0450776	0.0579211	0.0680997	0.0451933	0.0474417	0.0455322	0.057231	0.0568229	0.0529733	0.0577012	0.0634584	0.051453	0.0735942	0.0517368	0.0843813	0.0691901	0.0777861	0.0542803	0.051275	0.0526352	0.0513273	0.0529902	0.0519051	0.0507368	0.0521609	0.053065	0.0538133	0.0695516	0.0761398	0.0652581	0.0652156	0.0768153	0.0757968	0.069753	0.0655139	0.071133	0.0694666	0.0693595	0.0811156	0.0731876
01_AE.TH.2006.AA099a_WG1.JX447884	0.0712612	0.0612592	0.0539523	0.0583276	0.0545549	0.0578255	0.0561067	0.0546657	0.0544811	0.0541913	0.0629054	0.0736341	0.054238	0.0553737	0.0552426	0.0662413	0.0668118	0.0634745	0.0679195	0.0743369	0.0628185	0.0827359	0.0603457	0.0948362	0.0738304	0.0820885	0.0630764	0.0632685	0.0619485	0.0604819	0.0608077	0.0612526	0.060109	0.0620402	0.0628312	0.0637696	0.0761066	0.0838485	0.0739482	0.076976	0.0816592	0.0855027	0.0799007	0.0734062	0.0781254	0.0781119	0.0769166	0.0874202	0.0845203
01_AE.TH.2010.40257v09_03.MN792331	0.0833797	0.0744087	0.0712988	0.0752519	0.0674032	0.07245	0.0701861	0.0718751	0.0687829	0.0670884	0.0788634	0.0856645	0.0672224	0.0699696	0.0685257	0.0770124	0.0806423	0.0734593	0.0780335	0.0865898	0.0740084	0.0903371	0.0697424	0.101707	0.0878278	0.0948893	0.0754316	0.0733122	0.077027	0.0757008	0.0767506	0.0752318	0.0738134	0.0758057	0.07744	0.07636	0.0916862	0.0963807	0.0872453	0.0870668	0.0971328	0.0926365	0.0908484	0.0872448	0.0957776	0.0897705	0.0888801	0.100438	0.097847
01_AE.TH.2011.40363v03_01.MN792425	0.0602854	0.0538965	0.0471028	0.0511289	0.044477	0.0474296	0.0479024	0.0447499	0.0448308	0.0447973	0.0561352	0.0647143	0.0451097	0.0454865	0.0457898	0.0568095	0.0594481	0.0493488	0.0561523	0.0620349	0.0532658	0.0747077	0.0509398	0.0816564	0.0676923	0.0786122	0.0543428	0.0495604	0.0525143	0.052125	0.0509012	0.0521403	0.0511934	0.0518004	0.0541285	0.0532003	0.0691316	0.0782963	0.0637236	0.0656332	0.073766	0.0727525	0.0716169	0.0685205	0.0744382	0.067549	0.067739	0.0838125	0.0762759
01_AE.TH.2006.AA055a_WG4.JX447312	0.0645553	0.0580737	0.0544392	0.0569651	0.0503706	0.0539869	0.0545779	0.0507004	0.0499118	0.0489281	0.0613914	0.0733307	0.0480823	0.0506635	0.0536256	0.0612856	0.0641336	0.0575061	0.0607811	0.0704799	0.0568429	0.0769394	0.0558578	0.0889241	0.0726631	0.0798981	0.060225	0.0556073	0.0598019	0.0580806	0.0601517	0.0578765	0.0561386	0.0574054	0.0587541	0.0596724	0.0732146	0.0815632	0.069982	0.073991	0.0799379	0.0806131	0.0778084	0.0754981	0.0780806	0.073924	0.0736764	0.0857103	0.0838599
01_AE.TH.2006.AA056a_WG2.JX447315	0.0693196	0.0622308	0.0556065	0.0585429	0.0534445	0.0561834	0.0570475	0.0540154	0.0543782	0.0498512	0.0648043	0.0737264	0.0517189	0.0552344	0.0565025	0.0629574	0.0661494	0.060843	0.0649334	0.0741945	0.0632199	0.080684	0.0584539	0.0927689	0.0760036	0.0866887	0.0625436	0.0593216	0.0622679	0.0615288	0.0603738	0.0601381	0.0592251	0.0604941	0.0618555	0.0619562	0.0760301	0.082777	0.0704659	0.0739684	0.0804762	0.0815397	0.0772909	0.07551	0.0793332	0.0751012	0.0731475	0.0854702	0.0809273
01_AE.TH.2004.04TH107542.JN248318	0.0561784	0.0495165	0.0432353	0.0468484	0.0416906	0.0458655	0.0472833	0.0439293	0.0436834	0.0418612	0.0551461	0.059808	0.0410397	0.0443611	0.0437414	0.0525141	0.0528604	0.049693	0.0541011	0.0609159	0.0493485	0.0691545	0.0449027	0.0788289	0.0589306	0.0758901	0.0488113	0.0475061	0.0516717	0.0498547	0.0503185	0.0493669	0.0476035	0.0511054	0.0520886	0.0521231	0.066349	0.0756073	0.064753	0.0655698	0.0702742	0.0718022	0.0678152	0.0640831	0.0687476	0.0668803	0.0661736	0.078882	0.0714599
01_AE.TH.2005.05TH127331.JN248338	0.0579637	0.048424	0.0440308	0.0480083	0.0414949	0.0467431	0.0466096	0.0452364	0.0439401	0.0423885	0.0547932	0.0602401	0.0412654	0.0453226	0.0452704	0.0538545	0.052518	0.0495616	0.0529962	0.0610245	0.0513103	0.0701103	0.0448315	0.0779116	0.0582165	0.0738132	0.0480218	0.0463884	0.0498739	0.0482619	0.0484962	0.0476557	0.0460224	0.0495023	0.0501781	0.0500708	0.0656515	0.0750503	0.064546	0.0635389	0.0682315	0.0725828	0.0637989	0.0618995	0.0666707	0.0634831	0.062335	0.0767886	0.0686597
01_AE.CN.2005.Fj052.EF036528	0.0734653	0.0649432	0.0567843	0.0620681	0.0551798	0.0592592	0.0598226	0.0588352	0.0563109	0.0549015	0.0673754	0.0764215	0.055279	0.0574498	0.0591662	0.0694386	0.0698728	0.0632262	0.069407	0.0753558	0.0675201	0.0843963	0.0638351	0.101393	0.0786956	0.0921179	0.0661018	0.0652816	0.063488	0.0638927	0.0649368	0.0629017	0.0626406	0.0645232	0.0648141	0.0660333	0.0830833	0.0910258	0.0772347	0.0757797	0.0851259	0.0856354	0.0803146	0.0739161	0.079826	0.0787634	0.0781418	0.0987091	0.0927659
01_AE.CN.2007.GD070120.JX112827	0.0721004	0.063159	0.0565789	0.061947	0.054337	0.0601334	0.0602405	0.0579283	0.0575168	0.055347	0.0684023	0.0785825	0.0522671	0.0584719	0.057887	0.0669063	0.0695714	0.0634831	0.0699759	0.0753944	0.0678694	0.085184	0.0630361	0.0977576	0.0766017	0.0858951	0.0650609	0.0638628	0.0628849	0.063497	0.0630938	0.0617008	0.0604487	0.0633986	0.0643109	0.064369	0.0777531	0.0856027	0.0767607	0.0740447	0.0816546	0.0816061	0.0770111	0.0753834	0.0773808	0.0767993	0.0752016	0.0878574	0.0863056
01_AE.CN.2007.GZ070123.JX112843	0.0793939	0.0718302	0.0663193	0.0718788	0.0648821	0.0656254	0.0671202	0.0689158	0.0659901	0.0651596	0.0758206	0.0815433	0.0632522	0.0650811	0.0667037	0.0768864	0.0781881	0.0744693	0.0767867	0.0851158	0.0750976	0.0928497	0.0698245	0.0951732	0.0855876	0.0974959	0.0745461	0.0749657	0.0722349	0.0728488	0.0736282	0.0727551	0.0709433	0.0728573	0.0737287	0.0730632	0.0873639	0.0978287	0.0854595	0.0860476	0.0911311	0.0915367	0.0884324	0.0879855	0.086992	0.0887583	0.0847579	0.0987051	0.0948852
01_AE.CN.2007.07CNYN312.KF835499	0.082149	0.0689426	0.0634656	0.068161	0.0624042	0.065957	0.0661954	0.0653669	0.0640897	0.0642423	0.0753833	0.0855157	0.0622126	0.0627536	0.0656577	0.0747322	0.0773511	0.072072	0.0769219	0.085278	0.0690313	0.0941326	0.067282	0.0998122	0.0797917	0.096305	0.0730456	0.071364	0.0699548	0.068602	0.0707963	0.0678416	0.0675331	0.0695091	0.0702274	0.0710011	0.0824549	0.0927351	0.0802725	0.081433	0.0861324	0.0893584	0.0831926	0.082249	0.0853586	0.0821319	0.0818462	0.0949525	0.0912702
01_AE.CN.2007.07CNYN342.KF835527	0.0842201	0.0765354	0.0692462	0.0738397	0.0694122	0.0722297	0.0717945	0.0702688	0.0693481	0.0683196	0.0777252	0.0897865	0.0664784	0.0702858	0.0719903	0.080498	0.0809576	0.0766907	0.0808296	0.0880739	0.0790673	0.0917632	0.0755157	0.102103	0.0869696	0.0986615	0.0797296	0.076813	0.076272	0.0751499	0.0755808	0.0743142	0.0733781	0.0758978	0.0759539	0.0770454	0.0883217	0.0969771	0.0880538	0.0862398	0.0941356	0.0942849	0.0903567	0.0871022	0.0890901	0.0869915	0.0867003	0.0985046	0.0949753
01_AE.CN.2007.07CNYN343.KF835528	0.0788139	0.071491	0.0626647	0.0676326	0.0642823	0.0636597	0.064021	0.0654124	0.0634669	0.0614239	0.074557	0.0843634	0.0612842	0.0629531	0.0651646	0.0739622	0.0746051	0.0708394	0.0751311	0.0813217	0.0732977	0.0896725	0.0703017	0.0998814	0.0861449	0.0931298	0.0729928	0.0703599	0.0687923	0.0672542	0.0687468	0.0682098	0.067221	0.0690785	0.0687009	0.0695064	0.0822084	0.0895738	0.0799098	0.0788194	0.0880136	0.0898622	0.0891898	0.0811689	0.0838824	0.0832923	0.0828377	0.0932838	0.0877547
01_AE.TH.2001.LA09DuCe.KU168264	0.063529	0.0523587	0.0506766	0.0546371	0.0461252	0.0522012	0.0506447	0.0529733	0.051892	0.0489925	0.0634652	0.0718509	0.0467216	0.051979	0.0537446	0.0622011	0.0639019	0.0565128	0.0617941	0.0687708	0.0571745	0.0751319	0.0569199	0.0852283	0.0699846	0.0772642	0.0622013	0.0585083	0.0580938	0.0560119	0.0564565	0.0564232	0.0552621	0.0574716	0.0592589	0.0591627	0.0745155	0.0768928	0.0682035	0.0711219	0.0787762	0.0767542	0.0717184	0.0722857	0.073372	0.0729288	0.0719015	0.0880492	0.0827044
01_AE.US.2005.306163_FL.JX863920	0.0632039	0.0558323	0.0495249	0.0540505	0.0469898	0.0522232	0.0516845	0.0501492	0.0457992	0.0468835	0.0562942	0.0679421	0.046258	0.0468551	0.0496988	0.0593707	0.0596688	0.053332	0.0589689	0.0633953	0.0551482	0.0766127	0.0506386	0.0830004	0.0657552	0.0788344	0.0529124	0.048845	0.0530729	0.0518479	0.0512353	0.0511581	0.0496794	0.0523242	0.0524817	0.0525534	0.0659345	0.0782005	0.0653811	0.0630608	0.0707772	0.0741659	0.0704746	0.0627164	0.0680716	0.0675112	0.067861	0.0815089	0.0768351
01_AE.LA.2011.VI29M3024.MG760400	0.072709	0.0649421	0.0575793	0.0627317	0.0563919	0.0591384	0.0602493	0.0619802	0.0588233	0.0586658	0.0698429	0.0763484	0.0585295	0.0589264	0.0623398	0.070704	0.0716044	0.0670081	0.0709626	0.0777372	0.0682022	0.0814	0.0655951	0.098419	0.0792145	0.0917267	0.0681915	0.0636644	0.0643374	0.0646005	0.0657681	0.0646504	0.0627873	0.0660194	0.0666123	0.0660596	0.0788798	0.0885399	0.0776195	0.0788681	0.0826737	0.0838864	0.0848824	0.0773981	0.0791912	0.0770281	0.0766719	0.0939599	0.0932012
01_AE.CN.2002.YN0221.JX112861	0.0623997	0.0569278	0.0504239	0.056472	0.0495856	0.0536201	0.0533271	0.0512564	0.0503041	0.0491398	0.061851	0.0710064	0.0470258	0.0515796	0.0517382	0.0603438	0.0601254	0.0593709	0.0608518	0.0673443	0.0559676	0.0764316	0.0546088	0.0830474	0.0688506	0.0835243	0.057121	0.0571124	0.0566732	0.0555831	0.0566613	0.0553912	0.0553792	0.0565871	0.0580064	0.0585873	0.0730149	0.0811624	0.0693606	0.070518	0.07347	0.0765713	0.0714485	0.0675976	0.0748042	0.0695519	0.0697987	0.0807268	0.0773726
01_AE.CN.2007.07CNYN317.KF835504	0.0700021	0.0632912	0.0568161	0.0618713	0.0576261	0.0600994	0.0624592	0.0589654	0.0584514	0.0574533	0.0658933	0.0783635	0.0570435	0.0569653	0.0606272	0.0710264	0.0710209	0.0649844	0.0724462	0.0783621	0.064888	0.0828902	0.0613032	0.0938346	0.0783218	0.0866326	0.0647645	0.0645987	0.0654011	0.0633033	0.06403	0.0644995	0.0632956	0.0638901	0.0649008	0.0645683	0.0777581	0.0836447	0.0771646	0.0771023	0.0825243	0.0825353	0.0782058	0.07759	0.0801032	0.0783623	0.0786812	0.0878568	0.0868437
01_AE.CN.2007.07CNYN326.KF835513	0.0692803	0.061831	0.056456	0.0604089	0.0544158	0.0591589	0.0582958	0.0553358	0.0553179	0.0557139	0.0649075	0.0736552	0.0544099	0.0572107	0.0559358	0.0665359	0.0665224	0.06251	0.0666611	0.0728015	0.0627183	0.0773849	0.0598614	0.0939885	0.0760239	0.0845282	0.0611013	0.0626438	0.0620258	0.0592125	0.0618882	0.0604343	0.0598187	0.0605706	0.062274	0.0613969	0.0754678	0.0792822	0.0730388	0.0743555	0.0809349	0.0801331	0.0774748	0.0727016	0.0776458	0.0726667	0.0714906	0.0890944	0.0814419
01_AE.TH.2005.AA049a_WG13.JX447268	0.0597113	0.0526124	0.0438325	0.0490342	0.0462166	0.0498327	0.0482958	0.0464126	0.0459644	0.0436431	0.0569408	0.063142	0.0455607	0.0450945	0.0461422	0.0576835	0.0573475	0.0517105	0.0577672	0.0646469	0.0545843	0.0723762	0.0504396	0.0873066	0.0673402	0.0805499	0.054454	0.0492814	0.0511645	0.0500511	0.0507927	0.05034	0.0489371	0.0504126	0.0519332	0.0511816	0.0673082	0.076562	0.0642121	0.0656806	0.0725986	0.0757226	0.0706975	0.0665256	0.0702237	0.0659053	0.0654134	0.0809101	0.0772728
01_AE.TH.2006.AA006a02.JX446736	0.0699345	0.0642917	0.0563356	0.0609841	0.0547331	0.0588258	0.0590512	0.0560101	0.0561727	0.0525742	0.0640023	0.0713323	0.0519907	0.0556056	0.0555219	0.0658218	0.0679458	0.0610296	0.0643722	0.0722418	0.0600805	0.0793203	0.0590972	0.0915159	0.0730098	0.0822359	0.0614186	0.0584127	0.06121	0.0597068	0.0601114	0.0603478	0.0587643	0.060281	0.0609754	0.0620129	0.0750918	0.0850925	0.0715652	0.074659	0.0793254	0.0819038	0.0771231	0.074694	0.0793945	0.0722249	0.0719837	0.0895631	0.0834562
01_AE.TH.2005.05TH342968.JN248342	0.0618213	0.0547867	0.0493635	0.0543725	0.0502929	0.0514344	0.0510329	0.0498994	0.0483991	0.0472515	0.0583095	0.0670995	0.0471865	0.048424	0.049465	0.0587	0.060259	0.0536466	0.0590262	0.0666762	0.0552215	0.0731745	0.0522473	0.0858977	0.0692198	0.0799247	0.0564117	0.0501911	0.0551407	0.0542667	0.054492	0.0536597	0.0528471	0.0544615	0.0549865	0.0544431	0.0698423	0.0807596	0.0674076	0.0667988	0.0769146	0.0786066	0.0752934	0.0691451	0.0742084	0.0721155	0.0719368	0.0877559	0.0772053
01_AE.LA.2011.VI29F2980.MG760398	0.0653014	0.0562305	0.0537866	0.0569927	0.0527831	0.0559931	0.0569796	0.0532589	0.052296	0.0506618	0.0660426	0.0722572	0.0494619	0.0512436	0.0555099	0.0643357	0.0651606	0.0591697	0.0626228	0.0722504	0.0578362	0.076135	0.0580484	0.0917107	0.0716157	0.0836723	0.0606922	0.0572689	0.059691	0.0584492	0.0597996	0.0592501	0.0575675	0.0586434	0.0600528	0.0602856	0.0753163	0.0827296	0.0719254	0.071537	0.0803187	0.0813739	0.0795525	0.071004	0.0751505	0.07584	0.0729983	0.0896382	0.0854047
01_AE.TH.2013.2548448P000FL_Sa.MG989552	0.0869304	0.0757124	0.0732006	0.0769639	0.0710827	0.0741162	0.0723492	0.0735903	0.0701118	0.0678107	0.0832198	0.0892213	0.0700747	0.0711977	0.0737187	0.0842839	0.0833216	0.0766308	0.0817395	0.0893544	0.0783724	0.0965623	0.0745727	0.102446	0.0873124	0.0980188	0.0753015	0.0723506	0.0746077	0.0735932	0.075965	0.0734561	0.0723537	0.0743994	0.0757848	0.0755759	0.0893162	0.0931352	0.0886015	0.088052	0.0968749	0.0971067	0.0890067	0.0857052	0.0918153	0.0862885	0.0862269	0.0987976	0.0929856
01_AE.TH.2010.2543832P000FL_Si.MG989502	0.0752719	0.06464	0.0593669	0.0642643	0.0581891	0.0637822	0.0615984	0.0609125	0.0598924	0.0575115	0.0690538	0.0748938	0.0577274	0.0587529	0.0608651	0.0691918	0.0708681	0.0667369	0.0698826	0.0762653	0.0674228	0.0803187	0.0635929	0.0945178	0.0771165	0.0843203	0.0664867	0.0605819	0.0646444	0.0622513	0.064332	0.0637479	0.0617136	0.0631248	0.0646262	0.0637223	0.077893	0.0868475	0.0750619	0.0755934	0.0842945	0.086072	0.0818468	0.078057	0.0868993	0.0770927	0.0786372	0.0911582	0.0899726
01_AE.LA.2012.KH19F5101.MG760381	0.0866855	0.0765226	0.0722103	0.0755949	0.0702844	0.0741535	0.0724196	0.0715743	0.0716461	0.069826	0.0835573	0.0892939	0.0709247	0.0730957	0.0743368	0.0826219	0.0839568	0.0781756	0.0821353	0.0905717	0.0784453	0.0981802	0.0758924	0.108414	0.085715	0.102206	0.0805862	0.0777689	0.0800718	0.0786171	0.0796542	0.0784063	0.0776403	0.079234	0.0811514	0.0806737	0.0953115	0.103297	0.0922369	0.0927054	0.10148	0.103915	0.0951506	0.0945038	0.0977748	0.0915985	0.0916023	0.104969	0.103323
01_AE.AF.2007.569M.GQ477441	0.0698797	0.0583721	0.0535482	0.0576919	0.0508636	0.0562805	0.0570019	0.0521215	0.0503215	0.0484003	0.0621345	0.0710999	0.0490808	0.051731	0.0535396	0.0628428	0.0613948	0.0575901	0.0616366	0.0692502	0.0601099	0.0792931	0.0583636	0.0905488	0.071608	0.0816573	0.0607104	0.0556836	0.0570743	0.0569226	0.0576497	0.0569334	0.0551022	0.0585335	0.0586548	0.0603817	0.0770827	0.0842245	0.0728458	0.0727927	0.0794271	0.0813723	0.076403	0.0720609	0.0791719	0.0736381	0.0738984	0.090393	0.080666
01_AE.TH.2006.AA085a_wg1.JX447678	0.0588126	0.0536387	0.0460648	0.0508765	0.0449836	0.0497841	0.0498023	0.047419	0.0434295	0.042527	0.0562082	0.0655907	0.0447354	0.0461191	0.047198	0.0555956	0.0566138	0.0511473	0.0538359	0.0615257	0.052114	0.0721186	0.0506633	0.0881432	0.0664997	0.0782984	0.0530433	0.0516963	0.0515263	0.0501983	0.0509682	0.0502519	0.0487666	0.0513107	0.0511481	0.0523564	0.0669361	0.0794976	0.0659644	0.0635374	0.0734852	0.0745733	0.0686027	0.0641146	0.0703489	0.066229	0.0663006	0.0811842	0.0759427
01_AE.TH.2007.AA031a01.JX447063	0.0686826	0.0633158	0.0589424	0.062507	0.0563887	0.0629426	0.0612518	0.0589287	0.0557741	0.0564475	0.0690841	0.0754762	0.0555421	0.0578523	0.0586328	0.0671624	0.0699735	0.0648736	0.0675559	0.0737411	0.0639702	0.0844197	0.0630776	0.0951316	0.0720453	0.0865257	0.0651206	0.0604643	0.0642127	0.0619101	0.0636491	0.0625263	0.0621916	0.0634798	0.0642411	0.0641854	0.0809841	0.0876004	0.0752487	0.0772673	0.0840331	0.0846491	0.0790718	0.0768517	0.0826145	0.0762837	0.0766443	0.0892293	0.0809968
01_AE.TH.2010.40265v02_02.KY580643	0.0712969	0.0623805	0.0558057	0.0604464	0.0539394	0.0597792	0.0595396	0.0565974	0.053843	0.0524966	0.0634665	0.0719147	0.0547773	0.0546966	0.0571498	0.0663192	0.0658786	0.0604954	0.0640522	0.0702205	0.059589	0.0779793	0.058464	0.0907152	0.0712477	0.081372	0.0611132	0.0626801	0.0611238	0.0595143	0.0596717	0.059393	0.0587639	0.0605264	0.0601321	0.0612652	0.0773452	0.0840399	0.0736692	0.072659	0.0785831	0.0801222	0.0762326	0.0727485	0.0782153	0.0769287	0.0768884	0.0903797	0.0815297
01_AE.TH.2010.2543625P000FL_Sc.MG989497	0.0680816	0.0604159	0.0537976	0.0570669	0.0534496	0.0559594	0.0573597	0.0526202	0.0525193	0.0531231	0.064367	0.0693146	0.0513534	0.0532277	0.0548876	0.0650171	0.0650341	0.0587166	0.0638977	0.0702048	0.0592053	0.0792965	0.0574001	0.0935917	0.0684467	0.0835976	0.0573639	0.0550299	0.05779	0.056363	0.0584536	0.05778	0.0561754	0.0581279	0.0588482	0.0602957	0.0753374	0.0828974	0.0715709	0.0703352	0.0796527	0.0790064	0.0739468	0.073076	0.0760843	0.0741482	0.0741856	0.0879063	0.0799849
01_AE.TH.2008.AA032a01.JX447072	0.0733832	0.0649216	0.060349	0.0639562	0.0577756	0.0594582	0.0591827	0.0585554	0.0568466	0.0585383	0.0674944	0.0747379	0.0556843	0.0600489	0.0608871	0.0688296	0.0672151	0.0625333	0.0688149	0.0769035	0.0663635	0.0826023	0.0617824	0.0965827	0.0768818	0.0835044	0.0636201	0.06188	0.0627976	0.0629461	0.0639831	0.0633664	0.0617288	0.0639564	0.0654249	0.0652808	0.078356	0.0867089	0.07605	0.0751654	0.0862422	0.0868744	0.0831589	0.0750318	0.0789019	0.0807505	0.0801818	0.0925906	0.0813993
01_AE.TH.2015.2543544P000FL_Si.MG989496	0.0797723	0.0728111	0.0692687	0.0728849	0.0673318	0.0735101	0.0710354	0.0675278	0.0641182	0.0662261	0.0774798	0.0864717	0.0632025	0.0674583	0.0680889	0.0742984	0.0774955	0.0729044	0.0761336	0.0843545	0.0714161	0.0939559	0.0716083	0.0998078	0.0834629	0.0893578	0.072536	0.0715242	0.0752082	0.0733652	0.0726915	0.0731677	0.0720418	0.073662	0.0751628	0.075588	0.0879409	0.0982164	0.087066	0.0852035	0.0958423	0.0971278	0.0911224	0.0857197	0.091524	0.0880881	0.0887938	0.100626	0.0941486
01_AE.LA.2011.VI35F2871.MG760408	0.0728808	0.0646784	0.0574959	0.0623246	0.0576547	0.0595869	0.0585267	0.059374	0.0577572	0.0560198	0.0708775	0.0788551	0.0562216	0.0584206	0.0591409	0.0692922	0.0701956	0.063884	0.0692307	0.0751654	0.066011	0.07959	0.0614719	0.0909975	0.0726015	0.0855392	0.0639427	0.0646635	0.0658515	0.064327	0.0644981	0.0650037	0.0636074	0.0647262	0.0661199	0.0667285	0.0792001	0.0854053	0.0738319	0.0774727	0.0846769	0.085165	0.0781634	0.0770603	0.0814013	0.0754377	0.0747319	0.092591	0.0880111
01_AE.TH.2009.AA111a_WG1.JX448057	0.0728197	0.0624182	0.0573906	0.0607573	0.0579242	0.0578127	0.0567445	0.0559269	0.0565335	0.0534639	0.0674066	0.0730469	0.0544277	0.0571067	0.057867	0.0667378	0.0708449	0.0637263	0.0699503	0.0763243	0.0640095	0.0845953	0.0618226	0.0979688	0.0739507	0.0866539	0.0643805	0.064056	0.0633517	0.0618529	0.061513	0.0616699	0.0596573	0.0627878	0.0634207	0.0639676	0.0739839	0.0857265	0.075044	0.0757355	0.0842557	0.0858102	0.078257	0.0763744	0.0793136	0.0781604	0.0755157	0.0914315	0.0838991
01_AE.TH.2007.AA015a_WG4.JX446877	0.0699674	0.0596576	0.0545998	0.0607776	0.0535825	0.0579003	0.0580929	0.0543621	0.0543237	0.0539082	0.0631285	0.0684408	0.0529708	0.0541962	0.0560477	0.0662159	0.0643972	0.0609947	0.0658104	0.0725113	0.0608619	0.0776494	0.0593471	0.0878291	0.0714903	0.0823764	0.0614629	0.0585598	0.0586352	0.0569205	0.0575944	0.0579484	0.0568268	0.0585459	0.0600751	0.0598954	0.0728648	0.0814154	0.0708875	0.0731373	0.0757058	0.0810759	0.0779664	0.0707928	0.0762104	0.0759883	0.0718373	0.0877073	0.0831317
01_AE.TH.2006.AA014a05.JX446853	0.0697159	0.0585332	0.0527182	0.0594578	0.050451	0.0556049	0.0567615	0.0537143	0.0531756	0.049142	0.0627139	0.0683721	0.0504231	0.052559	0.0551876	0.0634505	0.0621297	0.0572992	0.0624589	0.069659	0.0581895	0.0796253	0.057725	0.0937574	0.0717634	0.0796375	0.062562	0.0568974	0.0598425	0.0590422	0.0602431	0.0579494	0.0572809	0.0594633	0.0600731	0.059334	0.0755884	0.0847727	0.0724186	0.0718117	0.0794397	0.0834535	0.0771372	0.0742225	0.080178	0.073637	0.0737463	0.0868175	0.0795451
01_AE.TH.2012.40511v01_02.MN792470	0.0775308	0.072572	0.0665133	0.0696859	0.0653882	0.0662195	0.0663708	0.0672924	0.0653072	0.0616165	0.0758157	0.0815889	0.0629489	0.0654	0.0657825	0.0754001	0.0769387	0.069994	0.0751377	0.081334	0.0723456	0.0938212	0.0664241	0.100138	0.0838977	0.0941084	0.0716496	0.0666498	0.0696647	0.0693289	0.0696426	0.0683967	0.0669974	0.0672578	0.0701574	0.06914	0.0847228	0.0947054	0.0828122	0.0814331	0.0904655	0.0909269	0.0892411	0.084913	0.0906541	0.0826988	0.0824466	0.097598	0.092569
01_AE.TH.2005.05TH841749.JN248356	0.0687159	0.0613696	0.0578997	0.0641492	0.0575374	0.0584233	0.058692	0.0581368	0.0561688	0.0543137	0.0664371	0.0796076	0.0565527	0.0555621	0.0569325	0.0690995	0.0649801	0.0618508	0.0656309	0.0707905	0.0610626	0.0800408	0.0589218	0.0894432	0.0721967	0.0858562	0.0632659	0.0574535	0.0605816	0.0594401	0.0601951	0.0598092	0.0586114	0.0609698	0.0611976	0.0611615	0.0749311	0.0820855	0.0758563	0.0750507	0.084969	0.0776973	0.0794616	0.0724142	0.0808176	0.0789989	0.0766038	0.0927318	0.0809941
01_AE.LA.2012.BL41F5229.MG760378	0.0608195	0.0531873	0.0495764	0.053093	0.047764	0.0521905	0.0518396	0.0500487	0.0502564	0.0485942	0.0582375	0.067805	0.0465235	0.0494649	0.0514169	0.0625144	0.0589892	0.0530555	0.0601847	0.0636931	0.0581948	0.0713613	0.0543362	0.0858992	0.0679145	0.0823458	0.0561356	0.0554085	0.0567207	0.0557951	0.0564294	0.0561312	0.0551633	0.0566624	0.0577348	0.058595	0.0741479	0.0779902	0.0667899	0.0721781	0.0775158	0.0780957	0.0739094	0.0703486	0.0738167	0.0721142	0.0707231	0.0879945	0.0813237
01_AE.CN.2006.FJ054.DQ859180	0.0775978	0.0701807	0.062916	0.0677051	0.0627847	0.0671085	0.0675631	0.0649417	0.0615245	0.062571	0.0717914	0.0755404	0.061082	0.0637619	0.0674555	0.0725181	0.0711827	0.0668481	0.0724337	0.0778174	0.0702623	0.0873803	0.0643993	0.098652	0.0801227	0.0923962	0.0709374	0.0686158	0.0681752	0.0660907	0.0685522	0.0664043	0.0656926	0.0668626	0.0678322	0.0680354	0.0871769	0.0921791	0.0818568	0.0806434	0.0922317	0.0900801	0.0867399	0.0804331	0.0838952	0.0842836	0.0835378	0.100114	0.094172
01_AE.CN.2006.Fj063.EF036532	0.0750724	0.0651737	0.0596612	0.0639269	0.05993	0.0646653	0.0641488	0.0604256	0.0597702	0.0576293	0.0709674	0.0757416	0.0572078	0.0608486	0.0634782	0.0722694	0.069202	0.0647021	0.0709218	0.0778666	0.0682018	0.0848158	0.0643742	0.0978352	0.0802414	0.0868156	0.0697352	0.0689878	0.0654912	0.065125	0.0680337	0.0655933	0.0653413	0.0665042	0.0664447	0.0670422	0.0841199	0.0895668	0.0797256	0.0797877	0.0903262	0.0892177	0.0829138	0.0787971	0.0810405	0.0825681	0.0805751	0.0991588	0.0936083
01_AE.TH.2005.05TH741452.JN248355	0.0691789	0.0606626	0.0549731	0.0597707	0.0523553	0.0540727	0.0537013	0.0548246	0.0556692	0.0543851	0.0645823	0.0684843	0.0532892	0.0548186	0.0563953	0.0668106	0.0634661	0.0584877	0.0643558	0.0729002	0.0586872	0.0799821	0.0566716	0.0874306	0.0687861	0.0814221	0.0612754	0.0595661	0.0591874	0.0591729	0.0607176	0.0595772	0.0589104	0.0602112	0.0622245	0.0621029	0.0755914	0.0819537	0.0740163	0.0740398	0.0809626	0.0826193	0.0791894	0.0742541	0.0816178	0.0751312	0.0759003	0.0882319	0.0813588
01_AE.TH.2009.AA090a_WG1.JX447726	0.0752009	0.0669238	0.0604725	0.0635893	0.0607648	0.0625569	0.0619925	0.0588738	0.0597545	0.0593731	0.068166	0.0746539	0.0579468	0.0589447	0.0605816	0.070243	0.0697741	0.0640494	0.0698607	0.076765	0.0658179	0.0893643	0.0641651	0.0926137	0.0779684	0.0885074	0.0668665	0.0624716	0.0639494	0.062338	0.0645876	0.0632586	0.0625395	0.0644143	0.0656106	0.0653825	0.080174	0.0841601	0.0753247	0.0776817	0.0860716	0.0860065	0.0813903	0.0748294	0.0789693	0.0817112	0.0796718	0.0972854	0.0866364
01_AE.TH.2010.DE00110TH001.KP109513	0.0713975	0.0650141	0.0614962	0.0658789	0.0598471	0.0640164	0.062822	0.0607549	0.0619667	0.0596858	0.0698577	0.076453	0.0588936	0.0603973	0.0613256	0.0711615	0.0721103	0.0661854	0.0711621	0.0769357	0.0632706	0.0867308	0.0633793	0.0898696	0.0783522	0.0924305	0.0682774	0.0648509	0.06421	0.0636463	0.0646737	0.064123	0.0625541	0.0653683	0.0653903	0.0653429	0.0783669	0.0865594	0.079491	0.0783957	0.0872303	0.0851293	0.0834689	0.0782202	0.0848232	0.0792371	0.0777224	0.0942379	0.088313
01_AE.TH.2010.40100v01_01.KY580582	0.0717421	0.0653772	0.0617766	0.0665689	0.0602164	0.0643869	0.0629808	0.0611669	0.0625607	0.0599241	0.0698276	0.0760396	0.0589221	0.0606289	0.0616004	0.0716977	0.0721148	0.0663124	0.0713113	0.0772204	0.0632855	0.087179	0.0629706	0.0890598	0.0776456	0.0925789	0.06838	0.061229	0.0643999	0.0638278	0.0645654	0.06416	0.0625669	0.0652701	0.0656	0.065212	0.0793449	0.0872095	0.0797573	0.078	0.0868346	0.0848564	0.0838737	0.0788605	0.0855474	0.0796344	0.0784179	0.0952101	0.0885397
01_AE.TH.2004.04TH427990.JN248327	0.0708852	0.0674814	0.0598703	0.0664277	0.0598152	0.0633819	0.0617389	0.0609175	0.0606169	0.0584626	0.0722044	0.077574	0.0575374	0.059439	0.0613078	0.0729864	0.0693107	0.0642647	0.0695746	0.0752338	0.0639985	0.0837642	0.0617099	0.0943978	0.0767602	0.0872291	0.0676008	0.0598407	0.0639542	0.0623175	0.0648572	0.0637778	0.0620659	0.0633932	0.0650193	0.0642979	0.0796256	0.0896362	0.0784448	0.0773235	0.0847957	0.0850866	0.0787644	0.0764783	0.0849844	0.0773376	0.0786891	0.0969112	0.0855074
01_AE.TH.2007.AA050a_WG7.JX447283	0.0686552	0.0612397	0.0567819	0.0607768	0.0535279	0.0606529	0.0573464	0.0557616	0.0570902	0.0556213	0.0678983	0.0765906	0.0539853	0.0564521	0.0563612	0.0651577	0.0663257	0.0605746	0.0655629	0.0733036	0.0609161	0.0787624	0.0596072	0.0936708	0.0716488	0.0886157	0.0625437	0.0577806	0.0609692	0.0587717	0.0607133	0.0605676	0.0591229	0.0601101	0.0618713	0.060291	0.0750811	0.0837151	0.0729622	0.0730179	0.0845975	0.0836932	0.0782849	0.0754432	0.0764386	0.0755608	0.076181	0.0889334	0.0832072
01_AE.TH.2014.Pt16_PreART_01.ON902728	0.0772409	0.0687758	0.0654537	0.0706171	0.0630157	0.0681554	0.0665714	0.0647314	0.0639994	0.0638582	0.0727747	0.0827002	0.0642078	0.0647151	0.0666173	0.0769423	0.0773774	0.068765	0.0761562	0.0800014	0.069669	0.0889762	0.0662622	0.101769	0.0779596	0.0927411	0.0691428	0.0689575	0.0665977	0.0665136	0.0676418	0.0666131	0.0654781	0.0681192	0.0695256	0.0700188	0.0809518	0.0923844	0.0846215	0.080593	0.0886891	0.0882778	0.0830389	0.0767663	0.084503	0.0813049	0.0821143	0.0971674	0.0896561
01_AE.TH.2014.Pt16_PreART_19.ON902743	0.0772464	0.0687805	0.065458	0.0706219	0.0633178	0.068464	0.0668788	0.0647357	0.0640036	0.0638624	0.0727797	0.0827063	0.064212	0.0647194	0.0666218	0.0766291	0.0773828	0.0687697	0.0764816	0.0800072	0.0696738	0.0889828	0.0665726	0.101595	0.0779652	0.0927481	0.0694586	0.0692722	0.066908	0.0668248	0.0679538	0.0669242	0.0657876	0.0684317	0.0695303	0.0700236	0.0812761	0.0928737	0.0849572	0.0809224	0.0890304	0.0886159	0.0833706	0.0769052	0.0848326	0.081634	0.0824403	0.0975126	0.0896627
01_AE.TH.2014.Pt16_PreART_03.ON902730	0.0767589	0.0683191	0.0650028	0.0701579	0.0625686	0.0676993	0.066117	0.0642813	0.0635502	0.0634101	0.0723072	0.0822059	0.0637573	0.0642651	0.0661649	0.0764639	0.0768978	0.0683008	0.0756763	0.0795132	0.069202	0.0884727	0.0658032	0.101227	0.0774724	0.0922329	0.0686762	0.0684924	0.0661391	0.0660535	0.0671807	0.0661532	0.0650204	0.0676573	0.0690597	0.069551	0.0804741	0.0920175	0.0841276	0.0801078	0.0881873	0.0881103	0.0825505	0.0764274	0.0840179	0.0808201	0.0816343	0.0966611	0.0891631
01_AE.TH.2014.Pt16_PreART_14.ON902738	0.0769333	0.0684827	0.0651637	0.0703228	0.0627277	0.0678626	0.0662794	0.0644418	0.0637102	0.0635697	0.0724755	0.0823859	0.0639178	0.0644256	0.0663266	0.0766369	0.0770714	0.0684671	0.0758497	0.0796904	0.0693695	0.0886575	0.0659672	0.101429	0.0776488	0.0924202	0.0688434	0.0686591	0.066303	0.0662179	0.0673457	0.0663175	0.0651838	0.0678226	0.0692268	0.0697188	0.0806477	0.0922052	0.0843079	0.0802841	0.0883713	0.0882933	0.0827284	0.0765983	0.0841949	0.0809964	0.081809	0.0968487	0.0893441
01_AE.TH.2014.Pt16_PreART_07.ON902733	0.0770575	0.0686028	0.0653273	0.070443	0.062847	0.0680283	0.0664444	0.0645614	0.0638298	0.063689	0.0726458	0.0825117	0.0640377	0.0645451	0.0664462	0.0767602	0.0771948	0.0685892	0.0759736	0.0798153	0.069492	0.0887838	0.0660886	0.1012	0.0778267	0.0926065	0.068966	0.0687813	0.0664243	0.0663396	0.0671604	0.0661331	0.0650006	0.0679443	0.069349	0.0698415	0.0807697	0.092332	0.084433	0.0804081	0.0884973	0.0884186	0.0828525	0.0767201	0.0843178	0.0811201	0.0819312	0.0970344	0.0894676
01_AE.TH.2014.Pt16_PreART_18.ON902742	0.0774035	0.0689296	0.0656054	0.0707718	0.063166	0.0683089	0.0667243	0.0645829	0.0641504	0.0640089	0.0729322	0.0828671	0.0643593	0.0648665	0.0667696	0.0771036	0.0775391	0.0689212	0.076318	0.0798415	0.0698263	0.0891465	0.0664166	0.101952	0.0781239	0.0929131	0.0692999	0.069114	0.0667521	0.0666684	0.0674898	0.0664614	0.0653271	0.0682746	0.0696824	0.0701763	0.0811131	0.0926993	0.0847884	0.0807568	0.0885243	0.0887781	0.0832038	0.0770592	0.0846669	0.0814686	0.0822764	0.097339	0.0898229
01_AE.TH.2014.Pt16_PreART_53.ON902770	0.0770927	0.0686338	0.0653129	0.0704747	0.0628756	0.0680134	0.0664297	0.0645907	0.0638589	0.063718	0.0726301	0.0825493	0.0640669	0.0645745	0.0664762	0.0767951	0.0772299	0.0686206	0.0760084	0.0798518	0.069524	0.0888238	0.066119	0.101608	0.0778099	0.092588	0.0689977	0.0688129	0.0664547	0.0663701	0.0674982	0.0664697	0.0653352	0.0679754	0.0693808	0.0698736	0.0808056	0.0923735	0.0844711	0.0804444	0.0885371	0.0884582	0.0828898	0.0767545	0.0843552	0.0811566	0.0819676	0.0970159	0.089507
01_AE.TH.2014.Pt16_PreART_16.ON902740	0.0767589	0.0683191	0.0650028	0.0701579	0.0625686	0.0676993	0.066117	0.0642813	0.0635502	0.0634101	0.0723072	0.0822059	0.0637573	0.0642651	0.0661649	0.0764639	0.0768978	0.0683008	0.0756763	0.0795132	0.069202	0.0884727	0.0658032	0.101227	0.0774724	0.0922329	0.0686762	0.0684924	0.0661391	0.0660535	0.0671807	0.0661532	0.0650204	0.0676573	0.0690597	0.069551	0.0804741	0.0920175	0.0841276	0.0801078	0.0881873	0.0881103	0.0825505	0.0764274	0.0840179	0.0808201	0.0816343	0.0966611	0.0891631
01_AE.TH.2014.Pt16_PreART_02.ON902729	0.0769205	0.0684721	0.0651538	0.0703117	0.0627182	0.0678521	0.0662691	0.064432	0.0637006	0.0635601	0.0724638	0.0823718	0.0639081	0.0644158	0.0663164	0.0766243	0.0770586	0.0684563	0.0758372	0.0796769	0.0693584	0.0886418	0.0659569	0.101409	0.0776357	0.0924036	0.0688325	0.0686482	0.0662927	0.0662076	0.0673351	0.0663072	0.0651737	0.067812	0.0692158	0.0697077	0.0806343	0.0918495	0.0842934	0.0802705	0.0883558	0.0882778	0.0827143	0.0765858	0.0841807	0.0809828	0.0817953	0.0968313	0.0893287
01_AE.TH.2014.Pt16_PreART_25.ON902748	0.0769206	0.0684722	0.0651539	0.0703118	0.0627184	0.0678522	0.0662693	0.0644322	0.0637007	0.0635602	0.0724639	0.0823718	0.0639082	0.0644159	0.0663165	0.0766244	0.0770587	0.0684564	0.0758372	0.0796769	0.0693586	0.0886417	0.065957	0.101409	0.0776358	0.0924035	0.0688326	0.0686483	0.0662928	0.0662077	0.0673353	0.0663073	0.0651738	0.0678121	0.0692159	0.0697078	0.0806344	0.0921885	0.0842934	0.0802706	0.0883557	0.0882778	0.0827143	0.0765859	0.0841807	0.0809828	0.0817954	0.0968311	0.0893286
01_AE.TH.2014.Pt16_PreART_61.ON902777	0.0769205	0.0684831	0.0651641	0.0703231	0.0627182	0.0678521	0.0662691	0.064432	0.0637006	0.0635702	0.0724638	0.0823718	0.0639081	0.0644158	0.0663164	0.0766243	0.0770586	0.0684563	0.0758372	0.0796769	0.0693584	0.0886418	0.0659569	0.101409	0.0776357	0.0924036	0.0688325	0.0686482	0.0662927	0.0662076	0.0673351	0.0663072	0.0651737	0.067812	0.0692158	0.0697077	0.0806343	0.0921886	0.0842934	0.0802705	0.0883558	0.0882778	0.0827143	0.0765858	0.0841807	0.0809828	0.0817953	0.0968313	0.0893287
01_AE.TH.2014.Pt16_PreART_22.ON902746	0.0775622	0.0690802	0.0657541	0.0709232	0.0633135	0.0684593	0.0668742	0.0650313	0.0642987	0.0641567	0.0730863	0.0830298	0.064508	0.0650149	0.0669188	0.0772611	0.077697	0.0690743	0.0764761	0.0800021	0.0699803	0.089312	0.066568	0.10213	0.0782844	0.0927412	0.0694537	0.0692674	0.0669033	0.0668201	0.0679491	0.0669196	0.0657831	0.0684269	0.069836	0.0703306	0.0809526	0.0925281	0.0849509	0.0809165	0.0890238	0.0889423	0.0833645	0.0770849	0.0848265	0.0813057	0.0821151	0.0975053	0.0899849
01_AE.TH.2014.Pt16_PreART_40.ON902759	0.0769341	0.0681336	0.065265	0.0699815	0.0622073	0.0675113	0.0659209	0.0643775	0.0636422	0.0632014	0.0721396	0.0819221	0.0638507	0.0640603	0.066272	0.0762735	0.076752	0.0681122	0.0755234	0.0797064	0.0693297	0.088724	0.0659099	0.100974	0.0774925	0.0923405	0.0688008	0.0687833	0.0662475	0.0661618	0.0672956	0.066262	0.0651224	0.067775	0.0691863	0.0696809	0.0806685	0.0919481	0.0843495	0.080304	0.0879346	0.0885231	0.082761	0.0767692	0.0840415	0.0810194	0.0818361	0.0969605	0.0890829
01_AE.TH.2014.Pt16_PreART_09.ON902734	0.0769333	0.0684827	0.0651637	0.0703228	0.0627277	0.0678626	0.0662794	0.0644418	0.0637102	0.0635697	0.0724755	0.0823859	0.0639178	0.0644256	0.0663266	0.0766369	0.0770714	0.0684671	0.0758497	0.0796904	0.0693695	0.0886575	0.0659672	0.101429	0.0776488	0.0924202	0.0688434	0.0686591	0.0661743	0.0660888	0.0673457	0.0663175	0.0651838	0.0678226	0.0692268	0.0697188	0.0806477	0.0922052	0.0843079	0.0801517	0.0882364	0.0881591	0.0825957	0.0764684	0.0840635	0.0808643	0.081809	0.0968487	0.0893441
01_AE.TH.2014.Pt16_PreART_17.ON902741	0.077095	0.0686358	0.0653148	0.0704767	0.0628775	0.0680154	0.0664317	0.0645926	0.0638607	0.0637198	0.0726322	0.0825519	0.0640688	0.0645763	0.0664782	0.0767974	0.0772323	0.0686227	0.0760107	0.0798543	0.0695261	0.0888266	0.066121	0.101611	0.0778123	0.092591	0.0689998	0.068815	0.066328	0.066243	0.0675002	0.0664717	0.0653371	0.0679774	0.0693829	0.0698757	0.0808081	0.0923764	0.0844738	0.0803145	0.088405	0.0883267	0.0827597	0.0766269	0.0842264	0.081027	0.0819701	0.0970189	0.0895098
01_AE.TH.2014.Pt16_PreART_49.ON902766	0.0772568	0.068789	0.0654659	0.0706308	0.0630273	0.0681684	0.066584	0.0647435	0.0640113	0.06387	0.0727891	0.0827179	0.0642198	0.0647272	0.0666299	0.0766393	0.0773932	0.0687784	0.0761718	0.0800182	0.0696827	0.0889958	0.0662749	0.101793	0.0779759	0.0924231	0.0691563	0.0689709	0.0664817	0.0663972	0.0676549	0.0666259	0.0654906	0.0681323	0.0695392	0.0700326	0.0809685	0.0922082	0.0846397	0.0804774	0.0885736	0.0884945	0.0829237	0.0767855	0.0840661	0.0811898	0.0821314	0.0971893	0.0896755
01_AE.TH.2014.Pt16_PreART_06.ON902732	0.0770822	0.0688018	0.065478	0.070644	0.0626956	0.068181	0.0665964	0.0647554	0.0637238	0.0635832	0.072803	0.0825377	0.0638848	0.0643924	0.0666422	0.076973	0.0774083	0.0684821	0.0761867	0.080034	0.069696	0.0888109	0.0662872	0.101591	0.0777992	0.092442	0.0691695	0.0688041	0.0666229	0.0665388	0.0676676	0.0666384	0.0655028	0.0681451	0.0695524	0.0696813	0.0809842	0.0923598	0.0844592	0.0806257	0.0887265	0.0886466	0.0830729	0.0766153	0.0845374	0.0813379	0.0821473	0.097209	0.0893647
01_AE.TH.2014.Pt16_PreART_58.ON902774	0.0772799	0.0694939	0.0664098	0.0714996	0.063263	0.069307	0.0676952	0.0656631	0.064798	0.0644526	0.0732089	0.0827427	0.0647791	0.065317	0.0675822	0.0774252	0.0777053	0.0690044	0.0764731	0.080523	0.0700744	0.0890222	0.0664761	0.101824	0.0779994	0.0935165	0.0693869	0.065537	0.0669679	0.0668841	0.0680236	0.0668307	0.0656843	0.0685059	0.0699285	0.0700781	0.0815988	0.092575	0.0846648	0.0814495	0.0889293	0.0892463	0.0835697	0.0770418	0.0851847	0.0821661	0.0832065	0.0975038	0.0900298
01_AE.TH.2014.Pt16_PreART_43.ON902762	0.0764422	0.0691136	0.0661793	0.0713051	0.063026	0.0688929	0.0674673	0.0654313	0.0644104	0.064067	0.0729936	0.0823104	0.0645447	0.0650845	0.0673551	0.0772182	0.0774988	0.0687777	0.0762625	0.0803217	0.0696908	0.0885944	0.0662441	0.101227	0.077243	0.093175	0.0691602	0.0649822	0.0667375	0.0666527	0.0677952	0.0665993	0.0654505	0.0682786	0.0697038	0.0698532	0.081565	0.0923194	0.0842132	0.0812514	0.088578	0.0890682	0.0833777	0.0771547	0.0849981	0.0817635	0.0828089	0.0969529	0.0898561
01_AE.TH.2014.Pt16_PreART_32.ON902754	0.0763034	0.0693363	0.0663968	0.0715312	0.0632377	0.0691147	0.0676873	0.0656472	0.0646248	0.0642808	0.0732232	0.0825589	0.0647596	0.0652997	0.0675739	0.0774572	0.0777385	0.0690016	0.0765013	0.0805686	0.069917	0.088854	0.0664633	0.101451	0.077483	0.0934453	0.0693857	0.0652001	0.066957	0.0668729	0.0680169	0.0668193	0.0656683	0.0685012	0.0699296	0.0700797	0.0818095	0.0925857	0.0844632	0.0814988	0.0888402	0.0893296	0.0836279	0.077391	0.0852494	0.0820105	0.0830555	0.0972256	0.0901153
01_AE.TH.2014.Pt16_PreART_55.ON902771	0.0769205	0.0691096	0.066033	0.0712922	0.0628942	0.0689238	0.0673149	0.0652885	0.064425	0.0640805	0.0728155	0.0823718	0.0644056	0.0649434	0.0672038	0.0770187	0.0772976	0.068618	0.0760663	0.0801051	0.0696843	0.0886418	0.0660964	0.101409	0.0776357	0.0930675	0.0689981	0.0655131	0.0665878	0.066503	0.0676404	0.0664499	0.0653064	0.0681216	0.0695397	0.069688	0.0815096	0.0921886	0.0842934	0.0810314	0.0884909	0.0888098	0.0831481	0.0769576	0.0847624	0.0817484	0.0827901	0.0970527	0.0895974
01_AE.TH.2014.Pt16_PreART_28.ON902750	0.0772534	0.069126	0.0663601	0.0716162	0.0632224	0.0690936	0.0674869	0.0656156	0.064753	0.0644085	0.0731394	0.0827142	0.064734	0.0649668	0.0675293	0.0773426	0.0776217	0.0689467	0.0763928	0.0804301	0.0697	0.0889918	0.0661181	0.101788	0.0776478	0.093383	0.0693279	0.0663989	0.0669164	0.0668326	0.0679689	0.0667794	0.0656363	0.0682492	0.0696649	0.0698132	0.0819872	0.0925435	0.0846359	0.0815193	0.0888102	0.089127	0.083665	0.077623	0.0854381	0.0819046	0.0829436	0.09736	0.0904467
01_AE.TH.2014.Pt16_PreART_66.ON902781	0.0770016	0.069298	0.0662118	0.0714872	0.0630631	0.0689212	0.0674979	0.0656186	0.0645988	0.0641026	0.0731257	0.0824452	0.0645796	0.0651185	0.0673857	0.0773521	0.0776328	0.0689101	0.076397	0.0804573	0.0699825	0.0885915	0.0663759	0.101464	0.0775409	0.0934858	0.0692932	0.0652701	0.0668691	0.0667848	0.0679272	0.0667313	0.0655822	0.0684106	0.0698365	0.0699862	0.0817372	0.0924787	0.0842175	0.0809718	0.088886	0.0892041	0.0835125	0.0772871	0.0850012	0.0818979	0.0828155	0.0971086	0.0898512
01_AE.TH.2014.Pt16_PreART_35.ON902757	0.0769182	0.0689558	0.0657483	0.0709707	0.0631269	0.0684647	0.0668669	0.0650094	0.0641515	0.0638095	0.0724824	0.0823692	0.0644818	0.0649929	0.0669119	0.0766523	0.0770876	0.0684662	0.0758635	0.0797121	0.0693703	0.088639	0.0659613	0.101406	0.0776333	0.0925759	0.0688432	0.0669907	0.0662978	0.0662126	0.0673425	0.0663124	0.0651764	0.0678204	0.0692273	0.0697203	0.0812722	0.0921857	0.0842907	0.0807974	0.0880341	0.0883535	0.0829311	0.076938	0.0846975	0.0813885	0.0824261	0.0965385	0.0898751
01_AE.TH.2014.Pt16_PreART_52.ON902769	0.0777643	0.0701126	0.067015	0.0723081	0.0638539	0.0694225	0.0679973	0.0662645	0.0653965	0.0650494	0.0738438	0.0832397	0.0653781	0.0659167	0.0681905	0.0780833	0.0783652	0.0696262	0.0771312	0.0812011	0.0707025	0.0896477	0.067086	0.102369	0.0784891	0.0942512	0.0700128	0.0659895	0.0675786	0.0674966	0.0683282	0.0674426	0.0662909	0.0691239	0.0705547	0.0707062	0.0825943	0.0932122	0.0850421	0.0821283	0.0896446	0.0899586	0.084255	0.0780104	0.085872	0.0826365	0.083676	0.0980197	0.0904012
01_AE.TH.2014.Pt16_PreART_05.ON902731	0.0761576	0.0678354	0.0654193	0.0703126	0.0623828	0.0670801	0.0657336	0.0653946	0.0645136	0.0634581	0.0726152	0.0831011	0.0643686	0.0647789	0.0663421	0.076633	0.0764023	0.0688055	0.0765061	0.080988	0.069902	0.0874842	0.0661297	0.101752	0.0778186	0.0930882	0.069493	0.0694027	0.0672714	0.0674964	0.068414	0.0669625	0.0661319	0.0686585	0.0700679	0.070563	0.0819215	0.0904298	0.0839624	0.0813961	0.0886155	0.0899382	0.0833435	0.0775582	0.0840866	0.0812312	0.0819593	0.0982658	0.08971
01_AE.TH.2014.Pt16_PreART_62.ON902778	0.076457	0.0695888	0.0674025	0.0719649	0.0636265	0.0690678	0.0678763	0.0667344	0.0663419	0.0645881	0.0732893	0.0834231	0.065492	0.0653018	0.0680578	0.0773024	0.0776914	0.0702606	0.0778481	0.0826005	0.0701169	0.0881329	0.0672169	0.10246	0.078179	0.0950223	0.0708318	0.0670428	0.0690314	0.069267	0.0702004	0.0687121	0.0678619	0.0706987	0.0717298	0.0721929	0.082795	0.0907189	0.08453	0.082326	0.089469	0.0922497	0.084331	0.0777886	0.0861788	0.0829298	0.084377	0.099621	0.0912063
01_AE.TH.2014.Pt16_PreART_44.ON902763	0.0800254	0.0714762	0.0687381	0.0731279	0.065754	0.0704054	0.0692226	0.0687857	0.0684036	0.0671288	0.0765505	0.0860065	0.0680864	0.0680064	0.0699774	0.0800334	0.0796152	0.0725127	0.0793998	0.0844838	0.0724983	0.0904405	0.0694673	0.104786	0.0806068	0.0960023	0.0727637	0.0718278	0.0711214	0.0710509	0.0718602	0.0703395	0.0694905	0.0719975	0.073628	0.074448	0.0847632	0.0934943	0.087632	0.0842012	0.0903336	0.0927797	0.0855861	0.0798429	0.0872228	0.0848254	0.0863067	0.100973	0.0929641
01_AE.TH.2014.Pt16_PreART_11.ON902736	0.0760421	0.0655155	0.0638052	0.0687772	0.0618362	0.0669786	0.0655475	0.0633935	0.0629646	0.0623601	0.0715458	0.0809187	0.0623682	0.0627626	0.0656558	0.0748906	0.0753387	0.0680232	0.074966	0.079576	0.066967	0.0861123	0.0650787	0.100384	0.0762171	0.0913707	0.0677617	0.0683502	0.066188	0.0663142	0.0672332	0.0658769	0.0650489	0.0677818	0.0687809	0.0692433	0.0794814	0.0893269	0.0834342	0.0789449	0.0870203	0.0888127	0.082173	0.0755724	0.0835685	0.0797718	0.0807535	0.0960146	0.0882848
01_AE.TH.2014.Pt16_PreART_33.ON902755	0.0763012	0.0655574	0.0641385	0.0691403	0.0621579	0.0673315	0.0660557	0.0637247	0.0631443	0.0626847	0.0717609	0.0808614	0.0626941	0.06309	0.0660002	0.0752987	0.07575	0.0683879	0.0753772	0.0800187	0.0673269	0.086165	0.0652604	0.100805	0.0762998	0.0916393	0.0679588	0.0687173	0.0665401	0.0665159	0.0674395	0.066228	0.0653947	0.0681444	0.0691507	0.0696168	0.0795776	0.0896667	0.0837368	0.0791892	0.0875102	0.0894965	0.0826271	0.0758204	0.0840263	0.0800473	0.081031	0.0965542	0.0883923
01_AE.TH.2014.Pt16_PreART_27.ON902749	0.0758635	0.0663819	0.064782	0.070027	0.0619617	0.0678301	0.0665596	0.0642026	0.0636426	0.0628247	0.0718876	0.0808333	0.0628073	0.0632312	0.0665116	0.0752804	0.0755752	0.0681655	0.0751989	0.0800349	0.0674068	0.086034	0.0651839	0.100384	0.0761253	0.0922706	0.0679012	0.064668	0.0664604	0.0665894	0.0675197	0.065992	0.0651537	0.0680756	0.0690888	0.0692083	0.0806908	0.0894232	0.08333	0.0797162	0.0873669	0.0894201	0.0826417	0.0759471	0.084679	0.08035	0.0817244	0.0962681	0.0886049
01_AE.TH.2014.Pt16_PreART_57.ON902773	0.0759689	0.0659375	0.0638823	0.0688974	0.0619564	0.0665995	0.0653224	0.0635139	0.063085	0.0624803	0.0710084	0.0810446	0.0624888	0.0625852	0.065259	0.0750143	0.0750564	0.0676132	0.0745337	0.0792813	0.0670109	0.0858589	0.0646775	0.0997892	0.0760475	0.0910468	0.0677061	0.0679389	0.0657845	0.0659088	0.0668262	0.0654732	0.0646479	0.0673731	0.0683685	0.0689932	0.0795754	0.0884279	0.0826521	0.078372	0.0868856	0.0882102	0.0815275	0.075147	0.08299	0.0793297	0.0803144	0.0963213	0.0881518
01_AE.TH.2014.Pt16_PreART_48.ON902765	0.0776656	0.0675885	0.0652132	0.0699204	0.0624706	0.0680913	0.0666564	0.0644723	0.0642078	0.0636009	0.0725926	0.082763	0.0636037	0.0643397	0.0666015	0.0763657	0.0763388	0.0693351	0.0764753	0.0816284	0.0678049	0.0888039	0.0657085	0.102352	0.077509	0.0918983	0.0690177	0.0701309	0.0681077	0.0677197	0.0687954	0.0674731	0.0666382	0.0691477	0.0705647	0.0712487	0.0812265	0.0910958	0.0842455	0.081466	0.0888009	0.0902475	0.0835394	0.0770425	0.0842196	0.0829349	0.0830675	0.0984792	0.0912706
01_AE.TH.2014.Pt16_PreART_50.ON902767	0.076554	0.0680217	0.0656936	0.0710051	0.0626591	0.0678921	0.0665854	0.0647773	0.0649669	0.0632222	0.0713288	0.0822062	0.063815	0.0639338	0.0668475	0.0766813	0.0764264	0.0686947	0.0762262	0.0806149	0.0680368	0.0877496	0.0648825	0.102788	0.0767148	0.0936369	0.0691121	0.065163	0.0674579	0.0675917	0.0685236	0.0665151	0.0656742	0.0685071	0.0699355	0.0703919	0.0826202	0.0900054	0.0834923	0.0803237	0.0880909	0.0902582	0.0828228	0.0755733	0.0849496	0.0812388	0.0830745	0.0975208	0.0890934
01_AE.TH.2014.Pt16_PreART_20.ON902744	0.0778952	0.0714771	0.06743	0.0710882	0.0654456	0.0688926	0.0674196	0.0675214	0.0650637	0.065271	0.0761015	0.0857124	0.0649172	0.0661819	0.0679609	0.0765191	0.0793088	0.0722016	0.0793412	0.0843284	0.0694906	0.0926396	0.0683942	0.102717	0.0821133	0.09466	0.072815	0.0726482	0.0709378	0.0703494	0.0714096	0.0703193	0.0687978	0.0711124	0.0727118	0.0739608	0.082255	0.0937832	0.0836179	0.0822397	0.0891083	0.0907335	0.0823302	0.0804664	0.086467	0.0834233	0.0845763	0.0965991	0.0915913
01_AE.TH.2014.Pt16_PreART_56.ON902772	0.0784724	0.0698885	0.0676503	0.0717722	0.0644486	0.0680432	0.0668743	0.0666622	0.0656357	0.0650607	0.0758558	0.0851116	0.0643419	0.0657685	0.0681454	0.0768872	0.0784075	0.0707707	0.0789487	0.0845669	0.0686393	0.0911019	0.0674858	0.102646	0.0819338	0.0932494	0.0726829	0.0728384	0.0706067	0.0703852	0.0717077	0.0707728	0.069309	0.0722058	0.073481	0.074738	0.0828156	0.0939538	0.084824	0.0823858	0.0906372	0.0917958	0.0827958	0.0809282	0.0868513	0.0855774	0.0862571	0.0987471	0.0904893
01_AE.TH.2014.Pt16_PreART_34.ON902756	0.0774408	0.0722016	0.0682927	0.0729667	0.0659967	0.0704459	0.0690162	0.0680683	0.0658007	0.0650212	0.0758461	0.0867699	0.0654318	0.0670331	0.0695372	0.0782306	0.0797656	0.0712995	0.0796624	0.0838067	0.0707649	0.091164	0.0691152	0.102827	0.0808875	0.0944667	0.073668	0.0679823	0.0706524	0.069924	0.0703904	0.0693763	0.0689771	0.0714751	0.0724606	0.0727557	0.0850674	0.0935398	0.0843735	0.0822252	0.0900677	0.0917587	0.082611	0.0799182	0.0874934	0.0855492	0.0865043	0.0985746	0.093484
01_AE.TH.2011.40139v0J_03.MW443197	0.0708653	0.064379	0.0573456	0.0610595	0.0553638	0.0585894	0.0588045	0.0562622	0.0565273	0.054459	0.0678741	0.0731552	0.0550355	0.0574588	0.058632	0.0657023	0.0660223	0.0616311	0.0664661	0.0723613	0.0634372	0.0831771	0.06043	0.0958848	0.077121	0.0892777	0.064502	0.0601956	0.0622141	0.062403	0.0633301	0.0621015	0.0606733	0.0626105	0.0621557	0.0633318	0.0787624	0.0852682	0.0754996	0.0725092	0.0825001	0.0837415	0.0812962	0.0736099	0.078908	0.0757093	0.0760018	0.0862681	0.0803857
01_AE.TH.2008.MERLBDTRC9.JN860768	0.0725612	0.0631002	0.0548525	0.0590879	0.0522646	0.0569642	0.0581562	0.0572117	0.055878	0.0519563	0.0664231	0.0692361	0.0533948	0.0542396	0.0569295	0.068422	0.0666637	0.0612335	0.0657629	0.0725378	0.0632257	0.0850025	0.0611154	0.0967592	0.0762356	0.0850222	0.0627475	0.0574863	0.0624908	0.0607571	0.0618167	0.0617261	0.0598461	0.0616339	0.0621335	0.0618242	0.0780946	0.0861268	0.0753497	0.0736483	0.0813824	0.0829067	0.0819133	0.0746124	0.0819695	0.0783931	0.0766713	0.0879399	0.0817091
01_AE.TH.2015.2548247P000FL_Sb.MG989546	0.0735867	0.071229	0.0629164	0.0667191	0.0594259	0.0647469	0.0648763	0.0628076	0.0636147	0.0617707	0.070783	0.0794914	0.0610005	0.0628104	0.0643175	0.0736553	0.0737791	0.0704971	0.074687	0.0799578	0.0689377	0.087588	0.0639835	0.0920795	0.0771372	0.0940364	0.0704121	0.0645072	0.0676053	0.0676829	0.0664846	0.0676623	0.0658943	0.067267	0.0680167	0.0681476	0.0824501	0.092994	0.0797679	0.0816909	0.0897921	0.0902412	0.0853329	0.0791636	0.0847504	0.0820577	0.084706	0.0946358	0.0886147
01_AE.TH.2014.2548373P000L_Sl.MG989548	0.0825471	0.074132	0.069707	0.0729236	0.0664355	0.0687373	0.0689328	0.0681949	0.069269	0.0676365	0.0796596	0.0882446	0.0679484	0.0706099	0.0709782	0.0777655	0.0780093	0.0739084	0.0791653	0.0851531	0.0756279	0.0933585	0.0716542	0.09873	0.0848453	0.0960836	0.0768893	0.0716998	0.073622	0.0727379	0.0734487	0.073456	0.0724339	0.0739061	0.0753649	0.0745663	0.089724	0.0971728	0.0860869	0.0865108	0.0934497	0.0930368	0.092295	0.0882014	0.0919902	0.0842555	0.0855539	0.0957043	0.0968664
01_AE.CN.2007.GD070058.JX112820	0.0718528	0.0651654	0.0575223	0.0624055	0.0591915	0.0613372	0.0614128	0.061347	0.0605688	0.0572611	0.0704734	0.0811954	0.0565736	0.0593019	0.0611458	0.0717585	0.0723517	0.0651709	0.0709912	0.0774466	0.0685988	0.084101	0.0611679	0.094774	0.0761517	0.090703	0.0678155	0.065685	0.0630623	0.0637202	0.0631204	0.0632747	0.0615725	0.0627933	0.0635031	0.0637633	0.0750273	0.0870498	0.0779929	0.0761454	0.084222	0.0843679	0.0811074	0.076563	0.0825097	0.0780895	0.0774555	0.0878928	0.087353
01_AE.CN.2007.07CNYN359.KF835538	0.0733572	0.0665341	0.0608558	0.0654903	0.0593869	0.0625467	0.0641073	0.06053	0.0611767	0.0589872	0.0700994	0.0806459	0.0573354	0.0593319	0.0613251	0.0712416	0.0719249	0.0664356	0.070677	0.0775525	0.0673155	0.0847325	0.0641759	0.0957232	0.0775955	0.0883288	0.0669271	0.0679298	0.0659902	0.0654156	0.0668138	0.0648402	0.0638666	0.0650572	0.0665959	0.0669025	0.080307	0.0883537	0.080879	0.07913	0.0855116	0.0853763	0.0795598	0.0789465	0.0821586	0.0792501	0.0786985	0.0918336	0.0878487
01_AE.CN.2007.GD070059.JX112821	0.0750347	0.0662938	0.0597297	0.0651498	0.0578546	0.062762	0.0632574	0.0607911	0.0617023	0.0568849	0.070778	0.0802455	0.0574143	0.0621729	0.0609119	0.0717784	0.0704173	0.0686519	0.0707259	0.0757725	0.069798	0.0854531	0.0633478	0.0945374	0.0787285	0.0910815	0.065948	0.0658157	0.0652872	0.0647447	0.0648079	0.0656015	0.0643574	0.0651859	0.066464	0.0670251	0.0781749	0.0877328	0.0787238	0.0810971	0.0862188	0.0901672	0.0822124	0.0764264	0.0823264	0.0789328	0.0774061	0.0925597	0.0854141
01_AE.CN.2007.07CNYN329.KF835516	0.0688539	0.058893	0.0538291	0.058162	0.0507278	0.0548429	0.0563269	0.0533641	0.0542101	0.052952	0.0650923	0.071739	0.0506858	0.0526977	0.0566828	0.0664403	0.0645508	0.0595589	0.0621791	0.0710555	0.0604773	0.0825391	0.0580464	0.0953713	0.0715195	0.083991	0.0608078	0.0572009	0.0571121	0.0564512	0.0570556	0.0553194	0.0541425	0.0573845	0.0576273	0.0582796	0.0731776	0.0829202	0.0726517	0.0727297	0.0798936	0.0820181	0.0748682	0.07023	0.0764179	0.0722806	0.0719721	0.0852679	0.0797258
01_AE.CN.2007.07CNYN357.KF835536	0.086102	0.0783998	0.0736169	0.0754581	0.0717847	0.0722826	0.0740467	0.0720914	0.073028	0.071542	0.0853181	0.0922071	0.0711679	0.0702925	0.0756614	0.0838539	0.0829148	0.0790531	0.0851119	0.0892638	0.0819947	0.0975373	0.0785209	0.110997	0.0870912	0.101127	0.0825621	0.0813472	0.0790535	0.0790641	0.0780456	0.0784287	0.0768835	0.0788735	0.0808544	0.0804842	0.0943507	0.102222	0.0958251	0.0923962	0.0961062	0.100965	0.0942421	0.0922746	0.0968752	0.0935788	0.0937207	0.103795	0.0976696
01_AE.CN.2016.16YN666.MT624757	0.0853791	0.0786778	0.0713424	0.0744605	0.0687528	0.0769779	0.0771096	0.0694098	0.0735941	0.0702722	0.0860527	0.0903565	0.0691059	0.0717779	0.0742765	0.0869873	0.0853784	0.0788849	0.0827194	0.0915895	0.0802563	0.0923487	0.0767171	0.103	0.0881238	0.101793	0.0800512	0.0756258	0.0791526	0.0771817	0.0790534	0.0773271	0.0755127	0.076982	0.0791909	0.0785147	0.0919751	0.0995513	0.0910427	0.0910665	0.0952217	0.101013	0.0948694	0.0932321	0.0979814	0.0939327	0.0903859	0.108552	0.105077
01_AE.CN.2007.07CNYN366.KF835543	0.0719377	0.0626945	0.0561144	0.0615903	0.0553685	0.0577521	0.0562951	0.0574566	0.056395	0.0559309	0.0674591	0.0779359	0.0561847	0.057573	0.0573235	0.0694349	0.0696415	0.0619904	0.0701844	0.0752603	0.0637507	0.0818534	0.0610431	0.0928814	0.0747556	0.0891812	0.06317	0.0653069	0.0639373	0.0632907	0.0636144	0.0640324	0.0628643	0.0646597	0.0651813	0.0654326	0.0773928	0.0864257	0.0774899	0.0773334	0.081419	0.0872451	0.0800301	0.0773768	0.0786524	0.0771239	0.0765017	0.0899974	0.0851157
01_AE.TH.2011.2546340P000FL_Sg.MG989527	0.0851772	0.0755467	0.0699577	0.0776101	0.0681982	0.0736479	0.0728095	0.0692405	0.0722544	0.0674017	0.0791814	0.0899138	0.0680477	0.0723146	0.0720304	0.0837115	0.0795853	0.0761844	0.0823146	0.0909715	0.0795013	0.0971976	0.0731928	0.106933	0.0873353	0.0936061	0.0749456	0.0748691	0.0750067	0.0736838	0.0751503	0.0732773	0.0718435	0.0741564	0.0750398	0.0755776	0.0898512	0.096327	0.0878863	0.086228	0.0959312	0.0973428	0.088387	0.0879727	0.0890347	0.088697	0.0890766	0.0971688	0.0924991
01_AE.TH.2014.Pt19_PreART_02.ON902903	0.0851371	0.0769484	0.0708046	0.0746623	0.067149	0.0704108	0.0716819	0.0693466	0.0710613	0.0666458	0.0825255	0.0900289	0.0679478	0.070512	0.0707841	0.0823317	0.0801193	0.07599	0.0819535	0.0884952	0.0788324	0.0933221	0.0720616	0.106829	0.0913573	0.0979158	0.0761871	0.076215	0.0775756	0.0759104	0.077728	0.0766649	0.0748357	0.0765771	0.0778458	0.0790065	0.0887332	0.099078	0.088143	0.0880386	0.0977435	0.098916	0.0931997	0.0885481	0.0917963	0.0902712	0.0892317	0.0996368	0.0975818
01_AE.TH.2014.Pt19_PreART_35.ON902934	0.0846914	0.0745711	0.0687722	0.0732968	0.0656422	0.0696466	0.0711285	0.0687908	0.0700306	0.0662568	0.0809832	0.0883744	0.0670487	0.0693934	0.0687968	0.0817218	0.0802134	0.0758271	0.0808578	0.0880352	0.0767837	0.0917738	0.072391	0.105524	0.0901442	0.0963535	0.0749902	0.0774217	0.0756328	0.074267	0.0762524	0.0756732	0.0740267	0.0754653	0.0774986	0.0766016	0.0874093	0.0970099	0.0869265	0.085176	0.0970194	0.096858	0.0913666	0.0860343	0.0895217	0.0902118	0.0881088	0.0981173	0.0967894
01_AE.TH.2014.Pt19_PreART_26.ON902925	0.0823914	0.0716843	0.0660291	0.0704494	0.0629278	0.0667595	0.0682879	0.0659918	0.0675859	0.0634752	0.0784984	0.0873449	0.0641216	0.0670677	0.0672542	0.0791876	0.0762417	0.0724017	0.0781608	0.0851056	0.0741263	0.0904758	0.0694525	0.104296	0.0876281	0.0926639	0.0729583	0.0742001	0.0728609	0.0715564	0.0731799	0.0722759	0.0704888	0.07204	0.0743436	0.0742218	0.0842986	0.0955255	0.0854501	0.0831772	0.0950964	0.0960067	0.0910212	0.0848467	0.0865384	0.0879555	0.0861684	0.0966816	0.0942608
01_AE.TH.2014.Pt19_PreART_49.ON902943	0.0836626	0.0738608	0.0683097	0.072216	0.0647785	0.0694575	0.0707846	0.0675848	0.0691601	0.0650125	0.0804438	0.0890541	0.0662143	0.0690147	0.0675978	0.0800897	0.0786221	0.0740776	0.0799197	0.0873528	0.0767127	0.0923343	0.07137	0.107168	0.0893634	0.0947443	0.0748831	0.0758071	0.0744563	0.0727028	0.0744435	0.0741828	0.0723848	0.0736371	0.0757933	0.075637	0.0874976	0.096909	0.0874986	0.0845616	0.0953542	0.0978322	0.0909474	0.086162	0.0885262	0.0894487	0.0880428	0.0964826	0.0951065
01_AE.TH.2014.Pt19_PreART_33.ON902932	0.0813283	0.0722	0.0663153	0.0700289	0.064079	0.0674919	0.068313	0.0663491	0.067695	0.0643536	0.0794841	0.0874239	0.0643479	0.0672848	0.0666021	0.0795803	0.0777782	0.0735573	0.0787486	0.0863695	0.0749061	0.0906858	0.069518	0.103275	0.0877355	0.0940236	0.0725981	0.0748413	0.0740077	0.0724806	0.0735112	0.0730696	0.0712699	0.0728565	0.0747723	0.0741746	0.0841659	0.0961124	0.0856211	0.0833959	0.0956302	0.095795	0.09138	0.0846835	0.0877947	0.0879326	0.0861897	0.0960401	0.0944663
01_AE.TH.2014.Pt19_PreART_38.ON902936	0.0841056	0.0744493	0.068625	0.0725359	0.0652612	0.0692128	0.0709758	0.0676655	0.0693492	0.0652165	0.0799812	0.089085	0.0665154	0.0694329	0.0686903	0.0807796	0.0785666	0.0744146	0.0808485	0.0873514	0.0762174	0.0931732	0.0710993	0.105311	0.0898976	0.0954944	0.0744221	0.0759644	0.0751187	0.0735932	0.0748559	0.0743472	0.0725728	0.0739853	0.0760311	0.0758369	0.0865033	0.0974027	0.0876433	0.0848444	0.0974674	0.0982049	0.0920386	0.0858757	0.0896996	0.0895891	0.0878252	0.0973694	0.0957857
01_AE.TH.2014.Pt19_PreART_69.ON902958	0.0833175	0.0741232	0.068485	0.0727001	0.0652646	0.0689296	0.0705291	0.0681412	0.0697246	0.0655625	0.0800338	0.0878649	0.0661908	0.0689897	0.0690612	0.0812727	0.0787634	0.0752778	0.0816192	0.0873349	0.0766214	0.0920012	0.0710028	0.10476	0.089437	0.0952103	0.0746405	0.0765167	0.0759817	0.0742711	0.0756257	0.0748943	0.0731157	0.0743498	0.0765834	0.0763913	0.0872469	0.0973809	0.0872249	0.0857039	0.0973446	0.099011	0.0919868	0.0872457	0.0910435	0.0890091	0.0869341	0.097189	0.0959836
01_AE.TH.2014.Pt19_PreART_70.ON902959	0.0822049	0.0730126	0.0666183	0.0711098	0.0641731	0.0670684	0.06882	0.0663943	0.0681506	0.0638294	0.0784923	0.0869761	0.0648212	0.0677233	0.066987	0.0795293	0.0768946	0.073763	0.0789946	0.0859077	0.0754591	0.0902137	0.0699892	0.104655	0.0884384	0.095177	0.0731231	0.0749933	0.0738421	0.0724469	0.0737974	0.0730725	0.0709976	0.0728387	0.0752155	0.0748614	0.0856347	0.0967253	0.0864521	0.0842945	0.0961583	0.0971212	0.0897981	0.0849334	0.0883589	0.0873565	0.0862796	0.0955532	0.0937884
01_AE.TH.2014.Pt19_PreART_29.ON902928	0.0855796	0.0757553	0.0697464	0.0743119	0.0666215	0.0706196	0.072148	0.0688942	0.0711277	0.0663023	0.0814332	0.0895599	0.0671829	0.0700229	0.0699626	0.0826466	0.0794686	0.0764442	0.0815846	0.0881518	0.0782156	0.09416	0.0732828	0.107225	0.0918773	0.0983969	0.0760792	0.078077	0.0770598	0.0752184	0.0768914	0.0761548	0.0743388	0.0757634	0.0776241	0.0781569	0.0877014	0.098262	0.088741	0.086996	0.0985306	0.0986645	0.0930667	0.0878969	0.0910135	0.0894972	0.0889482	0.0981337	0.0964426
01_AE.TH.2014.Pt19_PreART_53.ON902945	0.0859531	0.0764684	0.0701405	0.0744367	0.0668984	0.0706672	0.0720179	0.0694391	0.0714615	0.0671456	0.0814498	0.0898827	0.0678896	0.0703812	0.0699248	0.0822089	0.0799629	0.0769413	0.0830269	0.0899372	0.0786441	0.0941463	0.072168	0.10772	0.0920673	0.0959106	0.0757703	0.0778526	0.0761788	0.0755346	0.0768241	0.0759048	0.0740918	0.0755152	0.0772542	0.0774131	0.088416	0.0965206	0.0878001	0.086476	0.0993177	0.0973061	0.094059	0.088013	0.0899808	0.0906285	0.0893323	0.0979786	0.0968358
01_AE.TH.2014.Pt19_PreART_58.ON902949	0.0814728	0.0717844	0.0655684	0.0699175	0.062953	0.0671783	0.0676191	0.0657602	0.0678319	0.0630698	0.0772915	0.0854639	0.0637968	0.0659563	0.0663886	0.0790928	0.0761319	0.0718965	0.0779327	0.0848651	0.0741763	0.0898862	0.0692951	0.104381	0.0871393	0.0937238	0.0715443	0.074631	0.0730197	0.0711869	0.0731573	0.0724349	0.0706475	0.0720405	0.0737592	0.0738995	0.084083	0.0937556	0.0846105	0.0826134	0.0943976	0.0952761	0.0891953	0.0835574	0.0871689	0.0857762	0.0850461	0.0954403	0.0936944
01_AE.TH.2014.Pt19_PreART_14.ON902913	0.0835265	0.0736294	0.0677441	0.0718333	0.0651544	0.0688931	0.0703959	0.0672345	0.0695365	0.0641267	0.079427	0.0876263	0.0657548	0.0678321	0.0678691	0.0797774	0.0786622	0.0750258	0.0803268	0.0865947	0.076068	0.0916073	0.0716485	0.106498	0.0902928	0.0955728	0.0732755	0.0753415	0.0735715	0.0727867	0.0737871	0.0732963	0.0714975	0.072436	0.0748153	0.0744602	0.0853166	0.0960465	0.0861207	0.0843361	0.0968382	0.0961294	0.090413	0.0848766	0.0876453	0.0866693	0.0859004	0.0955688	0.0948471
01_AE.TH.2014.Pt19_PreART_16.ON902915	0.0860256	0.0752448	0.0693199	0.0734353	0.0667118	0.0710931	0.0726073	0.0689803	0.0714291	0.0659784	0.0814234	0.090217	0.0676208	0.0697118	0.0691397	0.0816663	0.0803398	0.0766742	0.0822058	0.0892365	0.0777016	0.0939587	0.0726464	0.108492	0.0917433	0.0980762	0.0753864	0.0773104	0.0755207	0.0747382	0.0757398	0.0752453	0.0734314	0.0746975	0.0770975	0.0767502	0.0875518	0.0970674	0.0880959	0.0870712	0.0985358	0.0991124	0.0931726	0.0872267	0.0896861	0.0897527	0.0882823	0.0990648	0.0967007
01_AE.TH.2014.Pt19_PreART_31.ON902930	0.0818114	0.0752116	0.0671542	0.0707445	0.0658552	0.068561	0.0692942	0.0661255	0.0683348	0.0646661	0.0799491	0.0879541	0.063998	0.0666912	0.0685363	0.0779923	0.0780545	0.0750527	0.0811161	0.0856291	0.0756598	0.0932952	0.0702624	0.105787	0.0877473	0.0938362	0.0736856	0.0759743	0.0760122	0.0743115	0.0760299	0.0754531	0.0731581	0.074562	0.0769814	0.0762492	0.0864402	0.0964689	0.0866821	0.0853502	0.0978815	0.0971022	0.0916577	0.0854839	0.0907996	0.0880687	0.0887474	0.0968646	0.0969369
01_AE.HK.2004.HK001.DQ234790	0.0778998	0.069955	0.0623756	0.0672528	0.0621273	0.0637191	0.0633641	0.0628349	0.0633786	0.0603137	0.0739584	0.0811875	0.060421	0.0616953	0.0639697	0.0760243	0.0725295	0.0682423	0.0740098	0.0772931	0.0697995	0.0884644	0.0663614	0.0989581	0.0797727	0.0924055	0.0689781	0.0722293	0.0693439	0.0679191	0.0693926	0.0684623	0.0666474	0.0667477	0.068704	0.0696931	0.0822702	0.090934	0.0814884	0.0811256	0.0908218	0.0902219	0.084976	0.080719	0.0833616	0.0810817	0.079968	0.092177	0.0837733
01_AE.TH.2014.2546587P000FL_Sc.MG989529	0.0743596	0.0666319	0.0614253	0.0671176	0.0606099	0.0623988	0.0625342	0.0615662	0.0638501	0.0599142	0.070613	0.0823979	0.0590688	0.0617757	0.0634477	0.0716983	0.0723735	0.0669028	0.0725947	0.0773678	0.0689915	0.088364	0.0651993	0.0947563	0.0799294	0.0893351	0.0694465	0.0671152	0.0665393	0.0662373	0.0653803	0.0654089	0.0642269	0.0651601	0.0669097	0.0670153	0.0819428	0.0887091	0.0791841	0.076524	0.0845469	0.0838449	0.0837656	0.0795531	0.0826535	0.0806369	0.080213	0.094461	0.0865881
01_AE.CN.2007.FJ070033.JX112813	0.0697717	0.0626077	0.0554932	0.0590769	0.0540286	0.0581093	0.0591481	0.0546488	0.0560727	0.0525764	0.0663631	0.0754414	0.0541803	0.0544491	0.0554253	0.0656671	0.0640445	0.057706	0.0656845	0.0737756	0.0627609	0.0822078	0.0580943	0.090599	0.0721668	0.0842896	0.0638072	0.0619245	0.061142	0.0596152	0.0606534	0.0604217	0.0588823	0.0610568	0.0628482	0.0626618	0.0754393	0.0839713	0.0733417	0.0731279	0.0814754	0.083895	0.0776311	0.071694	0.0772585	0.0771285	0.0748088	0.0921298	0.086974
01_AE.TH.2004.04TH807015.JN248334	0.0638465	0.0576359	0.0493462	0.0551687	0.0495355	0.0549434	0.0549394	0.0521798	0.0508428	0.0495916	0.0594699	0.0693136	0.048455	0.0502165	0.0535573	0.062367	0.0608481	0.0560737	0.0637404	0.0674886	0.0583957	0.0803803	0.0556355	0.0880095	0.0698543	0.0811029	0.0560943	0.0539274	0.0572497	0.0571493	0.0575849	0.0566667	0.0555868	0.0568956	0.0581601	0.0573841	0.0759392	0.0801086	0.0706717	0.0683113	0.076628	0.0774871	0.0762225	0.0713379	0.0788282	0.0702601	0.0717372	0.0845481	0.0790448
01_AE.CN.2007.07CNYN332.KF835518	0.0688067	0.0614913	0.0548992	0.0596953	0.0540625	0.0567391	0.0568531	0.0577049	0.0556892	0.0528099	0.0677207	0.0758792	0.0542475	0.0564972	0.0576088	0.0681696	0.0659301	0.0611267	0.0671241	0.0720081	0.0633292	0.0808172	0.0589864	0.0931366	0.0724317	0.086184	0.0633251	0.0608702	0.0596458	0.059487	0.0608236	0.0589828	0.0589096	0.0601433	0.0610011	0.0613732	0.0739138	0.0830428	0.0738866	0.0702436	0.0807433	0.0795253	0.0777834	0.0702308	0.0766264	0.0754999	0.0752856	0.0830307	0.0814822
01_AE.TH.2015.2544154P000FL_Sa.MG989507	0.0864401	0.0775022	0.072508	0.078819	0.0695536	0.0747107	0.0753885	0.0738012	0.0721793	0.0703519	0.0813501	0.0928284	0.0693359	0.0719712	0.074034	0.0816101	0.0836541	0.0769678	0.0842162	0.0918175	0.0813183	0.0909026	0.075258	0.101029	0.0890232	0.0992892	0.0790797	0.0741982	0.0775069	0.0756704	0.0772415	0.0752297	0.0748408	0.0755478	0.0768518	0.0773778	0.092735	0.0951307	0.0874861	0.0859646	0.0945904	0.0937282	0.0909867	0.0855845	0.0902324	0.0900486	0.0883631	0.102398	0.0972572
01_AE.TH.2015.2546574P000FL_Sk.MG989528	0.0955788	0.0878267	0.0797731	0.0872177	0.0797253	0.0817299	0.0816559	0.0813996	0.0818902	0.0773705	0.0891145	0.0946689	0.0794654	0.0815764	0.0830605	0.0892417	0.0922452	0.0860758	0.0924647	0.100371	0.0897489	0.0993826	0.0833774	0.110326	0.0961954	0.107074	0.0859578	0.0822503	0.0851654	0.0844575	0.0856024	0.0840895	0.0827022	0.0853902	0.0863125	0.0869813	0.101546	0.102925	0.0966782	0.0924821	0.102263	0.100476	0.0997248	0.0966954	0.0985404	0.0975523	0.0960255	0.110739	0.100547
01_AE.TH.2015.2547268P000FL_Sa.MG989537	0.0910548	0.0895679	0.0806226	0.0878976	0.0800065	0.0847083	0.0846262	0.0829177	0.0820687	0.0795836	0.0878619	0.097802	0.0789043	0.0829494	0.0846157	0.0908105	0.0915221	0.0867192	0.0949836	0.0979131	0.0877651	0.0995702	0.0820164	0.108929	0.0964563	0.108838	0.0877617	0.0826814	0.0863455	0.0855771	0.0860575	0.0842502	0.0835189	0.0861413	0.0869865	0.0880631	0.100004	0.102838	0.0973748	0.0952741	0.0997784	0.100237	0.0980201	0.0946763	0.0986959	0.0959007	0.0958053	0.107702	0.098578
01_AE.TH.2015.2548820P000FL_Sg.MG989558	0.0880939	0.0823908	0.0744024	0.081489	0.0749188	0.0739911	0.0786258	0.0762468	0.0772697	0.0756176	0.0852528	0.0943354	0.0769006	0.0752827	0.0792147	0.0859644	0.09006	0.0831911	0.0911923	0.0977829	0.0836742	0.0988981	0.0807896	0.106691	0.0924305	0.105745	0.0851087	0.0809756	0.0853658	0.0833126	0.0845121	0.0829657	0.0824421	0.0830495	0.0834575	0.0844775	0.0983437	0.0994894	0.093453	0.0920069	0.100472	0.101478	0.0964598	0.0935213	0.0950427	0.0962993	0.0964143	0.107611	0.100877
01_AE.TH.2014.Pt11_PreART_04.ON902511	0.0930059	0.0838413	0.0791747	0.0853731	0.0769192	0.0805903	0.0809696	0.0808848	0.0810211	0.0775226	0.0888979	0.100799	0.0784498	0.0822533	0.0823023	0.0884153	0.0899531	0.0856362	0.0942514	0.101121	0.0883564	0.0984864	0.0815752	0.112001	0.0971737	0.103099	0.0862826	0.0871425	0.0854499	0.0857422	0.0865607	0.0854835	0.0840336	0.0854719	0.0865075	0.0875226	0.0969346	0.097817	0.0948628	0.095422	0.102859	0.101804	0.0953617	0.0942521	0.0943069	0.0954148	0.0959542	0.107343	0.103365
01_AE.TH.2014.Pt11_PreART_12.ON902518	0.091561	0.083102	0.0789855	0.0850023	0.0765872	0.0800737	0.0805674	0.080214	0.0798337	0.0762367	0.0880305	0.0995088	0.077503	0.0816962	0.0816302	0.0880427	0.0897085	0.0858953	0.0929875	0.10024	0.0875003	0.0982952	0.0804109	0.109763	0.0974741	0.102551	0.083883	0.0863191	0.0847939	0.0846405	0.0860773	0.0845038	0.0830576	0.0848148	0.0861761	0.0867075	0.0962605	0.0977183	0.0933552	0.094768	0.102619	0.100783	0.094533	0.0931875	0.0931485	0.094244	0.0950784	0.106041	0.103935
01_AE.TH.2014.Pt11_PreART_24.ON902529	0.0903518	0.0821209	0.0777071	0.0845198	0.0745359	0.0776844	0.0786627	0.0793328	0.0786385	0.0750648	0.0880257	0.0988553	0.0760562	0.080726	0.0810587	0.0876025	0.0885785	0.0848195	0.0913464	0.0980468	0.0860974	0.0970838	0.0796709	0.11059	0.0961277	0.103811	0.0837865	0.0851504	0.0841426	0.0834979	0.0844899	0.0836594	0.0817691	0.0835127	0.0848677	0.0855224	0.0948596	0.097231	0.0926886	0.0947272	0.100632	0.100258	0.0936881	0.0929034	0.0936209	0.0930105	0.0934788	0.104033	0.102023
01_AE.TH.2014.Pt11_PreART_17.ON902523	0.0909216	0.0815772	0.0779792	0.0838368	0.0752298	0.0784755	0.0788947	0.0792913	0.0786881	0.0753509	0.0871705	0.0974793	0.0767328	0.0806169	0.0810691	0.0872449	0.0878218	0.083538	0.0912784	0.097598	0.0862736	0.0980295	0.079337	0.110676	0.0964721	0.103266	0.0837826	0.0856111	0.0834376	0.0836599	0.0849766	0.0837233	0.0822816	0.0837775	0.0851328	0.0859856	0.0951733	0.098807	0.0930912	0.0943332	0.102333	0.100892	0.0942715	0.0925057	0.0934854	0.092876	0.0935942	0.105238	0.102514
01_AE.TH.2014.Pt11_PreART_28.ON902532	0.0912476	0.0832315	0.0793014	0.0859911	0.0762374	0.0794197	0.0803606	0.0799777	0.0798849	0.0770761	0.0885758	0.0992209	0.0783681	0.0814658	0.0815634	0.0889898	0.088666	0.0851668	0.0921533	0.0989095	0.0863973	0.0975296	0.0792884	0.111098	0.0978551	0.102704	0.0847582	0.0872829	0.0855831	0.0851361	0.0862821	0.0855486	0.0839064	0.0849539	0.0859905	0.0873347	0.0964013	0.0999914	0.0943742	0.0955743	0.102548	0.100573	0.0951413	0.0948897	0.0952798	0.0937141	0.0947195	0.104454	0.102848
01_AE.TH.2014.Pt11_PreART_59.ON902554	0.0890794	0.0814963	0.0767802	0.083573	0.0745437	0.0773219	0.0780027	0.0784029	0.0783342	0.0740207	0.0866825	0.0983054	0.0754457	0.0795604	0.0798099	0.0857821	0.0875707	0.0827484	0.0898679	0.0968004	0.0847565	0.096885	0.0777588	0.109884	0.0941449	0.100506	0.0831775	0.0843225	0.0824952	0.082714	0.0833832	0.0825286	0.0810946	0.082509	0.083859	0.0847039	0.0947329	0.0956935	0.0909296	0.093687	0.100768	0.0987056	0.0932087	0.0920504	0.0918458	0.0931349	0.0935519	0.103302	0.100439
01_AE.TH.2014.Pt11_PreART_83.ON902572	0.0892369	0.0806218	0.0774629	0.0839437	0.0742973	0.0787587	0.0788173	0.0784619	0.0777682	0.0745182	0.0867015	0.0993641	0.0756362	0.0799455	0.0803091	0.0863029	0.0869325	0.0838538	0.0906897	0.0971465	0.0851042	0.0961325	0.0789123	0.108273	0.0950772	0.100653	0.0830292	0.0850062	0.083164	0.0833847	0.0843759	0.0831967	0.0814414	0.083179	0.0845301	0.085378	0.0944423	0.0966221	0.0928488	0.0940915	0.100084	0.100267	0.0934939	0.0922165	0.0934967	0.0918001	0.0917411	0.104455	0.100232
01_AE.TH.2014.Pt11_PreART_77.ON902566	0.0909655	0.0830422	0.0792338	0.0849678	0.0765078	0.0796164	0.0801612	0.0810245	0.0798817	0.0767237	0.0892636	0.100573	0.077096	0.0808964	0.0814956	0.0887102	0.0897057	0.0855975	0.0929893	0.100063	0.087333	0.0980603	0.0808716	0.11342	0.0970079	0.104171	0.0855381	0.0867148	0.0848504	0.0847258	0.0853934	0.0845593	0.0831119	0.0848706	0.086233	0.0868835	0.0967352	0.0978559	0.0938833	0.0950847	0.101869	0.100467	0.0956463	0.0935811	0.0934033	0.0938378	0.0940238	0.105496	0.104329
01_AE.TH.2014.Pt11_PreART_21.ON902527	0.0898057	0.0818618	0.0781138	0.0846121	0.0756615	0.0795825	0.0795773	0.0796253	0.0796622	0.0761523	0.0879804	0.0988032	0.0763873	0.0805243	0.0810695	0.088082	0.0879676	0.0846641	0.0921795	0.0986917	0.0862509	0.097655	0.0801816	0.108314	0.0954912	0.102072	0.0846496	0.08641	0.0845651	0.0841163	0.0854305	0.0845288	0.083084	0.0842609	0.0859419	0.0864709	0.0953643	0.0977611	0.0930073	0.0954938	0.102414	0.100262	0.0944683	0.0927605	0.0940293	0.0925398	0.0926341	0.104011	0.102943
01_AE.TH.2014.Pt11_PreART_65.ON902558	0.0919811	0.0840909	0.0798546	0.0862298	0.076611	0.0809166	0.0813282	0.081047	0.0807386	0.0775911	0.089295	0.100674	0.0785564	0.0822643	0.0826627	0.0895794	0.0897384	0.0864614	0.0938648	0.100595	0.0875457	0.0994331	0.0807961	0.110492	0.0969974	0.104397	0.0861485	0.0875621	0.0858669	0.0861002	0.0869174	0.0858319	0.0843798	0.0858901	0.0869264	0.0879436	0.0963581	0.0987681	0.0945414	0.0958238	0.103767	0.102886	0.0948066	0.093986	0.0945796	0.0949357	0.0955956	0.105956	0.103581
01_AE.TH.2014.Pt11_PreART_40.ON902538	0.09206	0.0840395	0.0800847	0.0869634	0.0763755	0.0807815	0.0810135	0.0810889	0.0810246	0.0774232	0.0898357	0.100809	0.0789042	0.082278	0.0828273	0.0905938	0.0892522	0.0864499	0.0952772	0.101297	0.0879304	0.0984011	0.0815339	0.112561	0.0982982	0.103782	0.0855044	0.0877275	0.0868734	0.0852802	0.0867232	0.0866425	0.0850512	0.0862459	0.0869589	0.0877806	0.0985312	0.100885	0.0953649	0.0969537	0.104138	0.10271	0.0967069	0.0950759	0.0948862	0.0960329	0.0959926	0.107152	0.103059
01_AE.TH.2014.Pt11_PreART_11.ON902517	0.0894147	0.0806702	0.0772891	0.0832338	0.0749899	0.0778529	0.0783561	0.0789168	0.078328	0.0748422	0.0859574	0.0975404	0.0753534	0.0796469	0.0797321	0.0863417	0.0872436	0.08267	0.0907921	0.0970486	0.0847079	0.0942309	0.0781975	0.107036	0.0951794	0.100997	0.0819561	0.0844033	0.0825687	0.0821147	0.083427	0.0825302	0.0809145	0.0824644	0.0838115	0.0846544	0.0941696	0.0960837	0.0911887	0.0935717	0.101336	0.0987968	0.0920182	0.0915979	0.0934588	0.0923678	0.0926302	0.103912	0.101122
01_AE.TH.2014.Pt11_PreART_74.ON902564	0.0887656	0.0800476	0.0767131	0.0831803	0.0738636	0.0780749	0.0783774	0.0777125	0.077693	0.0745375	0.0865711	0.0978324	0.0756624	0.0788803	0.0795563	0.0842468	0.0867268	0.0833893	0.0907755	0.0972217	0.0848435	0.0961327	0.0781489	0.107808	0.0940936	0.100794	0.0827373	0.085203	0.0836798	0.0832558	0.0845712	0.0833203	0.0815619	0.0833736	0.0847261	0.0855756	0.0945906	0.0961731	0.0914777	0.0945889	0.101487	0.100726	0.0928372	0.0923016	0.0930677	0.0923949	0.0925773	0.104791	0.103098
01_AE.TH.2014.Pt11_PreART_25.ON902530	0.0913909	0.0827892	0.0789262	0.0850072	0.075912	0.0794483	0.0803878	0.0804058	0.0800456	0.0765162	0.088417	0.100904	0.0772629	0.0815081	0.0817246	0.0881448	0.0881486	0.0847211	0.0934659	0.10015	0.0867711	0.0974401	0.0800131	0.112377	0.096149	0.102673	0.0844968	0.0863916	0.0845338	0.0851749	0.0861674	0.0842434	0.0828005	0.084553	0.0859115	0.0864407	0.0956598	0.0982321	0.0934525	0.0953031	0.102072	0.101051	0.0945861	0.0933952	0.0941559	0.0933943	0.0937405	0.104552	0.103344
01_AE.TH.2014.Pt11_PreART_58.ON902553	0.0913604	0.0831091	0.0786357	0.0848282	0.0755585	0.0798918	0.0806865	0.0797485	0.0802166	0.0767992	0.0893713	0.100362	0.0778593	0.0812792	0.0813812	0.0876107	0.0890784	0.0850155	0.0934473	0.0988295	0.0857593	0.0980629	0.080187	0.109615	0.0970936	0.103157	0.0856087	0.086689	0.0848273	0.0854713	0.0864638	0.0845376	0.083093	0.0844058	0.0858817	0.0865852	0.0962964	0.0980284	0.0939609	0.0951152	0.102953	0.101144	0.0947637	0.0942614	0.0948572	0.0947787	0.0951096	0.105822	0.10234
01_AE.TH.2014.Pt11_PreART_36.ON902536	0.0918985	0.0830948	0.0797378	0.0861047	0.0766858	0.0797607	0.081166	0.0806546	0.0804127	0.076954	0.0885376	0.100672	0.0773852	0.0819075	0.0818415	0.0867975	0.0884626	0.0852962	0.0936042	0.0995043	0.0862365	0.098658	0.0806534	0.112111	0.0969099	0.101978	0.0841158	0.0859635	0.0837871	0.0847202	0.0855944	0.0841432	0.0827016	0.084128	0.0854838	0.0863381	0.0958837	0.0983661	0.0930143	0.0935063	0.101266	0.101246	0.0936514	0.0933638	0.0938082	0.092679	0.0936927	0.104046	0.103512
01_AE.TH.2014.Pt11_PreART_19.ON902525	0.0895067	0.0811093	0.077107	0.0835779	0.0734362	0.0777941	0.078095	0.0778737	0.0775456	0.074603	0.0866043	0.0980582	0.0748965	0.0790511	0.0790337	0.0866254	0.0867835	0.0825717	0.0896151	0.096319	0.0836192	0.0976863	0.0767766	0.108106	0.0944656	0.100165	0.0814932	0.0843991	0.0824139	0.0823668	0.0835632	0.082697	0.0805726	0.0819684	0.0831262	0.0839645	0.093625	0.0986817	0.0913919	0.0931509	0.101238	0.100673	0.0935396	0.0911167	0.0925596	0.0918392	0.0918743	0.102755	0.101437
01_AE.TH.2014.Pt11_PreART_80.ON902569	0.0931905	0.0853589	0.0801758	0.0875257	0.0780676	0.0814227	0.0819732	0.0811902	0.0810957	0.0776414	0.0906253	0.102452	0.0793021	0.0829404	0.0832255	0.0906969	0.0903501	0.0870005	0.0939947	0.100355	0.0877817	0.0998543	0.0817918	0.110272	0.0980518	0.105676	0.0865389	0.0882074	0.0861775	0.0864127	0.087231	0.0865372	0.0847561	0.0862017	0.0872408	0.0882618	0.0976828	0.10032	0.0954125	0.0962931	0.103806	0.103837	0.0976149	0.0934065	0.0965351	0.0972909	0.0967086	0.106803	0.103443
01_AE.TH.2014.Pt11_PreART_33.ON902534	0.0970543	0.088055	0.0842768	0.0907637	0.0808578	0.0844211	0.0852343	0.0865071	0.0863504	0.0831445	0.0945372	0.104398	0.0831358	0.0872774	0.0864753	0.0940573	0.0929759	0.0898614	0.0976761	0.104217	0.0927986	0.103579	0.0856732	0.115787	0.100898	0.108244	0.0897793	0.0917723	0.0900182	0.090418	0.0916952	0.089569	0.0878998	0.0901121	0.0909251	0.0921843	0.101477	0.102967	0.0984113	0.101266	0.108791	0.107765	0.100743	0.0994305	0.0989605	0.0998591	0.100402	0.111428	0.10893
01_AE.TH.2014.Pt11_PreART_47.ON902543	0.0950537	0.0857939	0.0825148	0.0886622	0.0788804	0.0826547	0.0829798	0.083672	0.0838177	0.0801317	0.09272	0.102757	0.0816252	0.0850612	0.0843827	0.0913663	0.0924772	0.0883047	0.0952974	0.102279	0.0906842	0.102319	0.0834813	0.114093	0.100805	0.106956	0.0883876	0.0906748	0.0892882	0.0885585	0.0900085	0.0884695	0.0869945	0.0886777	0.0901812	0.0909143	0.100864	0.102072	0.0969891	0.0994478	0.107123	0.104183	0.0974629	0.0992456	0.0981963	0.097943	0.0985333	0.110548	0.106408
01_AE.TH.2014.Pt11_PreART_32.ON902533	0.0920107	0.0824234	0.0783153	0.0851944	0.0751302	0.0794119	0.0795448	0.080197	0.0793627	0.0764504	0.0882856	0.0991017	0.0770682	0.0810675	0.0806694	0.0893163	0.0892333	0.0847007	0.0916335	0.0986038	0.0854196	0.098559	0.0808608	0.11104	0.0976606	0.10477	0.0865675	0.0863767	0.0847028	0.0839837	0.085736	0.0845588	0.0835948	0.0842613	0.0861556	0.0865919	0.0965903	0.0987391	0.0933726	0.0955487	0.102657	0.103144	0.0960902	0.0943891	0.095223	0.0974833	0.0969107	0.108421	0.10206
01_AE.TH.2014.Pt11_PreART_56.ON902551	0.0921752	0.0822066	0.0779911	0.0844442	0.0750435	0.0793609	0.0796096	0.0805314	0.0797657	0.0761149	0.0887209	0.0992834	0.0778915	0.0802934	0.080926	0.0881926	0.0894244	0.0852812	0.0920563	0.0987824	0.08609	0.0969091	0.0817098	0.110647	0.0967027	0.10343	0.0859886	0.0865881	0.0852358	0.0838112	0.085591	0.0844418	0.0834776	0.084587	0.0858007	0.0868042	0.0960441	0.0982774	0.0943813	0.0948485	0.102112	0.102933	0.0964764	0.0942303	0.0947572	0.0955953	0.0952494	0.106837	0.102599
01_AE.TH.2014.Pt11_PreART_44.ON902541	0.0929954	0.0850159	0.0798304	0.0868869	0.0769141	0.080958	0.081932	0.082014	0.0814843	0.0778988	0.0905939	0.100332	0.079015	0.0824253	0.0828028	0.0905471	0.0894464	0.0862633	0.092031	0.0991497	0.0873059	0.0996757	0.0820109	0.110654	0.097799	0.105691	0.0872811	0.0875512	0.0858656	0.0854739	0.0869036	0.0853953	0.0844272	0.0852175	0.0866715	0.0871101	0.09634	0.0989916	0.094201	0.0961771	0.104195	0.103076	0.0974684	0.0946833	0.0966593	0.0961757	0.0959877	0.106806	0.101801
01_AE.TH.2014.Pt11_PreART_13.ON902519	0.0880654	0.081843	0.0755039	0.0826077	0.0734358	0.0782578	0.078752	0.0773303	0.0765189	0.07382	0.0850525	0.0964712	0.0747664	0.0784706	0.0793583	0.0857889	0.085406	0.0815036	0.090176	0.0961352	0.0835376	0.0939958	0.078419	0.108889	0.0931554	0.101965	0.0829995	0.0845457	0.082705	0.0838412	0.0848561	0.0831942	0.0817554	0.0832465	0.0843474	0.0855452	0.0946283	0.0974813	0.092204	0.0940967	0.100103	0.100913	0.0931305	0.092818	0.0933987	0.0922987	0.0926572	0.104403	0.10121
01_AE.TH.2014.Pt11_PreART_14.ON902520	0.088321	0.0831981	0.0782053	0.0841302	0.0755864	0.0787809	0.079858	0.0798223	0.0793735	0.0759621	0.0880259	0.0977777	0.0761566	0.0801911	0.080322	0.0886322	0.0874034	0.0843906	0.0910733	0.0975053	0.0853208	0.097255	0.0799469	0.110901	0.0943181	0.10312	0.0847334	0.0861796	0.0844184	0.0846558	0.0858209	0.0844672	0.0830136	0.0841819	0.0859375	0.0868494	0.0953796	0.0971548	0.0937122	0.0952456	0.102253	0.101704	0.0965016	0.0938503	0.0949473	0.0938974	0.0936917	0.105828	0.100453
01_AE.TH.2014.Pt11_PreART_51.ON902547	0.0919191	0.0849351	0.0800833	0.086843	0.0766632	0.0812007	0.0808352	0.0803477	0.0801479	0.0769974	0.0900317	0.0999085	0.0782909	0.0827267	0.0821752	0.088934	0.0908087	0.0851951	0.0929054	0.100306	0.0864707	0.0984763	0.0807685	0.112278	0.0973508	0.104726	0.0855735	0.087667	0.0855761	0.0858463	0.0870169	0.0858191	0.0840325	0.085361	0.0869274	0.087565	0.0966489	0.0998456	0.0949575	0.0965682	0.102003	0.102348	0.0964768	0.0951512	0.0960664	0.0943448	0.0947019	0.106043	0.101625
01_AE.TH.2014.Pt11_PreART_72.ON902562	0.0919178	0.0838223	0.0794298	0.0859728	0.0766316	0.0811794	0.0806661	0.0806572	0.0802825	0.0765792	0.0906708	0.10055	0.0783049	0.0821851	0.0812062	0.0887364	0.0898226	0.0843437	0.0924967	0.0994048	0.0869508	0.0983565	0.080254	0.110462	0.0969887	0.103623	0.0855334	0.0867091	0.0855033	0.085184	0.0863932	0.085049	0.0837586	0.0850673	0.0857973	0.0867593	0.0962782	0.100504	0.0953638	0.0956047	0.103642	0.102443	0.0964541	0.09346	0.0950573	0.0957725	0.0958157	0.107058	0.102862
01_AE.TH.2014.Pt11_PreART_46.ON902542	0.0846892	0.0777276	0.0718607	0.0787293	0.068231	0.074317	0.073361	0.0733976	0.0728251	0.0703466	0.0824161	0.0949363	0.0712324	0.0753091	0.0746016	0.0827522	0.081781	0.0780512	0.0861877	0.0908576	0.0797731	0.0937179	0.0734615	0.105218	0.088581	0.0968657	0.07821	0.0793191	0.0775721	0.0771559	0.079054	0.078483	0.0767547	0.0778886	0.079217	0.0799919	0.0910265	0.0932172	0.0868355	0.0891111	0.0960225	0.0963625	0.0904438	0.087722	0.0876416	0.089619	0.0894716	0.101781	0.0965375
01_AE.TH.2010.2548950P000FL_Sa.MG989559	0.0853413	0.0795014	0.0699241	0.0776529	0.068627	0.0783915	0.0767713	0.0737459	0.0726496	0.0683554	0.08015	0.0888417	0.0697221	0.0729539	0.0744251	0.0832022	0.0816641	0.0768509	0.083656	0.089857	0.0795669	0.094404	0.07268	0.103729	0.0879299	0.0987205	0.0775778	0.0752692	0.0786622	0.0778574	0.0782882	0.0774111	0.0745789	0.0783071	0.0794639	0.0784762	0.0928877	0.100001	0.0909664	0.0872115	0.0936435	0.0951414	0.0934136	0.0875806	0.0949644	0.0898607	0.0894492	0.104633	0.0960065
01_AE.TH.2011.2549114P000FL_Sa.MG989561	0.0769844	0.0720678	0.0632111	0.0696309	0.062749	0.0674787	0.0658317	0.0634433	0.064476	0.0618553	0.0760727	0.0825876	0.0634467	0.064619	0.0659811	0.0756417	0.0736999	0.0682163	0.074009	0.0783954	0.07165	0.0863386	0.0688305	0.0995898	0.0841207	0.0942251	0.0714684	0.0694439	0.0682372	0.0674369	0.0680231	0.0688384	0.0681346	0.0678552	0.0689781	0.0700148	0.0863445	0.0919585	0.0841851	0.0799012	0.086154	0.0872236	0.0840058	0.0793288	0.0862706	0.0831962	0.0836697	0.0991353	0.0904721
01_AE.TH.2014.Pt17_PreART_11.ON902787	0.0745254	0.0668994	0.0610801	0.0679249	0.0589859	0.0640735	0.0624647	0.0609365	0.0607333	0.0588111	0.0734632	0.0806047	0.059054	0.0610006	0.0625396	0.0711481	0.0724103	0.0655265	0.0715429	0.077176	0.0677018	0.0833185	0.0658604	0.0927598	0.0807068	0.0890945	0.0695438	0.06695	0.0645865	0.0648043	0.0652964	0.0650868	0.0641498	0.06491	0.0653141	0.0659093	0.0809584	0.0886744	0.0793773	0.07506	0.0814754	0.0831482	0.0803985	0.0751516	0.079238	0.077536	0.0778801	0.0887783	0.0882639
01_AE.TH.2014.Pt17_PreART_23.ON902794	0.0744994	0.0670152	0.0599844	0.0669024	0.0580018	0.0631907	0.0614654	0.0604207	0.060235	0.0582718	0.0724371	0.0787104	0.0590968	0.0605984	0.0616016	0.0706555	0.0715114	0.0655975	0.0713554	0.076536	0.066879	0.0834631	0.0646306	0.0912345	0.0793808	0.0874625	0.0688041	0.0673871	0.0656617	0.0655434	0.065577	0.0657164	0.0644735	0.0652812	0.0656397	0.066192	0.0812787	0.0891043	0.0796778	0.074588	0.0819936	0.0839206	0.0801146	0.0756107	0.0799046	0.0766681	0.0778461	0.0900952	0.0891279
01_AE.TH.2014.Pt17_PreART_27.ON902796	0.0734329	0.0653157	0.0594016	0.0664964	0.0573161	0.0627563	0.0610025	0.0597237	0.0596513	0.0576957	0.0717534	0.0791973	0.0581283	0.0593139	0.0616954	0.0702974	0.0706591	0.0645046	0.0702221	0.0760941	0.0664309	0.0812487	0.0641665	0.0915295	0.0795293	0.0873406	0.0686017	0.066222	0.0641737	0.0645622	0.0643907	0.0645294	0.0632941	0.0645416	0.0645946	0.0653273	0.0810452	0.0878934	0.0786779	0.0742019	0.0805391	0.0819088	0.0795152	0.0741043	0.0787652	0.0770222	0.0780391	0.0887583	0.0879734
01_AE.TH.2014.Pt17_PreART_13.ON902789	0.074111	0.0660917	0.0597052	0.067234	0.0577211	0.0628087	0.0615243	0.0601424	0.0598017	0.0581384	0.072283	0.0795836	0.0588673	0.0600574	0.0619513	0.0710813	0.0712791	0.065168	0.0701386	0.0762791	0.0665969	0.0831071	0.0651335	0.0918397	0.0797968	0.0865721	0.0688016	0.0673801	0.0654414	0.0655334	0.0657206	0.0656717	0.0644273	0.0649314	0.0652896	0.0660301	0.0815401	0.0888191	0.0794384	0.0748461	0.0816202	0.0836076	0.079695	0.0754676	0.0802941	0.0764729	0.0772993	0.0887017	0.0885484
01_AE.TH.2014.Pt17_PreART_29.ON902797	0.0759051	0.068403	0.0610499	0.0685442	0.0592838	0.0646025	0.0631662	0.0616863	0.06187	0.0595226	0.0743935	0.0811009	0.0607448	0.0618658	0.0640213	0.0726903	0.0727055	0.0669396	0.072185	0.0787381	0.0683372	0.0839011	0.066867	0.0934216	0.0806933	0.0899864	0.07023	0.0684969	0.0669942	0.0669149	0.067217	0.0667445	0.0661054	0.067081	0.0672821	0.0678928	0.0830358	0.089957	0.0808526	0.0762694	0.0838419	0.0847928	0.0815662	0.0774213	0.0802242	0.0791523	0.0801551	0.0902526	0.0903857
01_AE.TH.2014.Pt17_PreART_33.ON902800	0.0752895	0.0676012	0.0603461	0.0675105	0.058587	0.0639398	0.0627787	0.0612752	0.0608498	0.0587132	0.0735131	0.0804868	0.0599257	0.0610863	0.063476	0.072304	0.0723095	0.0664473	0.071434	0.0767599	0.0676352	0.0830776	0.0660694	0.0928368	0.080393	0.0897305	0.0697706	0.0677517	0.0662578	0.0665278	0.066479	0.0664751	0.0652286	0.0663435	0.0663991	0.0671475	0.0824189	0.0894637	0.080102	0.0756914	0.0825224	0.0839508	0.0801835	0.0769425	0.0796857	0.0780216	0.0787185	0.0899804	0.0899957
01_AE.TH.2014.Pt17_PreART_50.ON902812	0.0745545	0.0665524	0.0593686	0.066809	0.0579065	0.0626518	0.0611992	0.0602956	0.0598695	0.0580342	0.0730517	0.0794053	0.0589464	0.0600649	0.0621326	0.0706195	0.0713895	0.0651286	0.0705227	0.0762037	0.0664013	0.0828696	0.0644288	0.0909766	0.0792053	0.0875842	0.0690481	0.0672976	0.0655045	0.065771	0.0657243	0.0657204	0.0644775	0.0655892	0.0656437	0.066386	0.0814117	0.0883498	0.0791622	0.0746145	0.0819554	0.0836815	0.0794109	0.0759	0.0790044	0.0774035	0.0784198	0.0895502	0.0888023
01_AE.TH.2014.Pt17_PreART_53.ON902815	0.0749716	0.0663529	0.0601021	0.0672121	0.0580117	0.0628962	0.0619204	0.0606933	0.0602678	0.0581391	0.0731524	0.0796963	0.0593448	0.0604629	0.0625316	0.0713452	0.0714914	0.0655369	0.0712522	0.0770783	0.0678066	0.0830727	0.0651815	0.0928963	0.0796587	0.0882422	0.0691515	0.0674013	0.0662168	0.0661804	0.0661326	0.0661287	0.0648849	0.0656928	0.0654427	0.0667975	0.0815247	0.0882516	0.0791285	0.0752625	0.0818982	0.0845477	0.0799201	0.0766263	0.0797596	0.0775014	0.078516	0.0884864	0.0892502
01_AE.TH.2014.Pt17_PreART_37.ON902804	0.0745942	0.0661447	0.0589694	0.0664015	0.0572187	0.0626772	0.0613886	0.0598552	0.0591762	0.0573479	0.0725271	0.0792957	0.0585464	0.059665	0.0617106	0.0706445	0.0709444	0.0648917	0.0702935	0.0759611	0.0659539	0.0821116	0.0642993	0.0906119	0.0791009	0.0874746	0.068296	0.0667454	0.0652606	0.0655262	0.0654802	0.0654762	0.0642335	0.0651377	0.0653992	0.0661402	0.0808055	0.0884344	0.0792372	0.0743674	0.0818944	0.0831062	0.0794851	0.0762841	0.078761	0.0771582	0.0781771	0.0893058	0.0884815
01_AE.TH.2014.Pt17_PreART_16.ON902790	0.0739305	0.0659651	0.0597326	0.0670159	0.0570645	0.0632772	0.0618785	0.0602252	0.0601843	0.058054	0.0729524	0.0804029	0.0592324	0.0601847	0.0623757	0.07111	0.0712699	0.0653978	0.0707368	0.0772573	0.0668536	0.0819367	0.0654655	0.0921308	0.079465	0.0882004	0.0693177	0.0665669	0.0649611	0.0653219	0.0653485	0.0651388	0.0642015	0.064962	0.0655177	0.0659619	0.0812399	0.0885006	0.079227	0.0746536	0.0813894	0.0829161	0.0799427	0.075101	0.0795103	0.0770486	0.0780362	0.0883054	0.0877238
01_AE.TH.2014.Pt17_PreART_44.ON902809	0.074769	0.0672984	0.0605661	0.0677426	0.0581986	0.0640749	0.0623779	0.0607752	0.0608923	0.0591807	0.0746817	0.0803629	0.0598222	0.060965	0.0626876	0.0721865	0.0717241	0.065182	0.07163	0.0778291	0.0677263	0.0833789	0.0663294	0.0929844	0.0802673	0.0890135	0.0696815	0.0673178	0.0655296	0.0657634	0.0656008	0.0655789	0.06464	0.0654015	0.0659589	0.0664062	0.0822908	0.0889665	0.0795047	0.0744585	0.0819841	0.0834992	0.0810407	0.0757481	0.0802866	0.0773446	0.0781495	0.0906918	0.0894764
01_AE.TH.2014.Pt17_PreART_31.ON902798	0.0748254	0.0662845	0.0599634	0.0667511	0.0580108	0.0629501	0.061687	0.0607489	0.0603597	0.0582823	0.0736741	0.0798567	0.0596301	0.0604314	0.0625687	0.0710129	0.0712744	0.0657491	0.0706021	0.0772441	0.067587	0.0825747	0.0653632	0.0928802	0.0795834	0.0885373	0.0695652	0.0673958	0.066088	0.0658972	0.0655629	0.0658188	0.0645762	0.0655264	0.0657323	0.0663221	0.0814703	0.089047	0.0791216	0.0752781	0.0817949	0.0841834	0.0802449	0.0753637	0.0806237	0.076997	0.0779846	0.0893606	0.0881827
01_AE.TH.2014.Pt17_PreART_22.ON902793	0.074045	0.0670574	0.0599505	0.0666293	0.0575988	0.0628721	0.0613461	0.0596984	0.0601668	0.0578251	0.0735376	0.0793371	0.0593549	0.0601564	0.0613402	0.0700531	0.0709722	0.064962	0.0701307	0.0772396	0.0676333	0.0819821	0.0654753	0.0921378	0.079901	0.0882549	0.0685435	0.0670653	0.0657611	0.0655693	0.0655406	0.0653635	0.0642514	0.0651682	0.0655807	0.0659924	0.0813506	0.0887453	0.0787815	0.074644	0.0819506	0.0848132	0.0801168	0.0758439	0.0799586	0.077197	0.0791533	0.0899211	0.090411
01_AE.TH.2014.Pt17_PreART_35.ON902802	0.0746458	0.0666683	0.0600943	0.0672038	0.0581576	0.0628337	0.0614069	0.0605535	0.0608563	0.058382	0.073299	0.0801358	0.0594985	0.0604562	0.0623895	0.0716265	0.0717578	0.0660356	0.071246	0.0773246	0.0676645	0.0836772	0.0658689	0.0920316	0.080853	0.0896886	0.0689936	0.0674002	0.0660725	0.0659805	0.0658269	0.0661277	0.0645807	0.0656918	0.065898	0.0664889	0.0816129	0.0894147	0.0802152	0.0753898	0.0822357	0.0843788	0.0811222	0.0759694	0.0810191	0.0783569	0.0793643	0.0897596	0.0897999
01_AE.TH.2010.2549583P000FL_Sj.MG989566	0.0717296	0.0651655	0.0589361	0.0630496	0.0576405	0.061741	0.0605341	0.0595766	0.0606744	0.057202	0.0677953	0.0786853	0.057791	0.058103	0.0587752	0.0716154	0.0686776	0.0644264	0.0678066	0.0761754	0.0673136	0.0824604	0.0627892	0.0936136	0.0762626	0.0881568	0.0640015	0.0610823	0.0661649	0.0636117	0.0640521	0.0641281	0.0634236	0.0643753	0.0661883	0.0656128	0.0806854	0.0867779	0.0726149	0.0773131	0.0870444	0.0873232	0.0825148	0.0760253	0.0823635	0.0768998	0.0775496	0.0903808	0.0853249
01_AE.TH.2014.2545383P000FL_Sb.MG989519	0.0891269	0.0795595	0.0724895	0.0788107	0.071638	0.0741256	0.0732699	0.073725	0.0739659	0.0715761	0.0820179	0.0901824	0.0711293	0.0738561	0.0746123	0.0836804	0.0812442	0.0769532	0.0841917	0.0905984	0.0800658	0.0985354	0.0723639	0.101136	0.0879169	0.0954134	0.0756859	0.0744349	0.0773705	0.0762517	0.0797533	0.0780297	0.0772876	0.0779762	0.0804278	0.0792154	0.0908804	0.0994579	0.0908552	0.0887025	0.0998362	0.101676	0.0961208	0.0901404	0.0962637	0.0910683	0.0899674	0.102859	0.100145
01_AE.TH.2013.Pt5_PreART_06.ON902109	0.093204	0.0828903	0.0740553	0.0810975	0.0782941	0.0795159	0.0781428	0.0803874	0.0774751	0.0779995	0.0849821	0.0993275	0.076381	0.0789855	0.0795333	0.0896012	0.0874574	0.0833034	0.0874487	0.0952616	0.0884814	0.102253	0.0789375	0.111098	0.0952123	0.103868	0.0834337	0.0868516	0.0860665	0.0846029	0.0852822	0.084885	0.0839408	0.0855965	0.0860047	0.086867	0.0982836	0.107107	0.0958688	0.0967515	0.102373	0.0993032	0.0985564	0.0935467	0.0955481	0.0988739	0.0972833	0.104818	0.105487
01_AE.TH.2013.Pt5_PreART_07.ON902110	0.090492	0.0805247	0.0720713	0.0781223	0.0758435	0.0757967	0.0740639	0.0770983	0.0743932	0.0751336	0.082341	0.0966116	0.0733746	0.0749513	0.0755583	0.0861716	0.0843747	0.0800514	0.0847646	0.0916671	0.0852006	0.100602	0.0762437	0.107677	0.0908248	0.100351	0.0796294	0.0838129	0.0827616	0.0813185	0.0822335	0.0813241	0.0805498	0.0824862	0.0828827	0.083356	0.096571	0.102882	0.0910606	0.0924185	0.100409	0.0974039	0.0977855	0.0908857	0.0917623	0.0957249	0.0940428	0.102302	0.103038
01_AE.TH.2013.Pt5_PreART_40.ON902132	0.094884	0.0831292	0.075656	0.0816766	0.0782244	0.0789653	0.0785897	0.0801473	0.0775486	0.0778137	0.0858421	0.100635	0.0769941	0.0794232	0.0796689	0.0901551	0.0879784	0.0837528	0.0870128	0.0951621	0.0883186	0.102183	0.0785475	0.111072	0.0949112	0.104947	0.0840311	0.0871517	0.0863753	0.0841397	0.0856974	0.0849476	0.0838115	0.0853849	0.0854225	0.0867807	0.0967072	0.10703	0.0953642	0.0958685	0.101629	0.100624	0.100691	0.0950206	0.0947922	0.0983419	0.0972743	0.104846	0.106628
01_AE.TH.2013.Pt5_PreART_31.ON902125	0.0960966	0.0848991	0.0768497	0.0836317	0.0803162	0.0809529	0.0801213	0.0817574	0.0798341	0.0797663	0.0865745	0.101779	0.078651	0.081044	0.0822011	0.0925194	0.0909255	0.0860064	0.0896128	0.0977813	0.0908749	0.103285	0.0817432	0.112269	0.0981364	0.107955	0.0864756	0.0885192	0.0878703	0.0859875	0.0871943	0.0867762	0.0856805	0.0871119	0.0873615	0.0886226	0.0980084	0.109364	0.0980596	0.0981278	0.103327	0.101483	0.102763	0.0961455	0.0974337	0.100276	0.0983928	0.105926	0.108168
01_AE.TH.2013.Pt5_PreART_32.ON902126	0.0933816	0.0838661	0.0756361	0.0811105	0.0789037	0.0799873	0.0790197	0.0806603	0.0782072	0.0787898	0.0860113	0.101026	0.0776076	0.0797688	0.0809952	0.0913709	0.0888642	0.0847378	0.0877746	0.0956642	0.0891162	0.101901	0.0800033	0.111863	0.095907	0.104406	0.0851288	0.0875917	0.0867712	0.0851619	0.0861007	0.0855031	0.0845505	0.0865679	0.087079	0.0878433	0.0990385	0.107471	0.0966343	0.0963425	0.102382	0.099578	0.101162	0.0944714	0.097491	0.0996578	0.0980566	0.105921	0.106573
01_AE.TH.2013.Pt5_PreART_58.ON902144	0.0935909	0.0837605	0.0747518	0.0815316	0.078278	0.0795473	0.0784205	0.0800128	0.0780967	0.0780013	0.0864294	0.100704	0.0773574	0.0795587	0.0806105	0.0911564	0.0886607	0.0842895	0.0885795	0.0958518	0.0896373	0.101306	0.0798986	0.111412	0.0956635	0.104409	0.0851118	0.0866536	0.0861686	0.0839266	0.0858219	0.0847369	0.0844497	0.0863108	0.0861228	0.0875842	0.0971934	0.107068	0.0961747	0.0963696	0.10186	0.0996891	0.101023	0.0939848	0.0969322	0.0988888	0.0971304	0.104377	0.1069
01_AE.TH.2013.Pt5_PreART_42.ON902133	0.0950976	0.0841193	0.0750383	0.0813167	0.0788123	0.0792369	0.0778994	0.0806598	0.0780359	0.0786936	0.0855317	0.100821	0.0771717	0.0791786	0.0808929	0.0911909	0.0885599	0.084781	0.0875734	0.0958248	0.0894689	0.101774	0.0798257	0.111998	0.0957718	0.103601	0.0853844	0.0873688	0.0869143	0.0848336	0.0865683	0.0854807	0.0848605	0.0870576	0.0868708	0.0885043	0.0980101	0.107772	0.0964545	0.0978541	0.102007	0.0990734	0.100065	0.0943462	0.0964663	0.0995129	0.0970776	0.105791	0.10628
01_AE.TH.2013.Pt5_PreART_33.ON902127	0.0941726	0.084264	0.0766725	0.0818263	0.0793761	0.0807305	0.079523	0.0808534	0.0787423	0.0783308	0.0865559	0.100591	0.0780739	0.0797669	0.0812173	0.0899374	0.0896056	0.0849257	0.0881523	0.0967682	0.0882489	0.101726	0.080283	0.111449	0.0968662	0.10408	0.0857672	0.0880523	0.087094	0.0851537	0.0868842	0.0861322	0.0851804	0.0870385	0.0868514	0.0879775	0.0992136	0.107351	0.0960592	0.0965663	0.102158	0.0999347	0.100777	0.0945326	0.0970589	0.100339	0.0980118	0.105033	0.107195
01_AE.TH.2013.Pt5_PreART_45.ON902135	0.0944376	0.0843982	0.0754058	0.0815669	0.0792662	0.0808086	0.0794114	0.0808905	0.0779992	0.078924	0.0855657	0.101742	0.0778283	0.0803081	0.0811359	0.0912561	0.0898419	0.0851256	0.0886496	0.0971328	0.0896667	0.103469	0.0800612	0.112262	0.0974113	0.105925	0.085531	0.0879871	0.0871618	0.0852491	0.0868162	0.0857287	0.0853067	0.0873992	0.0880195	0.0887082	0.0995583	0.107834	0.0969224	0.0974153	0.102984	0.100177	0.102911	0.0958948	0.097708	0.10114	0.0990333	0.105819	0.106547
01_AE.TH.2013.Pt5_PreART_59.ON902145	0.0927447	0.0830163	0.0744076	0.080676	0.0782039	0.0798469	0.0789337	0.0797341	0.0771225	0.0784158	0.0843305	0.100161	0.0766837	0.0791985	0.0803013	0.0897107	0.0886516	0.0850638	0.088046	0.0961872	0.0881758	0.101757	0.0785131	0.110477	0.0950956	0.103513	0.0848679	0.0869956	0.0861767	0.0842674	0.0858302	0.0850779	0.0843254	0.0864113	0.0863288	0.0873754	0.0989812	0.107454	0.0967034	0.0961361	0.100843	0.0985254	0.101376	0.0954039	0.0964019	0.100042	0.0976262	0.104335	0.107363
01_AE.TH.2013.Pt5_PreART_66.ON902150	0.0938473	0.082859	0.0749372	0.0818839	0.0781897	0.0783899	0.0776974	0.0797764	0.0780561	0.0780087	0.0855242	0.100015	0.0769974	0.0796678	0.0803639	0.0904523	0.089365	0.0839345	0.0878232	0.0955734	0.0883043	0.101524	0.0792498	0.111871	0.0963912	0.103816	0.0834982	0.0863372	0.0858342	0.0839538	0.0854885	0.0847394	0.0839797	0.0860295	0.0853197	0.0869047	0.0975612	0.106939	0.0951568	0.0961248	0.101772	0.0993874	0.102068	0.0941482	0.0960824	0.0983979	0.0980693	0.103822	0.10714
01_AE.TH.2013.Pt5_PreART_53.ON902140	0.0948549	0.0838428	0.0753367	0.0814644	0.0790187	0.0790743	0.0780335	0.0801454	0.0771898	0.0783713	0.0854361	0.10048	0.0772781	0.079377	0.0800134	0.0909952	0.0894985	0.0839208	0.0875137	0.0965095	0.0894112	0.102152	0.0794669	0.11233	0.0971481	0.105527	0.0841187	0.0869691	0.0866819	0.0844424	0.0860032	0.085252	0.084169	0.0858878	0.0861976	0.0874264	0.0969106	0.107577	0.0960606	0.0967284	0.102709	0.100417	0.101879	0.0941271	0.0957447	0.0993439	0.0979722	0.105433	0.107547
01_AE.TH.2013.Pt5_PreART_44.ON902134	0.09777	0.0858257	0.076808	0.0840248	0.0808638	0.0813497	0.0791659	0.0823846	0.0800892	0.0803328	0.0882788	0.101448	0.0789675	0.0810235	0.0823921	0.0928679	0.0920184	0.0865376	0.0904318	0.0985174	0.0907832	0.102935	0.0816084	0.115607	0.0982768	0.106972	0.0869315	0.0896068	0.0889678	0.086854	0.0885606	0.0880037	0.0869099	0.0883081	0.0889614	0.0900756	0.10107	0.109019	0.099108	0.100415	0.104238	0.10262	0.10396	0.0971772	0.0983167	0.100603	0.0995388	0.105447	0.110027
01_AE.TH.2013.Pt5_PreART_50.ON902137	0.0943784	0.0827089	0.074176	0.0811323	0.0777146	0.0783014	0.0768001	0.0791644	0.0772422	0.0768031	0.0851168	0.0985361	0.0761896	0.0784814	0.0795228	0.0890642	0.0887831	0.0837438	0.0875431	0.0955306	0.0878975	0.101058	0.0788321	0.111167	0.0948845	0.104048	0.0837567	0.0862117	0.0857938	0.0840256	0.0853862	0.0848331	0.0840836	0.0854963	0.0857757	0.0868678	0.0978488	0.106216	0.0949324	0.0981463	0.101396	0.099408	0.100623	0.0937655	0.0951391	0.0979808	0.0964501	0.103612	0.107084
01_AE.TH.2013.Pt5_PreART_36.ON902129	0.0953241	0.0839547	0.0771035	0.0828783	0.079206	0.0793563	0.0784754	0.0806945	0.0791084	0.0787639	0.0865813	0.100825	0.0777135	0.0805585	0.0816337	0.0916395	0.0899696	0.0852176	0.0884958	0.0964806	0.0900251	0.103939	0.0800241	0.112332	0.0967043	0.104591	0.085375	0.0874842	0.0868629	0.0849601	0.0865187	0.0857687	0.0846869	0.0862067	0.0863524	0.0876078	0.0982942	0.107457	0.095416	0.0971036	0.103107	0.101209	0.101935	0.0954399	0.0964922	0.0987097	0.0971923	0.10489	0.106539
01_AE.TH.2013.Pt5_PreART_64.ON902148	0.0951508	0.0837905	0.076944	0.0827154	0.079364	0.0791953	0.078315	0.080533	0.078948	0.0786037	0.0864143	0.100646	0.0775535	0.080397	0.0814717	0.091469	0.0897992	0.0850508	0.0883254	0.0963053	0.0898543	0.10376	0.0798602	0.11214	0.096527	0.104767	0.085207	0.0873157	0.0866955	0.0847933	0.0863511	0.0856014	0.0845203	0.0860393	0.0861845	0.0874387	0.0983436	0.107511	0.0954653	0.0969294	0.102929	0.101032	0.101758	0.0952691	0.0963207	0.09876	0.0972413	0.105063	0.106362
01_AE.TH.2013.Pt5_PreART_24.ON902120	0.0942475	0.0831551	0.0764501	0.0824124	0.0791509	0.0795876	0.0782563	0.080038	0.0784688	0.07872	0.0860996	0.100011	0.0778487	0.0787435	0.0803665	0.0902783	0.0894687	0.0849712	0.0886186	0.0965647	0.0899549	0.104154	0.0786714	0.110769	0.0963225	0.105109	0.0840135	0.0868174	0.0865634	0.0841479	0.0860222	0.0852744	0.0840422	0.0856411	0.0860183	0.0870115	0.097412	0.106636	0.0954075	0.0971759	0.102176	0.101171	0.10156	0.0949472	0.0957819	0.0991988	0.0973798	0.106642	0.106618
01_AE.TH.2013.Pt5_PreART_28.ON902123	0.0926354	0.0820366	0.0749481	0.0800061	0.0772065	0.0777004	0.076538	0.0781636	0.0763751	0.0758662	0.083491	0.0976212	0.076008	0.0772394	0.0786482	0.0881824	0.0862672	0.0818749	0.0866736	0.0944273	0.0877649	0.102189	0.0772998	0.109861	0.0945358	0.103589	0.0825187	0.0853542	0.0847783	0.0823796	0.0842386	0.0831682	0.0826026	0.0839306	0.0847558	0.0855412	0.0957354	0.105835	0.0942506	0.0958333	0.101026	0.0992258	0.100106	0.0931531	0.094946	0.0981403	0.0950467	0.106455	0.103963
01_AE.TH.2013.2543799P000FL_Sa.MG989501	0.0922415	0.0852295	0.0812334	0.0848323	0.0800243	0.0826803	0.0829478	0.0804535	0.0792151	0.077293	0.0940417	0.0960087	0.0759145	0.079534	0.0807428	0.0888109	0.09007	0.0829291	0.0893414	0.0993902	0.085707	0.0974235	0.0853946	0.112349	0.0951366	0.104787	0.0848126	0.0805442	0.0833498	0.0830654	0.0838172	0.0830204	0.0811531	0.0832973	0.0844502	0.0831135	0.0997136	0.100644	0.0916575	0.0960737	0.100476	0.101318	0.0981028	0.0942554	0.100212	0.0987148	0.0983466	0.107473	0.108699
01_AE.TH.2010.2546609P000FL_Sa.MG989530	0.0823348	0.0747725	0.0702913	0.0746351	0.0683125	0.0741462	0.0729011	0.0704679	0.0701754	0.0679985	0.081791	0.0875061	0.0651299	0.0715759	0.0699781	0.0780684	0.0807075	0.0750473	0.0781863	0.0874468	0.0745222	0.0890885	0.0734372	0.103387	0.0892237	0.0947991	0.0752909	0.0760276	0.0749988	0.073286	0.07459	0.0729837	0.0722771	0.0738629	0.0753045	0.0751002	0.0875881	0.0952175	0.0864909	0.0846339	0.0922258	0.0944955	0.0889789	0.0868751	0.0921021	0.0892427	0.0891894	0.101139	0.0997356
01_AE.TH.2007.AA030a08.JX447054	0.070999	0.0594091	0.0518216	0.0583069	0.0536991	0.0579781	0.057327	0.0552094	0.054602	0.0524606	0.0636298	0.0698901	0.0510167	0.0552483	0.0552452	0.0622783	0.0617546	0.0583542	0.065318	0.0717873	0.0599448	0.0800614	0.0561169	0.0895662	0.0715147	0.0857604	0.0595911	0.0576494	0.0601842	0.0587188	0.0596353	0.0597771	0.058183	0.0600887	0.0605767	0.0619553	0.0762317	0.0832989	0.0717393	0.0735403	0.0791628	0.0840692	0.0769012	0.0731982	0.0798338	0.0743951	0.0724722	0.0892111	0.0841114
01_AE.LA.2011.VI38F3375.MG760413	0.0648552	0.0531019	0.0511347	0.0557783	0.0507496	0.054879	0.0547713	0.0525333	0.0496823	0.0485519	0.0626287	0.0687399	0.0474229	0.0533525	0.053896	0.0635372	0.0611803	0.055014	0.0600907	0.0662834	0.0576175	0.0750589	0.0575862	0.0871126	0.0714798	0.0819464	0.057239	0.0551199	0.0561194	0.0547248	0.0557542	0.0553221	0.0537274	0.0555688	0.0574225	0.0578779	0.0724604	0.0793864	0.0696341	0.0720034	0.0761083	0.0771593	0.0747572	0.0731167	0.0764819	0.0696545	0.0681971	0.0855261	0.0848086
01_AE.LA.2012.XA50F5221.MG760430	0.0712186	0.0623264	0.0575082	0.0593843	0.0557567	0.0619672	0.0613056	0.0610054	0.058419	0.0563647	0.0700647	0.0751908	0.0553401	0.0582586	0.0602418	0.0703612	0.0684642	0.0636751	0.0699811	0.0768401	0.0675866	0.076454	0.0638414	0.0947451	0.0767952	0.0921881	0.0660661	0.0628343	0.0659617	0.0650672	0.0660227	0.0650896	0.0631068	0.0656151	0.0666237	0.0670315	0.0809571	0.0877699	0.0746007	0.0770162	0.0821307	0.085151	0.0859919	0.0772991	0.0808731	0.0776419	0.0764641	0.0964425	0.0901358
01_AE.LA.2012.VI29M9897.MG760401	0.073526	0.0674913	0.0605661	0.0653154	0.0598061	0.0663679	0.064787	0.0650435	0.0634462	0.0619483	0.0742111	0.082656	0.0602055	0.0623056	0.0624721	0.0742835	0.0710014	0.0652497	0.0743322	0.076748	0.0691581	0.084239	0.0675922	0.10111	0.0834739	0.0944956	0.0683832	0.0641065	0.0670247	0.065666	0.0672267	0.065779	0.0642425	0.0668345	0.0682692	0.0684726	0.0840465	0.0907783	0.0781899	0.0789498	0.0870566	0.0854395	0.0842004	0.078944	0.0831292	0.0803377	0.0796928	0.0951478	0.0917202
01_AE.LA.2012.XI38F4856.MG760431	0.0699709	0.065752	0.0616396	0.0665255	0.0597712	0.063327	0.0622201	0.0619239	0.0611531	0.0574673	0.0713737	0.0792651	0.0583347	0.0624183	0.0625709	0.0728773	0.0736533	0.0641884	0.0720807	0.0765859	0.0687214	0.081239	0.0656604	0.09524	0.0807682	0.0917738	0.0707254	0.0668131	0.0674098	0.0665788	0.0685868	0.0672531	0.0655422	0.0673819	0.0685404	0.0671017	0.0825166	0.0905347	0.0788574	0.0802969	0.0872447	0.0866465	0.0858868	0.0821833	0.0822967	0.0776766	0.0759344	0.0923084	0.0912873
01_AE.LA.2012.BL33M4535.MG760372	0.0763404	0.070757	0.06698	0.0729603	0.0641792	0.0684766	0.0685076	0.0670228	0.06452	0.0646228	0.0806371	0.0862209	0.063955	0.066423	0.0664008	0.0768018	0.0783848	0.0726071	0.0807365	0.0840963	0.0741349	0.0933724	0.0675091	0.102638	0.0835328	0.0957438	0.0722927	0.0695798	0.0720552	0.0701609	0.0715003	0.0695693	0.0679597	0.0711718	0.0725624	0.0730226	0.0878141	0.0951761	0.085357	0.0842852	0.0920888	0.0926529	0.0883526	0.0853875	0.0888641	0.0856754	0.0847737	0.101777	0.0987174
01_AE.LA.2011.VI38M3815.MG760415	0.0837509	0.0768468	0.0713775	0.0771166	0.0673818	0.0704698	0.0710949	0.070304	0.0706191	0.0671213	0.0849591	0.0866624	0.0696206	0.072221	0.0732641	0.0837889	0.0842093	0.0766281	0.0816141	0.0902165	0.0774572	0.0922086	0.0730002	0.107071	0.0854256	0.100642	0.0768834	0.0736115	0.0761847	0.0757743	0.076109	0.0754433	0.0740904	0.0758131	0.0772223	0.07733	0.091479	0.0968629	0.0859462	0.0856321	0.0888853	0.0954741	0.088551	0.0874572	0.0887946	0.0885229	0.0874975	0.104423	0.103891
01_AE.LA.2011.VI48M3407.MG760423	0.0763434	0.0707376	0.0633503	0.0709863	0.0614326	0.0676144	0.0669173	0.0668963	0.0660422	0.0638801	0.077453	0.0849491	0.0641192	0.0671401	0.0693444	0.0790287	0.081078	0.0748661	0.0810393	0.0854941	0.0727791	0.0898258	0.0665118	0.104234	0.0848812	0.0937639	0.0768756	0.0719604	0.0749107	0.0719285	0.0736372	0.0722936	0.0712747	0.072849	0.0742786	0.0746381	0.0890923	0.094327	0.0821004	0.0824738	0.0874759	0.0921967	0.0845392	0.0835778	0.0888838	0.0866132	0.085467	0.0949776	0.0992051
01_AE.LA.2011.VI33M2961.MG760406	0.0689093	0.0581509	0.052882	0.0582339	0.0517771	0.0582508	0.0573201	0.0545446	0.054173	0.05288	0.0656899	0.0738889	0.0529789	0.0562642	0.056955	0.0670098	0.066673	0.0624657	0.0671474	0.0767988	0.0645567	0.0806517	0.0596329	0.0910032	0.0753858	0.0856036	0.062426	0.0597808	0.0622784	0.0619509	0.0635173	0.061026	0.0587176	0.0607542	0.062637	0.0635991	0.0785368	0.0844414	0.073814	0.0764919	0.0810553	0.0849825	0.0780789	0.0754055	0.0791413	0.0758188	0.0746986	0.0942129	0.0891063
01_AE.TH.2012.2543193P000FL_Sc.MG989492	0.0735	0.064055	0.0577178	0.0610345	0.0580043	0.0613536	0.0593266	0.0599273	0.0597584	0.0575512	0.0656525	0.0718882	0.0593177	0.0609746	0.0598296	0.0698795	0.0697682	0.0642451	0.0703887	0.0769439	0.0658265	0.0822201	0.0619408	0.0886847	0.0733185	0.0868301	0.0661913	0.0649836	0.0633203	0.0623615	0.0640384	0.0614123	0.0614163	0.063799	0.0652093	0.0634035	0.0797695	0.087625	0.0761607	0.0720348	0.0799022	0.0813258	0.0812905	0.0767242	0.0827889	0.0777432	0.0777785	0.090263	0.0839185
01_AE.TH.2012.2545864P000FL_Sa.MG989523	0.0769392	0.0708837	0.0673261	0.0711499	0.0671866	0.0699851	0.0687931	0.06701	0.0665404	0.0669252	0.0764451	0.0856661	0.0655998	0.0697089	0.0661221	0.0768783	0.0768492	0.0723939	0.0769444	0.0831551	0.0723623	0.0885253	0.0690787	0.0975776	0.0824878	0.0923271	0.0711984	0.0682582	0.0698051	0.0688499	0.0690127	0.0680988	0.0670527	0.0699217	0.0713981	0.0715973	0.0851245	0.0913644	0.0816398	0.0815596	0.0927023	0.0880048	0.0837891	0.083354	0.0883511	0.0856616	0.0841694	0.097177	0.0919578
01_AE.CN.2007.07CNYN333.KF835519	0.0729317	0.0656058	0.0600482	0.0645851	0.0589233	0.060181	0.0608802	0.0599053	0.0597575	0.0592486	0.0681912	0.0793711	0.059371	0.0608803	0.0601613	0.0707273	0.0724059	0.0658447	0.0713138	0.0755325	0.0659631	0.0831594	0.0619861	0.0919232	0.0765263	0.0914125	0.0685584	0.0674386	0.0652585	0.0640519	0.0657991	0.0656136	0.0636057	0.0660561	0.0665581	0.0678328	0.0738817	0.0862557	0.0768254	0.0759354	0.0833981	0.0834873	0.0810469	0.0757321	0.0824549	0.0772985	0.0779278	0.0903363	0.0878653
01_AE.TH.2006.AA088a_wg11.JX447709	0.0722847	0.066797	0.061244	0.067675	0.0609369	0.0610614	0.0620828	0.0599851	0.05924	0.0585428	0.0699641	0.0806364	0.0568485	0.0606041	0.0610307	0.070138	0.0723847	0.0674343	0.0721452	0.0779658	0.0655835	0.0819997	0.0660061	0.0888727	0.0785302	0.0901955	0.0666764	0.064648	0.0661337	0.0656902	0.0655109	0.0655902	0.0644083	0.0660628	0.0671339	0.0661888	0.0798638	0.0871781	0.0779749	0.0828226	0.0867547	0.0854708	0.0815954	0.0799685	0.0854439	0.0802169	0.0790658	0.0872587	0.0868746
01_AE.TH.2014.2545040P000FL_Sc.MG989514	0.0754332	0.0705211	0.0626784	0.068739	0.0629457	0.0636745	0.0643524	0.0648548	0.0638548	0.0640348	0.0728925	0.081637	0.061082	0.0647472	0.0639322	0.0745755	0.0769877	0.068791	0.0758788	0.0810501	0.0731499	0.090654	0.0669213	0.0967377	0.0823807	0.0965923	0.0689494	0.0668486	0.0709709	0.0694103	0.0694079	0.0700909	0.0690951	0.0690148	0.0697783	0.070641	0.0839125	0.092089	0.0831258	0.082502	0.0917784	0.0900155	0.0865429	0.0835608	0.0888015	0.0852707	0.0828843	0.0994603	0.09163
01_AE.TH.2010.2545113P000FL_Sb.MG989515	0.0653469	0.0584354	0.0569322	0.0595454	0.0548326	0.0580575	0.0580903	0.0558745	0.0552952	0.0531168	0.0644827	0.0742299	0.054132	0.0562566	0.0568949	0.0650999	0.0658197	0.059427	0.0666	0.0721652	0.0621044	0.0808137	0.0608849	0.0911321	0.0710837	0.0872183	0.062264	0.0573449	0.0595561	0.0588248	0.0604028	0.0580923	0.0571841	0.0607543	0.0616869	0.0599344	0.0771206	0.0839833	0.0728148	0.0737977	0.0777614	0.0809655	0.0787389	0.0745024	0.0798464	0.0761469	0.0761452	0.087158	0.0808449
01_AE.TH.2015.2547188P000FL_Sk.MG989534	0.0884961	0.0843653	0.0773427	0.0833569	0.077183	0.0821451	0.0822058	0.0786947	0.0774711	0.0753105	0.0893944	0.0939859	0.0746667	0.0776197	0.0798934	0.0880936	0.0894174	0.0841988	0.0901583	0.097412	0.0852407	0.0993202	0.0800097	0.108836	0.0926694	0.108313	0.0847093	0.0797663	0.0811061	0.0812164	0.0820026	0.0818784	0.0800989	0.0836992	0.084011	0.0836221	0.0994683	0.105307	0.098119	0.0931781	0.100833	0.100268	0.0987088	0.0919626	0.101153	0.0965767	0.0989047	0.108421	0.102505
01_AE.TH.2015.2548453P000FL_Sa.MG989553	0.0930607	0.089537	0.0820443	0.0864936	0.0811475	0.085797	0.0857026	0.0822085	0.0816162	0.0781994	0.0927949	0.0967418	0.0785572	0.0826245	0.084241	0.0911334	0.0941886	0.0872217	0.0937312	0.101739	0.0905951	0.104235	0.0842354	0.112389	0.0975662	0.111146	0.0899814	0.085394	0.0878904	0.0875687	0.0882461	0.0876878	0.0861638	0.0899533	0.0902018	0.0890894	0.104925	0.111896	0.104446	0.0979592	0.10487	0.105679	0.105061	0.0965445	0.105509	0.102379	0.104001	0.114854	0.106509
01_AE.TH.2018.E_OnART_74.ON863299	0.0814245	0.0741879	0.0697214	0.0732773	0.0691131	0.0703649	0.0704311	0.0692982	0.0706269	0.0666824	0.0780766	0.0855305	0.0688078	0.070325	0.0725955	0.0819626	0.0813874	0.0753876	0.0820356	0.0906631	0.0784758	0.0920058	0.0734898	0.100475	0.0878841	0.0991777	0.0774305	0.077316	0.0773493	0.0756511	0.0762064	0.075836	0.0756431	0.0764896	0.0784723	0.0773098	0.0893937	0.097134	0.0897782	0.0889051	0.0974303	0.0958206	0.0939071	0.0874561	0.0900898	0.0906542	0.0892623	0.100571	0.095233
01_AE.TH.2010.40007v09_02.MN792014	0.0742998	0.0670028	0.0604367	0.0675456	0.061947	0.0666715	0.0642509	0.0637091	0.0605852	0.0603955	0.0735302	0.077481	0.0601517	0.0626374	0.0626107	0.0708378	0.0732872	0.0667961	0.0721577	0.0787236	0.0689413	0.0864667	0.0659418	0.0973888	0.077224	0.091186	0.0670822	0.0633817	0.0671786	0.0654759	0.0670018	0.066886	0.0651969	0.0663997	0.0679234	0.0677377	0.0839439	0.0911681	0.0814684	0.077201	0.0856263	0.087488	0.0823967	0.0800374	0.0845304	0.07946	0.0801906	0.094285	0.0848802
01_AE.LA.2011.VI27F3026.MG760396	0.0770909	0.0728188	0.0687782	0.072535	0.0665977	0.068632	0.0693524	0.0689145	0.0678568	0.069123	0.0798872	0.0876866	0.0663706	0.0686881	0.0699163	0.079167	0.0813121	0.0759769	0.0790023	0.0872602	0.0768018	0.0934964	0.0727985	0.100276	0.0845641	0.0998876	0.0765662	0.0747666	0.0756125	0.0747513	0.0757646	0.0731865	0.0725862	0.0743876	0.0759393	0.0759596	0.0903664	0.0964518	0.0848483	0.0864206	0.0929159	0.0916397	0.0872209	0.086815	0.0878285	0.0897365	0.0889585	0.0987026	0.0998839
01_AE.CN.2016.16YN764.MT624756	0.0878978	0.0851867	0.0792993	0.0834072	0.0787961	0.0788217	0.0806305	0.0779205	0.0781254	0.0775832	0.0921865	0.0985156	0.0758151	0.0797942	0.0812383	0.0895207	0.0927523	0.0868013	0.0900008	0.100754	0.0888213	0.101103	0.0830457	0.114738	0.100793	0.108838	0.0893388	0.0836757	0.0863015	0.0829136	0.0849236	0.0839019	0.08215	0.0848379	0.0876207	0.0869053	0.100307	0.106542	0.0970311	0.0999988	0.10762	0.104671	0.0958694	0.0969415	0.100426	0.099486	0.0984994	0.114248	0.111135
01_AE.CN.2007.07CNYN354.KF835533	0.0706144	0.0591462	0.0545785	0.0612292	0.0545685	0.0553411	0.0567985	0.0548094	0.0548238	0.0556957	0.0667453	0.072784	0.0550951	0.0534286	0.0566079	0.066622	0.0642225	0.0617341	0.0668464	0.0710583	0.0626313	0.0751652	0.0584044	0.0929506	0.0723868	0.0879352	0.0614333	0.0618211	0.0603734	0.0594977	0.0615836	0.0590699	0.0591161	0.0599646	0.0614654	0.0607566	0.0744423	0.0821839	0.0743122	0.0740753	0.082423	0.0806444	0.079148	0.0710959	0.0742403	0.0782158	0.0750683	0.0856121	0.0813834
01_AE.TH.2013.2549340P000FL_Sa.MG989564	0.0839391	0.0795821	0.0708445	0.0802352	0.0723535	0.0729291	0.0741193	0.0718509	0.0718267	0.0728157	0.0852999	0.0873863	0.0705128	0.0712681	0.0728847	0.0856408	0.0836167	0.0784904	0.0802921	0.0895944	0.0741172	0.0931174	0.0724921	0.100817	0.0873126	0.0968104	0.0771487	0.0781463	0.0794411	0.0793773	0.0805522	0.0783485	0.0771587	0.0780174	0.0806924	0.0792848	0.0953239	0.0995129	0.0918312	0.0885858	0.100432	0.0958684	0.090909	0.092547	0.089166	0.0937012	0.0935486	0.100347	0.0952506
01_AE.VN.2014.DE00114VN001.MT222954	0.0898367	0.083342	0.0770012	0.0841013	0.0767878	0.0824024	0.0825626	0.0800348	0.0770879	0.0757754	0.0880611	0.0925193	0.0775148	0.0795105	0.0779179	0.0866108	0.0837406	0.0785333	0.0824098	0.087424	0.0808182	0.0967668	0.0727818	0.105713	0.0888623	0.103209	0.0783156	0.079942	0.0776961	0.0750488	0.0770314	0.0766122	0.0748328	0.075365	0.0778312	0.077814	0.0951027	0.0940663	0.0866083	0.0861942	0.093178	0.0961036	0.0893983	0.0860503	0.0934328	0.0916879	0.0913525	0.102859	0.0942278
01_AE.VN.2014.DE00114VN003.MT222955	0.0858801	0.0783315	0.0762874	0.0830361	0.0728108	0.0745595	0.0746526	0.0768517	0.0763692	0.0736683	0.0853058	0.0956521	0.0719265	0.0765195	0.0779362	0.0872396	0.087501	0.0819267	0.0857545	0.094135	0.0820645	0.0962748	0.0779653	0.107978	0.0912759	0.101601	0.0805357	0.0737608	0.073309	0.0709567	0.07291	0.072154	0.0708837	0.0722344	0.0736484	0.0733032	0.0872115	0.0911633	0.0826498	0.0861494	0.0900001	0.0918047	0.0841713	0.0821944	0.0846312	0.0888124	0.0852676	0.0969227	0.0975223
01_AE.VN.2015.DE00115VN004.MT222956	0.0740092	0.0668411	0.0630367	0.0688006	0.0623128	0.0624668	0.0642123	0.0643941	0.063694	0.0614946	0.0717178	0.0820573	0.0634318	0.0637628	0.0627584	0.0731243	0.0690369	0.0643165	0.0683779	0.0741096	0.0664775	0.0837843	0.0638793	0.0998985	0.0764397	0.0872612	0.0655266	0.0637746	0.06421	0.0612959	0.0624566	0.062151	0.0604266	0.0626896	0.0631264	0.0644281	0.074564	0.0842605	0.0731256	0.0747592	0.0813853	0.077954	0.0796132	0.0724964	0.0762827	0.0791168	0.0765217	0.0886665	0.0853061
01_AE.VN.2015.DE00115VN005.MT222957	0.0798989	0.0735432	0.0710202	0.0745018	0.0672207	0.0710499	0.0711655	0.0728851	0.0540964	0.0698198	0.0629579	0.0726753	0.0687972	0.0728657	0.0701299	0.0619061	0.0593374	0.0553794	0.0593644	0.0661801	0.0561224	0.0930094	0.0517432	0.0847058	0.0672518	0.0788177	0.0568645	0.0530658	0.0554069	0.0539004	0.0543172	0.0542232	0.05285	0.0551991	0.0563857	0.0558505	0.0727789	0.0966038	0.0856954	0.0684643	0.0751151	0.0741864	0.0731217	0.068373	0.07164	0.0712714	0.0684653	0.0857536	0.0818447
01_AE.CN.2007.07CNYN337.KF835523	0.0775679	0.06762	0.0642225	0.0703575	0.062705	0.0631191	0.0633464	0.0656434	0.0646617	0.0631793	0.0741847	0.0805982	0.0624387	0.0648795	0.0638074	0.073784	0.0752035	0.0686067	0.0768384	0.0790644	0.0704647	0.0873173	0.065228	0.0911268	0.0797016	0.094638	0.0692946	0.0701293	0.0702665	0.0696741	0.0695574	0.0687995	0.0678543	0.0687194	0.0700791	0.0701342	0.0860943	0.0888992	0.0804846	0.0820427	0.0898307	0.0876327	0.0872323	0.083824	0.0856953	0.0823704	0.0828087	0.09763	0.0858086
01_AE.LA.2012.BL33M5227.MG760373	0.0869319	0.0809439	0.0729179	0.0783735	0.071156	0.0706063	0.0723246	0.0740151	0.074764	0.0694143	0.0831284	0.0879096	0.0737858	0.0743674	0.0757614	0.0884098	0.0844078	0.07894	0.0850363	0.0918403	0.0834419	0.093632	0.0760344	0.110827	0.0908357	0.104244	0.0816075	0.0784452	0.0812632	0.0796306	0.0815836	0.0794494	0.0779478	0.0803143	0.0817567	0.0819195	0.095935	0.101135	0.0902302	0.0934633	0.101127	0.101754	0.0924271	0.0933428	0.0952548	0.0924529	0.0907698	0.10469	0.103991
01_AE.TH.2014.4028P00m.MT121537	0.0733297	0.068085	0.0648656	0.0678496	0.0608311	0.0647618	0.0638997	0.0643451	0.0629203	0.0613511	0.0730644	0.078039	0.060005	0.0628107	0.0642481	0.0705185	0.072228	0.0659199	0.0717442	0.0781466	0.0665488	0.0870428	0.0665303	0.100031	0.0760666	0.0870317	0.0693102	0.063456	0.0672982	0.0661169	0.0654128	0.0650298	0.0644079	0.0682086	0.0690718	0.0677239	0.0837928	0.0878507	0.0785165	0.0799309	0.0859576	0.0866933	0.082978	0.0769845	0.0848071	0.082143	0.0834726	0.0908917	0.0870331
01_AE.TH.2012.2543669P000FL_Sa.MG989498	0.0764301	0.0666714	0.061736	0.0689099	0.0617677	0.0624655	0.0643258	0.0634662	0.0631221	0.0604704	0.0705392	0.0828022	0.0596738	0.063999	0.063712	0.0748954	0.0737672	0.0683427	0.0737162	0.0805743	0.0691696	0.0888901	0.0652973	0.100021	0.0794209	0.0898231	0.0697617	0.0628055	0.0677846	0.0655986	0.0670259	0.0668041	0.0645414	0.0667947	0.0673493	0.0681492	0.0858863	0.0904725	0.0813096	0.0802377	0.0874201	0.0889737	0.0826271	0.0815023	0.0860996	0.0822874	0.084606	0.0908535	0.0885219
01_AE.TH.2011.2549533P000FL_Sj.MG989565	0.0800875	0.0738838	0.0700151	0.0734918	0.0691868	0.0688605	0.069902	0.0709337	0.0678107	0.0675178	0.0805829	0.0865337	0.0672016	0.0683261	0.0695034	0.0798793	0.0797382	0.0728631	0.0808919	0.0870013	0.0776514	0.0917028	0.0746131	0.104114	0.0885183	0.0981984	0.078618	0.0768698	0.0744597	0.0741839	0.0749834	0.0742932	0.0721656	0.0751116	0.0766324	0.0761987	0.0915209	0.0957125	0.0869559	0.0873363	0.0919677	0.0947432	0.0928923	0.0853304	0.0928187	0.0886994	0.0893002	0.102101	0.0946051
01_AE.TH.2010.2545436P000FL_Sa.MG989521	0.0808214	0.0718149	0.0680829	0.0714263	0.067104	0.0680478	0.0668003	0.0690778	0.0685966	0.0660239	0.0782798	0.0849953	0.0654197	0.0688477	0.0720841	0.0789851	0.0804577	0.0766123	0.0816796	0.0853003	0.0776139	0.0899712	0.0707617	0.104255	0.0814225	0.0997632	0.0741497	0.0700297	0.0745532	0.0719101	0.0732199	0.0717536	0.0706116	0.0723448	0.0751214	0.075343	0.0879656	0.0958844	0.0856293	0.0843627	0.0905318	0.0921098	0.0850686	0.0882247	0.0928002	0.0883123	0.0879884	0.0972207	0.0918911
01_AE.LA.2011.VI50F3912.MG760424	0.0652847	0.0551218	0.0554683	0.0584109	0.0533148	0.0544361	0.054786	0.0565356	0.0557825	0.0529408	0.0660579	0.0745036	0.0532586	0.0535145	0.0581998	0.066779	0.0662615	0.0604392	0.0672895	0.0718351	0.0622176	0.0810071	0.0593972	0.0916657	0.0760468	0.0859507	0.0610044	0.0582216	0.0597969	0.0575838	0.0597017	0.059083	0.0570613	0.0599223	0.0608559	0.0613826	0.0777515	0.0833189	0.0716521	0.0726386	0.0787917	0.0801451	0.0759273	0.0743909	0.0800219	0.0741625	0.0727068	0.0891839	0.0869478
01_AE.SE.2011.SE601018.KP411841	0.153736	0.143629	0.136296	0.145734	0.136259	0.138823	0.14012	0.137169	0.13685	0.136135	0.148417	0.154598	0.133631	0.136377	0.139077	0.148038	0.148693	0.14432	0.146863	0.149972	0.141884	0.16813	0.14057	0.173259	0.156074	0.173689	0.146277	0.14133	0.143062	0.144116	0.143881	0.142516	0.140941	0.143549	0.14494	0.144928	0.161338	0.168422	0.158864	0.158924	0.168667	0.1684	0.16285	0.157786	0.165456	0.160518	0.159804	0.175937	0.170273
01_AE.TH.2006.AA082a_WG10.JX447638	0.0657596	0.0551844	0.0509381	0.0544046	0.0487723	0.0503895	0.0529227	0.0513806	0.0492414	0.0486563	0.0597194	0.0717416	0.0477166	0.0494038	0.0512764	0.0596146	0.0607439	0.0594239	0.0649434	0.0670857	0.0560375	0.0781772	0.0559459	0.0882808	0.0698142	0.0810605	0.0571011	0.0581169	0.0573163	0.057661	0.0573881	0.0575342	0.0564379	0.0572969	0.0597045	0.0591612	0.0723537	0.0822996	0.0701108	0.0688407	0.0786496	0.075215	0.0730689	0.0715237	0.0721571	0.0715239	0.0697808	0.0837933	0.0773181
01_AE.TH.2007.MERLBDTRC8.JN860767	0.0728888	0.0670998	0.0600174	0.0642291	0.0610385	0.0631785	0.063188	0.0613836	0.0590344	0.0577228	0.0729629	0.0752551	0.0586053	0.0623342	0.0658551	0.0712682	0.0718921	0.0679641	0.0724353	0.0794683	0.0671108	0.0835382	0.0638783	0.0957127	0.0802265	0.093992	0.0699159	0.0638583	0.0661526	0.0662618	0.0681301	0.0669126	0.0653702	0.0679247	0.0688189	0.0689572	0.0830747	0.0867115	0.08052	0.0797891	0.0852988	0.0836778	0.0813641	0.078972	0.0848667	0.080448	0.0810235	0.0943501	0.0853906
01_AE.LA.2011.VI22F3810.MG760389	0.0790103	0.073286	0.0670468	0.0725658	0.066341	0.06801	0.0699365	0.069019	0.0674839	0.0650087	0.078635	0.081069	0.0652413	0.0676797	0.0684342	0.0759339	0.0742218	0.0716718	0.0783871	0.0817867	0.0743296	0.088524	0.0696686	0.100948	0.082596	0.093779	0.0729333	0.0708822	0.0694634	0.0715945	0.0716107	0.0700821	0.0687333	0.0706132	0.072152	0.0709073	0.0854255	0.0940941	0.0842349	0.081336	0.091988	0.0924393	0.0856226	0.0850867	0.0877894	0.0869241	0.0834574	0.0973323	0.0983081
01_AE.LA.2011.VI50M3793.MG760425	0.0872166	0.0804422	0.0731555	0.078861	0.0752378	0.0762295	0.0767992	0.0762287	0.0753551	0.0723915	0.0844909	0.0903986	0.0733322	0.0749567	0.0757186	0.0838272	0.0831918	0.0802298	0.0853089	0.0919686	0.0837745	0.0933688	0.0770998	0.111623	0.0904149	0.0989201	0.0811109	0.0789139	0.0778639	0.0796756	0.0795281	0.0771256	0.0760562	0.0789544	0.0795754	0.0789071	0.092019	0.0993255	0.0886316	0.0895177	0.099061	0.0992916	0.0907539	0.0926967	0.094468	0.0936137	0.0896064	0.104959	0.10669
01_AE.TH.2007.MERLBDTRC7.JN860766	0.0781633	0.074602	0.0654136	0.0717796	0.0674494	0.071555	0.0697874	0.0698073	0.0693156	0.0663696	0.079083	0.0878904	0.065469	0.0699721	0.0704588	0.0802942	0.0801301	0.0730815	0.0794054	0.0859888	0.0738219	0.0937519	0.0726498	0.106397	0.0877342	0.101106	0.0743237	0.069486	0.0717398	0.0714452	0.0717628	0.0712036	0.0699883	0.0726506	0.0731973	0.0732333	0.0906501	0.0922597	0.0832347	0.0814516	0.0863468	0.0906009	0.0858315	0.0839595	0.0887899	0.0867885	0.087873	0.0936055	0.0913219
01_AE.TH.2011.2547905P000FL_Sb.MG989542	0.0701544	0.063417	0.0577962	0.0635453	0.0555234	0.057188	0.0575182	0.0581589	0.0576008	0.0552055	0.0649571	0.0714943	0.0541404	0.0572762	0.0595896	0.0677004	0.0645564	0.0599472	0.0659041	0.0730384	0.0621199	0.0784925	0.0595156	0.0874649	0.0749342	0.0846012	0.0640118	0.056732	0.059513	0.0584933	0.0588352	0.0585919	0.0566673	0.059481	0.0611641	0.0605621	0.074706	0.0821641	0.0736648	0.0736761	0.0775321	0.0815132	0.0759467	0.072206	0.0767041	0.0744704	0.0741808	0.0861115	0.0791151
01_AE.TH.2010.2549133P000FL_Sc.MG989562	0.0682626	0.0636204	0.05705	0.0630248	0.0568932	0.0586477	0.0579885	0.0567512	0.0572227	0.0556793	0.0675123	0.0747932	0.0543521	0.0567028	0.0572468	0.0645949	0.0675777	0.0618822	0.0660457	0.0730272	0.0607534	0.080329	0.058894	0.0899292	0.0728582	0.085806	0.0622522	0.0570131	0.0606754	0.0595536	0.0605973	0.0598242	0.0588516	0.0592709	0.0604077	0.0611483	0.0753933	0.0829133	0.0732193	0.072679	0.0803621	0.0818682	0.0742607	0.0724373	0.0780007	0.0722189	0.0754321	0.0847887	0.0821528
01_AE.TH.2016.Pt18_onART_15.ON902831	0.0786859	0.0698882	0.0655029	0.0698637	0.0640894	0.0660307	0.0643357	0.0641764	0.0634855	0.0626934	0.0753552	0.0796636	0.0604825	0.0642783	0.0629202	0.0722553	0.0724489	0.0688532	0.0753019	0.0818905	0.0710266	0.0873032	0.0670482	0.0997249	0.0803618	0.0903731	0.0698331	0.0692966	0.0682736	0.0661188	0.0676889	0.0672539	0.0663606	0.0678987	0.0680934	0.0689136	0.0833887	0.0904028	0.0824366	0.0816768	0.0884583	0.0912014	0.0839567	0.0796129	0.0860272	0.0830618	0.0822435	0.0927258	0.0863525
01_AE.TH.2014.Pt18_PreART_01.ON902844	0.0845013	0.075016	0.0705217	0.0748487	0.0693615	0.0701095	0.069348	0.0705147	0.0703372	0.0681769	0.0808807	0.0846455	0.0650494	0.0688882	0.0704484	0.079565	0.0790048	0.0754713	0.0825618	0.0891584	0.0756912	0.0919061	0.0732722	0.104654	0.0863601	0.0991955	0.0759724	0.0754618	0.0738123	0.0730455	0.073988	0.0732367	0.0716563	0.0734651	0.0739691	0.0732388	0.0876998	0.0954629	0.0862163	0.0873999	0.0930715	0.0975042	0.08891	0.085863	0.090816	0.0885349	0.0869132	0.0971544	0.0922396
01_AE.TH.2014.Pt18_PreART_26.ON902866	0.084192	0.0746111	0.0704324	0.0751805	0.0692835	0.0709671	0.0695415	0.0708854	0.0702479	0.0696103	0.0804261	0.0838073	0.0651686	0.069565	0.070901	0.0799458	0.079064	0.0748987	0.082799	0.0887036	0.0767098	0.0920886	0.0734495	0.102775	0.0851368	0.096746	0.0762206	0.0752061	0.0738762	0.0724526	0.0737364	0.0728689	0.0716036	0.0728992	0.0734013	0.0725396	0.0877959	0.0943648	0.0851547	0.0870886	0.0918271	0.0967006	0.0877185	0.0850569	0.0901056	0.0884093	0.0872773	0.0966008	0.0915831
01_AE.TH.2014.Pt18_PreART_13.ON902855	0.0851054	0.0746961	0.0712242	0.0760922	0.0703324	0.0710016	0.0690241	0.0720385	0.0704531	0.0690213	0.081614	0.0851216	0.0657293	0.0702118	0.0715928	0.0808291	0.0791703	0.0757586	0.0820741	0.0890628	0.0755002	0.0923895	0.0735977	0.10387	0.0863026	0.095604	0.0759185	0.0755342	0.0745509	0.0732834	0.073634	0.0734913	0.0722406	0.0732304	0.0742825	0.0736656	0.0876298	0.0961313	0.08823	0.0867923	0.0930685	0.0969068	0.0882116	0.0854934	0.0909105	0.0888538	0.0878285	0.0985558	0.0926027
01_AE.TH.2014.Pt18_PreART_27.ON902867	0.0835202	0.0732689	0.0693351	0.0734618	0.0681168	0.068721	0.067267	0.0696747	0.0682346	0.0674573	0.0793214	0.0830538	0.0644335	0.0680381	0.0689595	0.0791727	0.0775816	0.0731453	0.0808623	0.087358	0.0748279	0.0902669	0.0709626	0.101848	0.0841729	0.0960333	0.0739921	0.0737383	0.0724209	0.0714685	0.0722816	0.0715332	0.0701645	0.0711048	0.0719396	0.0713699	0.0865605	0.0924104	0.0857363	0.0858366	0.0904957	0.0958945	0.0862701	0.0837383	0.089069	0.0867274	0.0857381	0.0965414	0.090321
01_AE.TH.2014.Pt18_PreART_32.ON902870	0.0842099	0.0746557	0.0706905	0.0752698	0.0699932	0.070607	0.0688983	0.0709975	0.0697355	0.068098	0.0810555	0.0848001	0.0654233	0.0696835	0.0717336	0.0816421	0.0798674	0.075746	0.082489	0.0896111	0.0759049	0.09205	0.072852	0.104347	0.0861028	0.0982865	0.077014	0.0760156	0.0748367	0.0735721	0.0736031	0.0739729	0.0725611	0.0731914	0.0739753	0.0737017	0.0878379	0.0938388	0.0874424	0.0861847	0.0928588	0.0976703	0.0890893	0.0860621	0.0903867	0.0895462	0.0881118	0.0979322	0.0929254
01_AE.TH.2014.Pt18_PreART_24.ON902864	0.0848606	0.0747238	0.0710479	0.0756412	0.0690191	0.0702059	0.0682656	0.0709294	0.0685273	0.0685964	0.0806174	0.0830949	0.0658092	0.0697805	0.0711198	0.0801379	0.079856	0.0746969	0.0825785	0.0879256	0.0768047	0.0919951	0.0722488	0.103952	0.0863313	0.0966816	0.0760691	0.075335	0.0737592	0.073254	0.0731453	0.0728674	0.0714646	0.0730418	0.0734307	0.0733927	0.0872026	0.0930502	0.0856508	0.0866266	0.0922429	0.0962556	0.0889364	0.0851676	0.0910238	0.0886345	0.0877311	0.0970115	0.0917626
01_AE.TH.2014.Pt18_PreART_46.ON902883	0.0826536	0.0742947	0.0703244	0.0745075	0.0684602	0.0685857	0.0673278	0.0689308	0.0678933	0.067211	0.0804682	0.0838957	0.0644405	0.0678684	0.0701004	0.079275	0.0787829	0.0739548	0.0813584	0.0878149	0.0753292	0.0927024	0.0713754	0.102321	0.0838609	0.095643	0.0763736	0.0750389	0.0723671	0.0718221	0.0717479	0.0720678	0.0710204	0.071916	0.07221	0.0732011	0.0867024	0.0919571	0.084939	0.0854724	0.0920468	0.0952867	0.0849193	0.0840339	0.0889737	0.0881542	0.0872486	0.0946643	0.0918711
01_AE.TH.2014.Pt18_PreART_72.ON902901	0.0842238	0.074324	0.0703761	0.0750793	0.0687822	0.0705822	0.0697951	0.0697944	0.0696035	0.0686011	0.0801038	0.0841269	0.0655512	0.0691477	0.0706231	0.0803208	0.0786575	0.0747529	0.0827355	0.088108	0.0764816	0.0916558	0.0717682	0.102821	0.0840961	0.0959507	0.0767357	0.0749413	0.0733204	0.0724998	0.0722676	0.0725968	0.0713618	0.0722898	0.0730591	0.0738766	0.0867391	0.0917387	0.0855986	0.0853466	0.0918563	0.0957672	0.0857444	0.084724	0.0885204	0.0885232	0.0874359	0.0971312	0.0917488
01_AE.TH.2014.Pt18_PreART_62.ON902893	0.0843606	0.0748325	0.0708343	0.0755097	0.0688027	0.0704642	0.069348	0.0705034	0.0697266	0.0686421	0.0815035	0.0842824	0.065416	0.0696622	0.0712354	0.080336	0.0794413	0.075258	0.0825448	0.0901168	0.0757475	0.0927664	0.0728479	0.10323	0.0847972	0.0971144	0.0762389	0.0756514	0.0745164	0.0732137	0.0736201	0.0733096	0.0719052	0.0733083	0.0738824	0.0739368	0.0883511	0.0944444	0.085752	0.0871015	0.0921982	0.0957155	0.0881998	0.0854225	0.0898675	0.088684	0.0879203	0.0955109	0.0928827
01_AE.TH.2014.Pt18_PreART_65.ON902896	0.0832263	0.0737468	0.0695346	0.0739184	0.0684822	0.06969	0.0678617	0.0698641	0.0691944	0.0679696	0.0813305	0.0839251	0.0649043	0.068693	0.0702561	0.0800838	0.0796456	0.0752665	0.0816252	0.0888398	0.0755736	0.0910314	0.0726506	0.101668	0.0851907	0.0969178	0.0760814	0.074482	0.0734685	0.0720671	0.0720993	0.0717801	0.0705365	0.0718241	0.0730277	0.0727226	0.0867475	0.0934479	0.085149	0.0856457	0.0922557	0.0956326	0.0878506	0.0844893	0.0887066	0.0877612	0.0867515	0.0963656	0.0916576
01_AE.TH.2014.Pt18_PreART_06.ON902848	0.0843614	0.0751948	0.0709141	0.0756788	0.0705268	0.0709873	0.0699151	0.0714051	0.0710339	0.069476	0.0814346	0.0851307	0.0655496	0.0701956	0.0716008	0.0805947	0.079426	0.0758826	0.0837697	0.0898789	0.0770627	0.0929855	0.0744212	0.104262	0.0872325	0.097722	0.0773272	0.0763125	0.0751655	0.0740834	0.0745427	0.0742722	0.0729965	0.0741338	0.0746395	0.0745972	0.0892923	0.0956433	0.0870579	0.0876406	0.0938557	0.0963573	0.0885044	0.0862039	0.0911107	0.0898792	0.0890191	0.097723	0.0932778
01_AE.TH.2014.Pt18_PreART_02.ON902845	0.08511	0.0754193	0.0708343	0.0760227	0.0709545	0.0712298	0.0699407	0.0713279	0.0704559	0.0692724	0.0810942	0.0840926	0.0653722	0.0702955	0.0712112	0.08029	0.0791983	0.0757032	0.0822129	0.0896309	0.075934	0.0927028	0.0720365	0.102754	0.0852627	0.097336	0.0753871	0.075005	0.0739914	0.0725711	0.0723604	0.0727885	0.0715245	0.0726487	0.0736721	0.073103	0.087707	0.0934076	0.0856994	0.0859631	0.0912872	0.0945823	0.086296	0.0852507	0.0892515	0.090171	0.088905	0.0958197	0.0926465
01_AE.TH.2014.Pt18_PreART_50.ON902886	0.0847195	0.0756932	0.0705987	0.0759156	0.0717706	0.0706227	0.0693378	0.0712212	0.0707362	0.0694705	0.080985	0.0850237	0.0659841	0.0704953	0.0712674	0.0800289	0.0800843	0.0768925	0.0837697	0.0907613	0.0771948	0.0931	0.0729854	0.104197	0.0864186	0.0976102	0.0772413	0.0761925	0.0748516	0.0740613	0.0736953	0.0739603	0.0726886	0.0736902	0.0745105	0.0739658	0.088838	0.0949572	0.0875066	0.0874005	0.0926715	0.095409	0.0876284	0.0864398	0.0898001	0.0911274	0.0898443	0.0962736	0.0936069
01_AE.TH.2014.Pt18_PreART_45.ON902882	0.0852579	0.0758522	0.0719593	0.076135	0.0707742	0.0715518	0.0699458	0.0699683	0.0702748	0.0694941	0.0811205	0.0856674	0.0662414	0.0700444	0.0709332	0.0798327	0.0798664	0.0754137	0.0836352	0.0885161	0.0772559	0.0920349	0.0720969	0.1025	0.0854373	0.0981887	0.0781299	0.0758706	0.0749112	0.073605	0.0727912	0.0738306	0.0726065	0.073654	0.0741965	0.0753006	0.0892245	0.0922073	0.0873946	0.0848091	0.0920765	0.093622	0.0860758	0.0850109	0.0884824	0.0901476	0.0887547	0.0976278	0.0939277
01_AE.TH.2014.Pt18_PreART_64.ON902895	0.084023	0.0746757	0.0705475	0.074575	0.0692562	0.0698442	0.0679468	0.0690658	0.0687607	0.0676825	0.079965	0.0842599	0.065398	0.0688865	0.0698473	0.0795896	0.0782683	0.0742887	0.0820077	0.0870563	0.0756739	0.0907052	0.071056	0.100621	0.0847847	0.0980012	0.0761972	0.0756267	0.0746685	0.0734926	0.0725483	0.0735876	0.0720505	0.0737259	0.073953	0.0747374	0.0881552	0.0914664	0.0868161	0.0855568	0.0924966	0.0933798	0.0868255	0.0859024	0.0891273	0.0895729	0.0881889	0.0973887	0.0925124
01_AE.TH.2014.Pt18_PreART_71.ON902900	0.0857514	0.0763048	0.0720349	0.0765149	0.0711558	0.072376	0.0704551	0.0706553	0.0703478	0.0695667	0.0814391	0.0859575	0.066966	0.0707851	0.0717536	0.0809557	0.079628	0.075294	0.0837249	0.0882758	0.0770177	0.0914341	0.0733368	0.102698	0.0856162	0.0987027	0.078416	0.0766505	0.0756831	0.0741885	0.0735541	0.0745987	0.0733686	0.0744222	0.0749678	0.0760793	0.0890403	0.0930683	0.0873959	0.0862937	0.0925781	0.0951671	0.0872319	0.0863031	0.0887401	0.0908961	0.0898158	0.097518	0.0925425
01_AE.TH.2014.Pt18_PreART_25.ON902865	0.0852717	0.0754803	0.0705855	0.0755356	0.0711412	0.0713688	0.0697407	0.0712175	0.0708142	0.0694836	0.0812569	0.0848379	0.065914	0.070202	0.0709728	0.0807626	0.0793841	0.0754137	0.0826918	0.0897507	0.0760985	0.0927099	0.0745052	0.10236	0.0848094	0.0985707	0.0760162	0.0758687	0.0746878	0.0734228	0.0740661	0.0731678	0.071901	0.0733432	0.0743703	0.0734351	0.0878657	0.0942182	0.0868752	0.0863787	0.0931454	0.0964453	0.0876384	0.0853955	0.0902352	0.0890282	0.0877253	0.0964378	0.0938536
01_AE.TH.2014.Pt18_PreART_63.ON902894	0.0839614	0.0759563	0.0707128	0.0763244	0.0711304	0.0709085	0.0697823	0.0711403	0.07122	0.0696599	0.0808018	0.0851663	0.0658188	0.0705345	0.0710284	0.081388	0.0791566	0.0761586	0.083229	0.0906477	0.0762427	0.0932723	0.0735748	0.102865	0.0866317	0.0991642	0.0772882	0.0764174	0.0752428	0.0734969	0.0740828	0.07398	0.0727027	0.0741939	0.0750194	0.0752958	0.0897931	0.0959479	0.0879992	0.0880869	0.0943085	0.0963883	0.0890078	0.0868436	0.0908508	0.091821	0.0900864	0.0977638	0.0934637
01_AE.TH.2014.Pt18_PreART_44.ON902881	0.0858471	0.0770676	0.072067	0.07678	0.0713084	0.0717697	0.0704217	0.0717103	0.0713943	0.0703899	0.0825253	0.0850011	0.0669355	0.0712872	0.0725534	0.0817603	0.0808995	0.0770819	0.084403	0.0913402	0.0782718	0.0939555	0.0756567	0.10477	0.088073	0.0996114	0.0785763	0.0772467	0.076446	0.0747056	0.0759895	0.0753525	0.0740724	0.0758863	0.076229	0.0761994	0.0904231	0.0962546	0.0868523	0.0889432	0.0944101	0.0977835	0.0895222	0.0877279	0.0923217	0.0906527	0.0894846	0.0986888	0.0952029
01_AE.TH.2014.Pt18_PreART_10.ON902852	0.0844803	0.0757477	0.07183	0.0759732	0.0712542	0.0707164	0.0698214	0.0709357	0.0706115	0.068867	0.0804651	0.0845881	0.0653595	0.0701939	0.0714753	0.0810492	0.0788874	0.0758492	0.0826902	0.0885888	0.0776335	0.092056	0.0734509	0.104384	0.0860785	0.0975528	0.0779459	0.0755981	0.0745611	0.0733937	0.0736895	0.0729485	0.0723634	0.074527	0.0741121	0.0743786	0.0889987	0.0950833	0.087753	0.0879778	0.0945137	0.0976474	0.0881103	0.0862484	0.0897425	0.0896783	0.0885405	0.0967151	0.0929891
01_AE.TH.2014.Pt18_PreART_53.ON902888	0.079537	0.0714401	0.0666404	0.0710927	0.0668661	0.0668486	0.0648267	0.0664535	0.0652735	0.0647336	0.0766881	0.0805211	0.0614482	0.0657428	0.0663958	0.076301	0.0748156	0.0715509	0.0780746	0.0843048	0.0727893	0.0884832	0.0696561	0.0999178	0.0818951	0.093691	0.0720435	0.0707532	0.0700201	0.0687265	0.0686255	0.0691303	0.0680459	0.0687165	0.069416	0.0697935	0.0839769	0.0903075	0.083152	0.0828769	0.0892154	0.0919413	0.0854128	0.082286	0.0875101	0.0850466	0.0840698	0.0938662	0.0898625
01_AE.TH.2014.Pt18_PreART_03.ON902846	0.0809099	0.072745	0.0681597	0.0712076	0.0673533	0.0682185	0.0670832	0.0664909	0.0656422	0.0652818	0.0778249	0.0814889	0.0627245	0.0647326	0.0660629	0.0761387	0.0760533	0.0717545	0.0793371	0.0853531	0.0742405	0.0890579	0.0698157	0.101116	0.0838226	0.09561	0.0724802	0.0708894	0.0702121	0.0687341	0.0693207	0.0692471	0.0681974	0.0699704	0.0702478	0.0696126	0.083991	0.0920822	0.0831658	0.08194	0.0892431	0.0930895	0.0857382	0.0814399	0.0868921	0.0862446	0.0852599	0.096049	0.0902575
01_AE.TH.2014.Pt18_PreART_36.ON902873	0.0849272	0.075443	0.0715062	0.0757866	0.0689778	0.0725398	0.0708934	0.0700411	0.0691156	0.0689028	0.0796246	0.0857879	0.0662273	0.0697355	0.0705682	0.0796477	0.0805706	0.0756104	0.0836331	0.0889847	0.077593	0.0934958	0.0746939	0.102011	0.0863608	0.0975178	0.0770978	0.0753609	0.0743767	0.0730941	0.0729818	0.0733789	0.0718179	0.0743154	0.0742176	0.0746702	0.0874791	0.0958275	0.0874029	0.0862206	0.0925337	0.0955855	0.0882391	0.0845266	0.0902044	0.090588	0.0894999	0.100016	0.0925361
01_AE.TH.2014.Pt18_PreART_42.ON902879	0.0821288	0.0747647	0.0703273	0.0731277	0.0691067	0.0697886	0.0693439	0.0681583	0.067584	0.0671815	0.079489	0.0828598	0.064508	0.0669357	0.0676806	0.0770368	0.0773781	0.0731585	0.0809573	0.0863962	0.0758	0.090962	0.0721311	0.103062	0.0855027	0.0975487	0.0743968	0.0726596	0.0717196	0.0702627	0.0706576	0.0708438	0.0696479	0.0717768	0.0712094	0.0717831	0.0861903	0.0939475	0.0854301	0.0841004	0.0919673	0.0933969	0.0861161	0.0833168	0.087982	0.0871482	0.0866473	0.096794	0.0914595
01_AE.TH.2014.Pt18_PreART_16.ON902858	0.0830484	0.0724821	0.0684568	0.0726026	0.067746	0.0704839	0.0687921	0.0678449	0.0670695	0.0669246	0.0804804	0.0842637	0.0650155	0.067113	0.0672795	0.0780793	0.0774885	0.0735216	0.080745	0.086162	0.0752922	0.0915509	0.0710791	0.101916	0.0848618	0.0962965	0.0751428	0.0734605	0.0721462	0.0704669	0.0714995	0.0710382	0.0698064	0.0718154	0.0718333	0.0728047	0.0871835	0.0921763	0.086345	0.0848115	0.0915467	0.0941551	0.0854658	0.083729	0.0885713	0.0875393	0.0864598	0.0959456	0.0902469
01_AE.TH.2014.Pt18_PreART_59.ON902891	0.0842399	0.0741642	0.0703226	0.074058	0.0677712	0.0692934	0.0688571	0.0691726	0.068284	0.0675529	0.0799658	0.0843051	0.0653979	0.0671631	0.0682942	0.0786362	0.0780808	0.0739618	0.0812392	0.0869803	0.0758764	0.092648	0.0722723	0.102307	0.0845232	0.0957687	0.0753355	0.074029	0.0729768	0.0716835	0.0718691	0.0717385	0.0708475	0.0730401	0.0725765	0.0732137	0.0879166	0.0935216	0.0874794	0.0854522	0.0921479	0.0941117	0.0869518	0.08487	0.0895444	0.0885197	0.087865	0.0981207	0.0908768
01_AE.TH.2016.Pt18_onART_16.ON902832	0.0753084	0.0660387	0.0616362	0.0665142	0.0605913	0.0619318	0.0610077	0.0592556	0.060233	0.0585227	0.0723665	0.0767061	0.0570145	0.0595936	0.0599792	0.0689943	0.0700023	0.0661209	0.0718454	0.0782308	0.0676642	0.0850365	0.0646099	0.0977372	0.0788841	0.0903801	0.0673367	0.0667299	0.0660037	0.0642772	0.065517	0.0652608	0.0640832	0.0658697	0.0659447	0.0661474	0.0802789	0.0892782	0.080364	0.0797372	0.0871104	0.0900354	0.0819594	0.078339	0.0833212	0.078789	0.0787345	0.089965	0.0845121
01_AE.TH.2011.2544022P000FL_Sg.MG989504	0.0755422	0.0673266	0.0624489	0.0684124	0.0628505	0.0642457	0.0644378	0.062804	0.063177	0.0613067	0.0718631	0.0791416	0.0603737	0.0590191	0.0653737	0.072744	0.0751571	0.0685459	0.0724511	0.0822788	0.0694828	0.0882351	0.0657466	0.100753	0.0814332	0.0929232	0.0691473	0.0677689	0.0667781	0.0662107	0.0670494	0.0659079	0.0653796	0.0672431	0.0676251	0.0670503	0.0781291	0.0886656	0.0787313	0.0800757	0.0883363	0.0888487	0.0843241	0.0770292	0.0841532	0.083513	0.0839837	0.0987092	0.0908127
01_AE.TH.2015.2547424P000FL_Sj.MG989539	0.0800337	0.0704176	0.0664741	0.0727053	0.0628931	0.0680844	0.0679397	0.0644491	0.0673302	0.0651411	0.0746592	0.0811531	0.062442	0.0652966	0.0666077	0.0770236	0.0755298	0.0716185	0.0765815	0.0848823	0.0718595	0.0894025	0.0682408	0.0994463	0.082073	0.091334	0.0704422	0.065626	0.0692402	0.0683377	0.0693455	0.0686221	0.0677816	0.0677629	0.0694158	0.0685602	0.0833533	0.091504	0.0818484	0.0824982	0.0901638	0.0912095	0.0885666	0.083834	0.087951	0.0853218	0.0832949	0.0996393	0.088747
01_AE.LA.2011.VI37F3781.MG760412	0.0751396	0.0659658	0.0637689	0.0690038	0.0616435	0.0641111	0.0649871	0.0644779	0.0637076	0.0624483	0.0722238	0.0790051	0.0611835	0.0604135	0.0665931	0.0764316	0.0745502	0.0699005	0.0753463	0.0823201	0.0698312	0.0908964	0.0696128	0.10055	0.0805652	0.0884876	0.0692355	0.0688743	0.0702852	0.0684946	0.0699489	0.0699404	0.0682561	0.0709208	0.0712681	0.0708648	0.0861322	0.0903979	0.0818246	0.0827386	0.0880525	0.0882823	0.0851873	0.0801009	0.0881019	0.082075	0.0800114	0.096777	0.0960563
01_AE.LA.2012.VI21M5276.MG760388	0.0872686	0.0840952	0.0752897	0.0808337	0.0737546	0.0749391	0.0754986	0.0753124	0.0746851	0.073703	0.0819016	0.0927145	0.0739799	0.0752859	0.0759514	0.0875573	0.0840394	0.0796394	0.0841203	0.0873589	0.0801116	0.0960821	0.0767606	0.109886	0.0913387	0.103022	0.0804063	0.0765565	0.0774929	0.077781	0.0795489	0.0777338	0.0762858	0.0777616	0.0803754	0.0791161	0.0922472	0.102148	0.0903008	0.0893544	0.0972554	0.0882949	0.0936919	0.0913626	0.0965701	0.0932704	0.0899704	0.102027	0.101271
OQ357238_SM44_Surabaya_2013	0.0845127	0.0779121	0.0698766	0.0746782	0.0684246	0.0729207	0.0716107	0.071434	0.0704634	0.0679784	0.0804201	0.0891371	0.06859	0.0716435	0.0688219	0.0774996	0.0820149	0.0748536	0.0779111	0.0896323	0.078106	0.0967172	0.0738496	0.106823	0.0869113	0.100584	0.0759185	0.0708167	0.0755433	0.072899	0.0743935	0.0743889	0.0731082	0.0740508	0.075298	0.0731578	0.0910166	0.0991506	0.0853706	0.0869903	0.0966772	0.0981895	0.0912963	0.0872675	0.0896695	0.0916634	0.0927942	0.102743	0.0943115
OQ357239_PJ68_Surabaya_2013	0.0951951	0.0933786	0.0850008	0.090594	0.0833283	0.0857076	0.0860829	0.0867634	0.0846149	0.0846366	0.0965829	0.101867	0.083617	0.0844825	0.0847515	0.094235	0.095661	0.0865677	0.0920531	0.103243	0.0922539	0.109994	0.0848078	0.1196	0.0993919	0.11551	0.0897995	0.0853625	0.0894718	0.0871499	0.0881726	0.0870171	0.0863435	0.0873899	0.0902515	0.0881907	0.104333	0.109948	0.100978	0.0996284	0.107506	0.112525	0.108887	0.101729	0.104608	0.105177	0.106467	0.118341	0.110909
01_AE.TH.2006.AA017a_wg1.JX446899	0.0670891	0.0582233	0.0521917	0.0555965	0.0502032	0.0535709	0.0539038	0.0510845	0.0521753	0.0489303	0.0599486	0.0674548	0.0478704	0.0505719	0.0517376	0.0607317	0.0607717	0.0569612	0.0597632	0.0682604	0.0585364	0.0767987	0.0547664	0.0842537	0.0702119	0.0783853	0.0560782	0.0557991	0.0579671	0.056842	0.056785	0.0563369	0.0546821	0.0576289	0.0588414	0.0578495	0.0735111	0.0816122	0.0687586	0.0695025	0.0786438	0.0780507	0.0725082	0.0711616	0.0753182	0.0733984	0.0727079	0.0847106	0.0802925
01_AE.LA.2012.BL38F5131.MG760374	0.0806799	0.0714387	0.0674168	0.0702692	0.066663	0.0678581	0.0670462	0.0687053	0.0674969	0.0664201	0.0800123	0.088212	0.0662532	0.0677168	0.0685734	0.0802321	0.0782864	0.0737282	0.0794327	0.0866624	0.0754708	0.0934511	0.0722206	0.111484	0.0888137	0.0988378	0.0784853	0.0729591	0.0734859	0.0721888	0.0744679	0.0720045	0.0716672	0.0748769	0.0763965	0.0771774	0.0909834	0.0933802	0.0858244	0.0886647	0.0956965	0.0975965	0.0920016	0.083907	0.0912179	0.0948446	0.091714	0.106625	0.100985
01_AE.LA.2011.VI25F3297.MG760391	0.0725748	0.0666105	0.0610916	0.066944	0.0608498	0.062114	0.062789	0.0621808	0.0624248	0.0605323	0.0748003	0.0804207	0.0613538	0.0614459	0.0644583	0.0754515	0.0735243	0.070148	0.0733633	0.0802872	0.0735952	0.0863021	0.067578	0.103867	0.081714	0.0963547	0.0725114	0.0678144	0.0696674	0.0689045	0.0680452	0.0696231	0.0686116	0.0705925	0.0716375	0.0716094	0.0849603	0.0904885	0.0830784	0.0842927	0.0927401	0.0910962	0.0885136	0.0813403	0.0856216	0.0889816	0.0859881	0.100791	0.0986311
01_AE.LA.2011.VI43F3290.MG760419	0.0617025	0.053056	0.0498356	0.0527642	0.0468649	0.0511869	0.0512495	0.0497669	0.0495458	0.0467675	0.0628038	0.0687747	0.0475033	0.0502535	0.0518051	0.0592463	0.058005	0.0544269	0.0602007	0.0652993	0.056959	0.0728323	0.0515535	0.085594	0.0688427	0.078403	0.0587837	0.0552205	0.0566161	0.0557927	0.0553346	0.055688	0.0540251	0.0560673	0.0573603	0.0570077	0.0733126	0.0797099	0.0680511	0.0696148	0.0772169	0.0784782	0.0764755	0.0701894	0.0758939	0.0723999	0.0707985	0.0891445	0.0837502
01_AE.LA.2011.VI12F4094.MG760382	0.0719743	0.0625147	0.0565192	0.0618238	0.0557413	0.0602343	0.0580807	0.0587081	0.0575252	0.0560159	0.0675066	0.0743058	0.0550112	0.0584353	0.0596939	0.0695768	0.0670316	0.0618897	0.0678836	0.0719473	0.0641952	0.0784382	0.0607083	0.0940069	0.075809	0.088305	0.0665943	0.0615569	0.0606327	0.0608686	0.0622907	0.0628671	0.0605599	0.0619601	0.0625364	0.0625379	0.0803145	0.0874636	0.073882	0.0741896	0.0812531	0.0846258	0.0796063	0.0737424	0.0828887	0.0740816	0.0727828	0.0928963	0.0886988
01_AE.TH.2007.AA072a09.JX447499	0.0744967	0.067349	0.0630641	0.0673074	0.0610958	0.0627166	0.061446	0.0621784	0.0612353	0.0609036	0.0711708	0.0771203	0.0601421	0.060986	0.0657491	0.0712301	0.0697366	0.0652911	0.0712057	0.0755865	0.066771	0.0859303	0.0670253	0.0934887	0.0784042	0.0887586	0.0704864	0.0636708	0.0675972	0.0659059	0.0669047	0.0655856	0.0642689	0.0666198	0.0668765	0.0670881	0.0793961	0.0877262	0.0767355	0.0765821	0.0854383	0.086682	0.0816721	0.0775809	0.0816665	0.078592	0.0789864	0.0948322	0.0842994
01_AE.JP.2011.DE00111JP003.KF859741	0.078442	0.0752317	0.0647305	0.0711268	0.0638671	0.0693121	0.0692298	0.067929	0.0661793	0.0655525	0.0773661	0.085014	0.0631901	0.0670519	0.0680375	0.0781689	0.0776033	0.0722012	0.0759632	0.086818	0.0733017	0.092938	0.0715842	0.0975132	0.0898686	0.0956474	0.0722225	0.0732655	0.0716146	0.0728141	0.0726452	0.0715816	0.0714943	0.0724963	0.0738166	0.0728582	0.0885875	0.0951479	0.0806053	0.0813379	0.0922945	0.0929859	0.0903452	0.0858695	0.0867167	0.0871405	0.0849744	0.0988221	0.0973339
01_AE.PH.2016.1031.MH327766	0.0962284	0.0909297	0.0789368	0.0849182	0.0786846	0.0843332	0.0834718	0.0827086	0.0816603	0.0800846	0.0877773	0.0921528	0.077633	0.0808981	0.0829814	0.0862694	0.0845855	0.0793129	0.0850075	0.0953314	0.0803577	0.109195	0.0787946	0.110645	0.098329	0.103525	0.0833296	0.0822305	0.0794389	0.0796309	0.0811383	0.0798914	0.0793141	0.079262	0.0816	0.0810228	0.103102	0.108014	0.100053	0.0895444	0.099668	0.0991884	0.0990049	0.090523	0.103949	0.0962067	0.100986	0.118408	0.115043
01_AE.PH.2015.DE00115PH006.MH078560	0.0819292	0.0750445	0.0663285	0.0720266	0.065194	0.0700162	0.0708776	0.0671057	0.0657802	0.0662865	0.0785082	0.0855825	0.0631468	0.0672155	0.0684848	0.0782193	0.0786609	0.0716817	0.0751581	0.0844473	0.0735582	0.0912934	0.0691392	0.102273	0.0832107	0.0907479	0.0733823	0.0728079	0.0710412	0.072879	0.0727113	0.0707018	0.0704484	0.0709065	0.0725133	0.0735766	0.0874477	0.0945784	0.0845837	0.0806176	0.0889419	0.0909663	0.0870097	0.0832757	0.088738	0.0846248	0.0838569	0.0988464	0.094242
01_AE.PH.2015.DE00115PH007.MH078561	0.0807463	0.0725132	0.0645001	0.0694587	0.0639631	0.0683234	0.0685862	0.0664679	0.0644796	0.0649636	0.0767623	0.0838857	0.0619271	0.0656375	0.0656733	0.0754673	0.0767371	0.0696639	0.0736321	0.0822875	0.0717172	0.0912896	0.0676164	0.101418	0.0825001	0.0905879	0.0713629	0.0702883	0.0686802	0.0701431	0.0698163	0.0685243	0.0683837	0.0684216	0.07078	0.0707804	0.086133	0.0931002	0.0832039	0.0785228	0.0883309	0.0893451	0.0861791	0.0817966	0.0875865	0.0831568	0.081874	0.100231	0.0911762
01_AE.PH.2015.DE00115PH012.KY658688	0.0851837	0.0774504	0.0681822	0.0751724	0.0676131	0.0713343	0.0714576	0.0713043	0.0690615	0.0678388	0.0795569	0.0875374	0.0683381	0.0708097	0.072307	0.0810778	0.0793396	0.0743745	0.0796403	0.0875169	0.074503	0.095681	0.0736956	0.105775	0.0878196	0.0972532	0.0771298	0.0751522	0.0735473	0.0725316	0.0741634	0.0720685	0.0727554	0.0728743	0.0736458	0.0754653	0.0904101	0.0982635	0.0867814	0.0836679	0.0943346	0.0970656	0.0922461	0.0864584	0.0876602	0.0907117	0.0899183	0.102769	0.100942
01_AE.BE.2017.CA.MN486023	0.0861386	0.0804356	0.0726195	0.0764283	0.0713456	0.0740118	0.0728974	0.0743286	0.0723665	0.0715332	0.0818655	0.0916917	0.0707528	0.0725729	0.074579	0.0838082	0.0836256	0.0781071	0.0846302	0.0909111	0.0800174	0.0960415	0.0773865	0.108055	0.091631	0.0965485	0.0799542	0.0777578	0.0789298	0.077098	0.0786829	0.077228	0.076918	0.0777314	0.0795378	0.079248	0.0934511	0.101705	0.0879877	0.0894193	0.0974527	0.0987242	0.0969331	0.0891884	0.0920199	0.0949031	0.0922886	0.100981	0.098998
01_AE.PH.2016.1024.MH327759	0.0901723	0.0872004	0.0801831	0.0848715	0.0721889	0.0764367	0.0769196	0.0766893	0.0751388	0.0788895	0.0844561	0.0890582	0.0712197	0.0755428	0.0773463	0.083118	0.0835506	0.0766115	0.0833808	0.0919562	0.078718	0.101057	0.0744375	0.109929	0.0931419	0.0995938	0.0782516	0.0789272	0.0763265	0.076239	0.0770314	0.075359	0.0747736	0.0756637	0.0764514	0.0768495	0.0957678	0.105944	0.0923322	0.0886351	0.0960534	0.0986958	0.0946308	0.0873872	0.0915879	0.0942955	0.0938619	0.105298	0.1083
01_AE.PH.2016.1029.MH327764	0.0941047	0.0885114	0.0798941	0.0864617	0.0775941	0.0827784	0.0832988	0.0819065	0.0746991	0.081549	0.0773857	0.0837671	0.0784731	0.0810942	0.0819552	0.0769477	0.0741535	0.0715952	0.0769803	0.0832463	0.0709397	0.104218	0.0701873	0.10113	0.0856293	0.0928899	0.0732314	0.0742902	0.071532	0.0720348	0.0726866	0.0717613	0.0711179	0.0722864	0.0738161	0.0734891	0.0958409	0.104375	0.0948949	0.082513	0.0917974	0.0938611	0.0879603	0.0835482	0.0913668	0.0891661	0.0915543	0.104375	0.0996187
01_AE.PH.2016.DE00116PH013.MH078562	0.0821109	0.0750836	0.0661283	0.0709179	0.0658014	0.0677607	0.0688316	0.0699328	0.0669849	0.0663013	0.0797696	0.0854058	0.0634886	0.069339	0.0690292	0.0769378	0.0780584	0.0732717	0.078942	0.0862852	0.0727403	0.0921981	0.0706971	0.102471	0.0849801	0.0881082	0.0746898	0.0729029	0.0720034	0.0729062	0.0728933	0.0714877	0.0710823	0.0728765	0.0741304	0.0736315	0.0875139	0.0967725	0.084114	0.0833081	0.091717	0.0923453	0.0879172	0.0848424	0.0868728	0.0883674	0.086659	0.0954302	0.094625
01_AE.PH.2015.1008.MH327750	0.0856098	0.0771327	0.0692232	0.0768704	0.0672676	0.0703105	0.0716158	0.0724346	0.0680354	0.068442	0.0803032	0.0870515	0.0679648	0.0708186	0.0725879	0.0807739	0.0807162	0.0735039	0.0798901	0.0876235	0.0749748	0.0980328	0.0735716	0.104272	0.0872162	0.088102	0.0751522	0.0748737	0.073328	0.0742837	0.0744935	0.073351	0.0726024	0.0746243	0.0764448	0.075584	0.0936855	0.0991893	0.0884091	0.0836964	0.0927216	0.0965819	0.0904854	0.0876749	0.0906017	0.0926573	0.0907094	0.102605	0.101539
01_AE.PH.2017.1028.MH327763	0.104194	0.101676	0.0946348	0.100338	0.086703	0.0925534	0.091699	0.0902176	0.0833453	0.0942142	0.0849119	0.0932718	0.0860635	0.0895211	0.0912477	0.0856017	0.0829463	0.0767766	0.0842904	0.091188	0.0782836	0.10857	0.076446	0.112572	0.0936499	0.0976424	0.0810323	0.0801187	0.0772237	0.0777285	0.0781281	0.0761245	0.0753577	0.0776463	0.0789244	0.0788519	0.103226	0.110882	0.0977621	0.08775	0.0965855	0.0998182	0.0922211	0.0902684	0.10148	0.0937579	0.102414	0.118269	0.113146
01_AE.PH.2017.1021.MH327756	0.0898337	0.0877371	0.0775786	0.0838476	0.073774	0.0812395	0.0803143	0.0802345	0.0787081	0.0805057	0.0799357	0.085541	0.0746349	0.079113	0.0819053	0.0780354	0.0788725	0.0722465	0.079364	0.0871378	0.0734685	0.104131	0.0729779	0.0997818	0.0859066	0.09113	0.0756386	0.0755042	0.0721053	0.0725237	0.072349	0.0714235	0.0705992	0.071814	0.0726122	0.0741623	0.0974702	0.100869	0.0914019	0.0835238	0.0916321	0.0921847	0.0870245	0.08314	0.095156	0.0885008	0.0954757	0.104719	0.106107
01_AE.BE.2017.CM.MN486035	0.0802359	0.0733336	0.0645903	0.0704189	0.0630201	0.0673071	0.0678084	0.0657371	0.0665985	0.0630038	0.0743172	0.0814162	0.0622604	0.0677032	0.0668262	0.0725904	0.0739473	0.0695358	0.0730868	0.0819172	0.069324	0.0908163	0.0696509	0.0987116	0.0849341	0.0884296	0.0709589	0.0696526	0.0695068	0.069742	0.0699981	0.0689254	0.0682548	0.0687121	0.0703186	0.0707743	0.086027	0.096236	0.0814736	0.0823987	0.0893322	0.0917539	0.0874456	0.0816673	0.0864995	0.0845247	0.0830679	0.0955447	0.0931274
01_AE.PH.2016.1027.MH327762	0.0896454	0.0891347	0.0812146	0.0887266	0.0779745	0.0811926	0.0799878	0.0797013	0.0768924	0.0811584	0.0782777	0.0884491	0.077898	0.0801721	0.0806793	0.0801855	0.0799474	0.072785	0.0787738	0.0864727	0.0736282	0.105743	0.0705019	0.101198	0.0891757	0.0969939	0.0745099	0.0763583	0.0726248	0.0725734	0.07333	0.072465	0.0721677	0.0726664	0.0742348	0.0751707	0.0970118	0.101705	0.0906021	0.0839243	0.0931421	0.0953304	0.0886093	0.0840068	0.096173	0.0894379	0.0933593	0.104724	0.107596
01_AE.PH.2016.1010.MH327752	0.0868454	0.0805515	0.0714158	0.0779922	0.0693116	0.0767109	0.0752506	0.0737179	0.0700015	0.0708715	0.0799749	0.0875276	0.0698097	0.0732932	0.0757049	0.0788336	0.0814717	0.0736874	0.0809736	0.0880772	0.0758189	0.0979465	0.071701	0.100874	0.0911896	0.095658	0.0762244	0.0767951	0.0726584	0.0746092	0.0746547	0.0734921	0.072268	0.0733723	0.0747173	0.0756827	0.0932306	0.102832	0.0887905	0.0841179	0.0945682	0.093326	0.0909128	0.0864147	0.0912045	0.0902034	0.0922216	0.104325	0.104038
01_AE.PH.2016.1025.MH327760	0.0871131	0.0826523	0.0741357	0.0807007	0.0732272	0.079218	0.0787066	0.075908	0.0713648	0.0733546	0.0795202	0.0890685	0.0745134	0.0767614	0.0781794	0.0789645	0.0783695	0.0724515	0.0775953	0.0876809	0.0703683	0.0966357	0.0726121	0.101927	0.0855995	0.0933497	0.0771861	0.0767576	0.072205	0.0737544	0.0740974	0.0726468	0.0721963	0.0730381	0.0734182	0.074425	0.0922899	0.0961551	0.0868228	0.0844321	0.0928924	0.093928	0.0900337	0.0849345	0.0950203	0.0880729	0.0889611	0.106185	0.105908
01_AE.PH.2017.1026.MH327761	0.0857472	0.0830239	0.0731555	0.079253	0.0738605	0.0791522	0.0789859	0.0777157	0.0745664	0.0730439	0.0850258	0.0965295	0.0730241	0.0760614	0.0786043	0.0834534	0.0827604	0.0763387	0.082947	0.0911568	0.0790596	0.0993548	0.0760326	0.108248	0.0898328	0.0994275	0.0798193	0.0794934	0.076428	0.0768479	0.0767043	0.0762088	0.0762328	0.0763962	0.0784392	0.0781719	0.098445	0.0995507	0.0874497	0.0869776	0.0951194	0.0967405	0.0927252	0.08983	0.0945211	0.0924275	0.0938893	0.108493	0.110302
01_AE.CN.2009.YN09P0011.JX112867	0.0724229	0.0660313	0.0588717	0.0652654	0.0614827	0.0625545	0.0637002	0.0618315	0.0588906	0.058704	0.0720482	0.0802297	0.058608	0.0599278	0.0605336	0.0724001	0.0711568	0.0658845	0.0708198	0.0744536	0.0660051	0.0892374	0.0641635	0.0956979	0.0774135	0.0892725	0.0675129	0.0644399	0.0642085	0.0617784	0.0639414	0.0625862	0.0608542	0.0621344	0.064329	0.0635979	0.0775754	0.0863588	0.0777103	0.0702977	0.0825943	0.0858094	0.0793233	0.0733825	0.0787699	0.0770397	0.0762317	0.0888145	0.0822842
01_AE.CN.2007.07CNYN315.KF835502	0.0718938	0.0615982	0.0575778	0.0623769	0.057837	0.0604945	0.0601668	0.0588637	0.0587109	0.0554431	0.0668576	0.0780573	0.0558959	0.0582214	0.0589495	0.0695619	0.0692183	0.064141	0.0694314	0.0751003	0.0651609	0.0820904	0.0590221	0.096674	0.0736243	0.0870342	0.0637515	0.064995	0.0632366	0.0629835	0.062972	0.0624095	0.0612595	0.0638037	0.0640784	0.0643557	0.0789897	0.0849584	0.0745728	0.0735796	0.0847109	0.0833357	0.0787549	0.0760558	0.0795091	0.0739879	0.075476	0.0845081	0.0846284
01_AE.TH.2004.BKD.DQ314731	0.0581456	0.0488927	0.046053	0.0470658	0.0426199	0.0482255	0.0475433	0.0446805	0.0446372	0.0424887	0.0565865	0.0647644	0.0441869	0.0452105	0.0479327	0.056631	0.0567161	0.0481432	0.0572599	0.0634366	0.05241	0.0727179	0.0488549	0.0833377	0.0618086	0.0785352	0.0536604	0.0516468	0.0521636	0.0507907	0.0506399	0.0513362	0.0501348	0.0513989	0.0529957	0.0531616	0.0714966	0.0780593	0.0660725	0.0656529	0.0728934	0.0737024	0.0668502	0.0667346	0.0734973	0.0686945	0.0686911	0.0861389	0.0821185
01_AE.TH.2004.BKM.DQ314732	0.0586485	0.0500255	0.0453149	0.0485204	0.0441036	0.0475693	0.0474747	0.0447026	0.0452194	0.0422144	0.0566431	0.0659965	0.0428634	0.0448495	0.0475068	0.058744	0.056778	0.0504673	0.0575376	0.0642553	0.053706	0.0739064	0.050529	0.0839888	0.0644361	0.0771325	0.0541034	0.0527522	0.0534401	0.0532502	0.0526528	0.0523221	0.0508274	0.0526986	0.0542494	0.054301	0.0724767	0.0800062	0.0682244	0.0676654	0.0754407	0.0742291	0.0703556	0.0686727	0.0751276	0.0716755	0.0708241	0.0867751	0.0825027
01_AE.TH.2009.40061v03_01.KY580541	0.0651591	0.0607231	0.0539256	0.0559791	0.0510676	0.0560158	0.0548134	0.0522612	0.0517155	0.0511409	0.0654749	0.0703515	0.0489144	0.0506563	0.0524881	0.0589552	0.0639996	0.0575058	0.0617507	0.0690043	0.0576878	0.0804825	0.0547917	0.0867766	0.0694241	0.0836249	0.0571277	0.0530561	0.056175	0.0534882	0.0554552	0.05486	0.0533641	0.0551284	0.0561873	0.0564521	0.0707905	0.0797329	0.067905	0.0692466	0.0779547	0.0771572	0.0731142	0.0696411	0.0727731	0.0695943	0.073093	0.0830294	0.0833198
01_AE.TH.2011.2544574P000FL_Sa.MG989510	0.0735528	0.0695424	0.0597004	0.0656768	0.0598052	0.0593567	0.0590547	0.0603177	0.0613173	0.0607854	0.0716889	0.0757906	0.0604649	0.0611104	0.0625115	0.0727918	0.0710834	0.0652922	0.0713845	0.0787483	0.0685325	0.0841828	0.0631865	0.0958383	0.0795408	0.087447	0.0675063	0.0719503	0.0699365	0.0697478	0.0685099	0.0691446	0.0672467	0.0678426	0.0697134	0.0696685	0.0834589	0.0930953	0.0832862	0.0806574	0.0877858	0.0890284	0.0861817	0.0822124	0.0831317	0.0824	0.0822729	0.0952279	0.0887161
01_AE.GB.2014.14727_1_60.3.MF109621	0.0831466	0.0752776	0.0712381	0.0747477	0.0692308	0.0742875	0.0724766	0.0718916	0.0705649	0.0683527	0.0812257	0.0852811	0.0696613	0.071524	0.0718312	0.0799794	0.0815998	0.0734076	0.079903	0.0872596	0.075476	0.089185	0.072715	0.104081	0.0833764	0.0936961	0.0742858	0.0732159	0.0750152	0.0751271	0.0742335	0.0748873	0.0736334	0.0745663	0.0757457	0.0755407	0.0840572	0.0939985	0.0862911	0.0874424	0.0913782	0.0909765	0.0915659	0.0873419	0.092652	0.0878185	0.0881137	0.098928	0.097692
01_AE.TH.2005.AA064a_WG2.JX447413	0.0654755	0.0584767	0.0519802	0.0558843	0.0489567	0.0549729	0.0544817	0.0513203	0.0514793	0.0494709	0.0615415	0.0718774	0.048451	0.0514386	0.0523101	0.061614	0.0599619	0.0580526	0.0607219	0.070244	0.0594843	0.0777175	0.0535681	0.0868892	0.0688341	0.0780762	0.0580181	0.0547568	0.0578809	0.0561587	0.0568812	0.0575385	0.0561541	0.057256	0.0591491	0.0582812	0.0724431	0.0839817	0.0720555	0.0698858	0.0792484	0.0779989	0.073124	0.069254	0.0727238	0.0736164	0.0730822	0.0862004	0.0798368
01_AE.TH.2016.Pt1_onART_63.ON901968	0.070854	0.0622623	0.0582583	0.0612112	0.0575692	0.0581702	0.0596051	0.0549994	0.0572053	0.0540796	0.0673737	0.0741784	0.054049	0.0553605	0.055913	0.0632247	0.0661689	0.0599808	0.0670295	0.0737106	0.062231	0.080838	0.0587466	0.0922373	0.0761236	0.0803799	0.0603981	0.0621133	0.0597509	0.0586256	0.0596532	0.0597619	0.0572899	0.0602806	0.0615796	0.0617446	0.0768345	0.0831609	0.072005	0.0722968	0.0806887	0.0818853	0.0771973	0.0727207	0.0765576	0.0764971	0.0739013	0.0890786	0.083094
01_AE.TH.2013.Pt1_PreART_06.ON901972	0.0744807	0.0661063	0.062264	0.0661048	0.061189	0.0613873	0.0630365	0.0590272	0.0608347	0.0582745	0.0712902	0.0765285	0.0564084	0.0589467	0.0597375	0.0664602	0.0704652	0.0643017	0.0705252	0.077586	0.0668636	0.0833374	0.0611809	0.0935241	0.0786328	0.0824556	0.0642699	0.0649458	0.0626778	0.0614002	0.0626542	0.0622117	0.0602271	0.0633949	0.0648158	0.0637496	0.0786526	0.0852404	0.0749063	0.0756206	0.0834599	0.0849819	0.0798223	0.0756325	0.0788541	0.0795433	0.0774992	0.0910183	0.0860406
01_AE.TH.2013.Pt1_PreART_26.ON901986	0.0757152	0.067368	0.0622795	0.0666461	0.0618804	0.0620638	0.0628529	0.0598364	0.0620855	0.0595202	0.0719814	0.0785925	0.0573045	0.0599211	0.0610023	0.0674493	0.0718787	0.0655433	0.0702254	0.0781665	0.0675737	0.0854582	0.0621894	0.0948169	0.0787242	0.0829699	0.0654465	0.0654169	0.0633484	0.0620588	0.0629688	0.0622987	0.0603869	0.0635582	0.0653229	0.0644986	0.079899	0.0855302	0.0744402	0.0760164	0.0840198	0.085936	0.0812705	0.0753353	0.0784608	0.0798363	0.0791565	0.0937526	0.0865024
01_AE.TH.2013.Pt1_PreART_35.ON901992	0.078007	0.0688919	0.0645496	0.0686296	0.0638059	0.0635439	0.0636221	0.0614498	0.063971	0.0613873	0.0738069	0.0811428	0.05917	0.0613658	0.0619055	0.0693218	0.0726358	0.0661536	0.0722777	0.0790752	0.0689237	0.0862057	0.0642336	0.0947401	0.0799881	0.0848586	0.0662803	0.0672213	0.0649197	0.0638366	0.0650541	0.0638645	0.0621442	0.0650398	0.0669806	0.0660779	0.0818073	0.0877309	0.0760823	0.0787541	0.0846093	0.0880979	0.0816212	0.0770215	0.0806696	0.082012	0.0800251	0.0953894	0.08699
01_AE.TH.2013.Pt1_PreART_45.ON902000	0.0776411	0.0692433	0.0646231	0.0695693	0.0643515	0.0645496	0.0650666	0.0624499	0.0647174	0.0615915	0.0738094	0.0794457	0.0602003	0.0625182	0.0626673	0.0700948	0.0742892	0.0685554	0.07316	0.0803694	0.0704605	0.0870728	0.0645552	0.0942331	0.0796954	0.0845587	0.0673018	0.0672954	0.0651955	0.0635347	0.065563	0.0645145	0.0627915	0.0654056	0.0674542	0.0666336	0.0815441	0.0869215	0.0760369	0.0788375	0.0859501	0.0885472	0.0834187	0.0771842	0.0806352	0.0823638	0.0795732	0.0966257	0.086806
01_AE.TH.2013.Pt1_PreART_50.ON902004	0.0774193	0.06874	0.064433	0.0689896	0.0635589	0.0646607	0.0648778	0.0622553	0.0645281	0.061395	0.074087	0.080109	0.0597044	0.0621658	0.0626138	0.0700624	0.0739515	0.0680165	0.0726864	0.0797141	0.0704291	0.0861189	0.0643146	0.0943895	0.0788122	0.0834498	0.0670821	0.0664833	0.0644085	0.0628738	0.0649052	0.0638569	0.0621327	0.0650528	0.0667966	0.0656155	0.0811605	0.0867626	0.0757024	0.0781956	0.0855867	0.0866724	0.0828001	0.0774912	0.0796129	0.0817187	0.0789335	0.0951702	0.0868388
01_AE.TH.2013.Pt1_PreART_78.ON902022	0.0748487	0.06671	0.0624806	0.0663951	0.0620391	0.0632025	0.0637542	0.0589016	0.0610558	0.0587648	0.071604	0.0789255	0.057455	0.0598796	0.0592537	0.0676854	0.0702871	0.0639481	0.0702636	0.0778196	0.0670192	0.0840781	0.0617295	0.0913222	0.0780776	0.0831901	0.0641569	0.0631898	0.0624106	0.0612584	0.0619258	0.0619281	0.0596616	0.0630531	0.0650013	0.0641048	0.081303	0.0838449	0.0745539	0.0754756	0.0834669	0.0854696	0.0807498	0.0755156	0.0790634	0.0799942	0.0772185	0.0947004	0.0848774
01_AE.TH.2013.Pt1_PreART_76.ON902020	0.0758227	0.0685161	0.0641825	0.0675429	0.0632498	0.064056	0.0649452	0.0611144	0.0636195	0.0608174	0.0735605	0.0805802	0.0585959	0.0609437	0.0617086	0.0686933	0.0721566	0.0657941	0.0719965	0.0792496	0.0688749	0.0861222	0.0641033	0.0937538	0.0778489	0.0834933	0.0659934	0.066563	0.0636947	0.0631884	0.0640656	0.0634256	0.0615036	0.0646938	0.0666203	0.0654047	0.0810721	0.0854242	0.0752706	0.0773508	0.0854404	0.0872362	0.0828642	0.0760832	0.0782091	0.0819175	0.0791899	0.0945823	0.0861528
01_AE.TH.2010.2543733P000FL_Sb.MG989499	0.0780941	0.0705892	0.0652632	0.0693902	0.0631623	0.0653753	0.0646101	0.0627893	0.0646145	0.0621416	0.0755258	0.0830373	0.0612938	0.063395	0.0650733	0.0723836	0.0745719	0.0691714	0.075235	0.0783653	0.0718021	0.0911496	0.0678124	0.10263	0.0801243	0.093995	0.0712333	0.0650494	0.0669557	0.0663192	0.0683039	0.0675472	0.0662741	0.0681598	0.0692584	0.0694931	0.0852659	0.0898964	0.0822853	0.0830752	0.0867487	0.0897995	0.084917	0.0789996	0.0858956	0.0828991	0.0840511	0.0959013	0.087658
01_AE.CN.2007.GZ070126.JX112844	0.0703923	0.0610605	0.053775	0.0586102	0.0509261	0.0566415	0.0567313	0.0553952	0.054576	0.0524479	0.0641889	0.0745795	0.0537412	0.053883	0.0560934	0.0650963	0.0647605	0.0582685	0.0649094	0.071109	0.0613593	0.0819748	0.0597598	0.0878505	0.0753259	0.0864335	0.0590952	0.0599599	0.0589125	0.0577466	0.0586655	0.0582305	0.05683	0.0584011	0.0590724	0.060639	0.0722209	0.0864976	0.0707601	0.0726803	0.0795888	0.0785985	0.0735312	0.0689305	0.0746713	0.0747374	0.0717952	0.0880161	0.0805695
01_AE.TH.2006.AA059a_WG1.JX447349	0.0636672	0.0611887	0.0493903	0.0556476	0.0485761	0.0531049	0.0525444	0.049975	0.0498325	0.0496574	0.0623341	0.0656084	0.0483402	0.0511759	0.0522842	0.0606045	0.0621093	0.0558573	0.0614632	0.0681221	0.0580037	0.0745887	0.0532104	0.0856191	0.0683936	0.0803267	0.0555235	0.0546805	0.0568046	0.054946	0.0562222	0.0556988	0.0549621	0.0557699	0.0570713	0.0571022	0.0686396	0.0829571	0.0668749	0.0730221	0.0755455	0.0805691	0.071838	0.0679686	0.0704664	0.0688203	0.0683383	0.0792602	0.0735046
01_AE.TH.2018.A_OnART_37.ON903091	0.0759676	0.0713205	0.0624944	0.0659284	0.0610162	0.0640867	0.0656672	0.0647359	0.0652589	0.0616504	0.0756961	0.0809547	0.0594386	0.0635451	0.0657079	0.0746919	0.0773515	0.0709831	0.0757335	0.0810192	0.0732356	0.0898189	0.0687841	0.0971706	0.0830205	0.0929618	0.0730754	0.0715648	0.0702138	0.067896	0.0690125	0.0695987	0.0687526	0.0690257	0.0713363	0.0706623	0.0834104	0.0897205	0.081913	0.0829496	0.0924537	0.09116	0.0846059	0.0827707	0.0875502	0.0830294	0.0830472	0.0970897	0.0908619
01_AE.TH.2009.A_PreART_35.ON903131	0.0718576	0.0676425	0.059127	0.0624753	0.0563699	0.0609183	0.0614878	0.0608068	0.0612642	0.05798	0.0728499	0.0773322	0.0566056	0.0608237	0.0630082	0.0720285	0.0740449	0.0678879	0.0726357	0.0779869	0.0695597	0.0868264	0.0642166	0.0951424	0.0793779	0.0900254	0.0691165	0.0679033	0.0666394	0.0656396	0.0661603	0.0661058	0.0651509	0.0654377	0.067893	0.0667008	0.0797106	0.085117	0.0798542	0.0808897	0.0903864	0.089046	0.0829636	0.078753	0.082595	0.0797055	0.0786066	0.0944121	0.0881204
01_AE.TH.2009.A_PreART_33.ON903129	0.0708956	0.0665361	0.0583308	0.0616368	0.0560723	0.0593666	0.0602291	0.0595253	0.0600833	0.0575397	0.071406	0.0765181	0.0554555	0.0594148	0.0613306	0.0693647	0.0725796	0.0667534	0.0714668	0.0762628	0.0683502	0.0863418	0.0638964	0.0937632	0.0782506	0.0884934	0.068659	0.0678385	0.0660606	0.0653169	0.0658723	0.0653982	0.0647954	0.0649272	0.0671358	0.0664259	0.0786378	0.0854384	0.0793438	0.0799989	0.0893638	0.0874364	0.0827866	0.0791773	0.0823649	0.0783359	0.0782788	0.0931759	0.0869066
01_AE.TH.2009.A_PreART_28.ON903124	0.0733785	0.0696073	0.0618081	0.0664591	0.0599661	0.0642447	0.0644813	0.0625696	0.0633454	0.0618907	0.0740794	0.0796499	0.0583667	0.0631632	0.0647581	0.0720597	0.0755772	0.0695332	0.0744237	0.0783703	0.0723416	0.0877546	0.0666719	0.0975233	0.0814732	0.0911194	0.0718731	0.0697043	0.0675962	0.0670569	0.0679179	0.0670867	0.0662244	0.0673959	0.0694279	0.0690033	0.0805621	0.0871849	0.080971	0.0815819	0.0904366	0.0895772	0.0841803	0.0817806	0.0841654	0.0830469	0.081938	0.0961134	0.0881461
01_AE.TH.2009.A_PreART_30.ON903126	0.0718748	0.0672221	0.059164	0.0637665	0.0579043	0.0613354	0.061785	0.0600313	0.0609486	0.0586909	0.0713133	0.0770877	0.0560716	0.0610841	0.0622992	0.0707773	0.0735966	0.0680264	0.0721255	0.0765822	0.0704729	0.0862826	0.0647622	0.0959947	0.078772	0.0888085	0.0696108	0.0676871	0.0659073	0.0653626	0.065918	0.0653981	0.0645433	0.0651907	0.0678389	0.0672499	0.0793538	0.0856157	0.0796159	0.0811995	0.0890725	0.0883035	0.0826664	0.0796854	0.0827673	0.0803296	0.0792628	0.0948782	0.0862873
01_AE.TH.2009.A_PreART_36.ON903132	0.0746069	0.070133	0.0611606	0.0664981	0.0595213	0.0644564	0.0640942	0.0620705	0.0636658	0.0616925	0.0740221	0.0804481	0.0579858	0.0631943	0.0643653	0.0721784	0.0749949	0.070647	0.0741504	0.0778017	0.0730225	0.0884491	0.0667352	0.0964046	0.0818065	0.090357	0.0716499	0.0701533	0.068499	0.0671508	0.0685095	0.068133	0.0671209	0.0676978	0.0699644	0.069725	0.0809259	0.0888989	0.0821115	0.0825637	0.0907134	0.0902943	0.0854715	0.0822778	0.0846222	0.083641	0.0827067	0.097019	0.0896614
01_AE.TH.2018.A_OnART_39.ON903093	0.0773307	0.0740376	0.0665277	0.0710056	0.0645386	0.0667549	0.0677666	0.0686137	0.0675629	0.0655081	0.0793545	0.0850323	0.0628153	0.0678701	0.0692739	0.0783623	0.0797464	0.0751729	0.079862	0.0842302	0.0761245	0.0897756	0.0716064	0.098797	0.086176	0.094726	0.0763877	0.0750753	0.0739868	0.0718972	0.0731808	0.072939	0.0722476	0.0730136	0.0745112	0.0743487	0.0864891	0.0930602	0.0859928	0.08623	0.0953621	0.0927566	0.0876677	0.0861035	0.0882313	0.0849785	0.0857035	0.0981351	0.0944924
01_AE.TH.2018.A_OnART_47.ON903098	0.0717186	0.0676795	0.0595033	0.0632117	0.0573714	0.0606889	0.0612394	0.0614909	0.0611074	0.0584569	0.0723382	0.0762023	0.0567291	0.0604692	0.0619601	0.0711757	0.0723351	0.0668265	0.0713391	0.0769505	0.0686424	0.0874164	0.062873	0.0946103	0.0774772	0.0870038	0.0688531	0.0674414	0.0658126	0.0649458	0.0657081	0.0657277	0.0643206	0.0644536	0.0664055	0.0660949	0.0799119	0.0873821	0.0793605	0.0812422	0.0881016	0.089614	0.083141	0.0794332	0.0833056	0.0792924	0.078748	0.0944129	0.0879656
01_AE.TH.2009.A_PreART_32.ON903128	0.0712328	0.0672913	0.0571954	0.0616195	0.0560057	0.0597692	0.0596736	0.0604107	0.0593618	0.0571187	0.0705767	0.0754265	0.0554694	0.0596731	0.0604711	0.0683149	0.072164	0.0671112	0.0704874	0.0746751	0.0683736	0.0858489	0.0641757	0.0927239	0.0776355	0.0858779	0.0673266	0.066725	0.0648433	0.0642631	0.0651327	0.0652568	0.063969	0.0639699	0.0663193	0.0649256	0.0774531	0.0863353	0.0775265	0.0795049	0.0861102	0.0869877	0.0808309	0.0775592	0.0796957	0.0783256	0.0772202	0.0919626	0.0865984
01_AE.TH.2009.A_PreART_43.ON903137	0.0712328	0.0672913	0.0571954	0.0616195	0.0560057	0.0597692	0.0596736	0.0604107	0.0593618	0.0571187	0.0705767	0.0754265	0.0554694	0.0596731	0.0604711	0.0683149	0.072164	0.0671112	0.0704874	0.0746751	0.0683736	0.0858489	0.0641757	0.0927239	0.0776355	0.0858779	0.0673266	0.066725	0.0648433	0.0642631	0.0651327	0.0652568	0.063969	0.0639699	0.0663193	0.0649256	0.0774531	0.0863353	0.0775265	0.0795049	0.0861102	0.0869877	0.0808309	0.0775592	0.0796957	0.0783256	0.0772202	0.0919626	0.0865984
01_AE.TH.2018.A_OnART_43.ON903096	0.0677097	0.064655	0.054328	0.0596757	0.0540199	0.0569143	0.0568857	0.0565979	0.0559771	0.054802	0.0690104	0.0741739	0.0517659	0.0566424	0.0573081	0.0666238	0.0687514	0.0634037	0.0671889	0.0722316	0.0645131	0.082665	0.0599021	0.0921954	0.0751643	0.0862731	0.0649963	0.0637492	0.0623397	0.0614489	0.0618491	0.0623346	0.0609037	0.0612025	0.0629147	0.0627467	0.0763944	0.0828634	0.0755595	0.0772372	0.0834467	0.0856056	0.0797848	0.0744475	0.0782202	0.0773226	0.0759438	0.0886675	0.0830032
01_AE.TH.2009.A_PreART_20.ON903120	0.0728957	0.0667167	0.0579744	0.0617349	0.0569619	0.0600934	0.0606541	0.0593407	0.0593334	0.0574377	0.0716252	0.0763708	0.0549075	0.0594879	0.0605363	0.0697186	0.0720714	0.0656161	0.0709829	0.075835	0.0683416	0.0852642	0.0641976	0.0961826	0.0784481	0.0903171	0.0682323	0.0674356	0.0653869	0.064186	0.0652429	0.0651352	0.0633598	0.064324	0.0665178	0.0662154	0.0787963	0.085232	0.0789426	0.0811029	0.0887263	0.0887927	0.0844771	0.0787581	0.0809681	0.0816005	0.0798773	0.0939978	0.0876137
01_AE.TH.2009.A_PreART_29.ON903125	0.0726062	0.0666067	0.0573528	0.0612396	0.0564784	0.0597552	0.060315	0.0599397	0.0589982	0.057412	0.0707501	0.0755028	0.0546345	0.0593356	0.060491	0.0692001	0.0715444	0.0648077	0.070791	0.0749733	0.0672098	0.0846962	0.063094	0.0953213	0.0775428	0.0900759	0.0680454	0.066914	0.0648829	0.0635302	0.0647386	0.0646314	0.0635258	0.0641887	0.0663812	0.0657058	0.0784158	0.084497	0.0783939	0.0806978	0.0883131	0.0883141	0.0835904	0.0782175	0.0809244	0.0810488	0.0794941	0.0941157	0.0868871
01_AE.TH.2009.A_PreART_31.ON903127	0.0734133	0.067085	0.0575191	0.0617037	0.0569339	0.0599247	0.0604849	0.0598162	0.059458	0.0578676	0.0710854	0.0764984	0.0553747	0.0597973	0.0609538	0.0701544	0.0721979	0.0657424	0.0714462	0.0756422	0.0681598	0.0853901	0.0637203	0.0960732	0.0782244	0.0909569	0.0686881	0.0675621	0.065513	0.064463	0.0653693	0.0652616	0.0641526	0.0648188	0.0670172	0.0663423	0.0789205	0.0851908	0.0793906	0.08138	0.0888502	0.0890127	0.0842753	0.0788824	0.0814365	0.0817248	0.0800004	0.0946573	0.0874106
01_AE.TH.2010.2549844P000FL_Sc.MG989569	0.0684437	0.0607909	0.0536555	0.0601068	0.0537008	0.056681	0.0550445	0.0528301	0.0547756	0.0512463	0.0609085	0.0720691	0.0503658	0.05455	0.0553571	0.0661169	0.0636479	0.0573359	0.0643347	0.0696807	0.0613445	0.0787987	0.0542077	0.0900384	0.0720959	0.0817929	0.0593718	0.0566302	0.059594	0.0581452	0.0597692	0.0580763	0.0574353	0.05877	0.0592778	0.0604032	0.0734688	0.0828473	0.0734478	0.0735739	0.0836736	0.0818028	0.0800125	0.0730825	0.0780906	0.0737938	0.0749321	0.0910941	0.0824072
01_AE.TH.2018.D_OnART_02.ON863133	0.0745909	0.0659218	0.062254	0.0654156	0.0604398	0.0621472	0.0613593	0.0605003	0.0608169	0.0588667	0.0690896	0.0808736	0.0574949	0.0593596	0.0638376	0.072494	0.0708589	0.0680221	0.0710403	0.0763121	0.0665238	0.0853569	0.0620705	0.0957152	0.0793615	0.0876288	0.0689334	0.068128	0.0671513	0.065572	0.0679245	0.0662095	0.0657074	0.0668649	0.0672062	0.0688457	0.0791778	0.0887167	0.0815934	0.0796452	0.0864638	0.0868322	0.0847859	0.0777764	0.0833609	0.0793422	0.0801795	0.0979062	0.0866369
01_AE.TH.2018.D_OnART_03.ON863134	0.0827792	0.0749643	0.0718506	0.0748406	0.0693082	0.0706298	0.0698265	0.0693288	0.0700327	0.0674617	0.0780097	0.0880153	0.066724	0.0679588	0.0716281	0.0801527	0.0805828	0.0758626	0.0795136	0.0848471	0.074312	0.0917934	0.0712678	0.102273	0.0874072	0.0959422	0.0763856	0.0771839	0.0756549	0.0736298	0.0759809	0.0746667	0.0743087	0.0750508	0.0759161	0.077161	0.0880538	0.0966369	0.0890657	0.0887296	0.0951059	0.0934708	0.0905161	0.0852178	0.0917399	0.0871202	0.0873158	0.105091	0.0946219
01_AE.TH.2018.D_OnART_10.ON863138	0.0834777	0.0752248	0.0722215	0.0752586	0.0694567	0.0715598	0.0704544	0.0699422	0.0704817	0.0677747	0.0784644	0.0883636	0.0673416	0.0682676	0.0724289	0.0810541	0.0811413	0.0762661	0.079414	0.0852206	0.0750933	0.0923913	0.0712788	0.101824	0.0877874	0.0962747	0.0771594	0.077284	0.0760421	0.0740704	0.076366	0.0750608	0.0747051	0.075443	0.0761341	0.0775401	0.0885847	0.0965825	0.0899045	0.0884051	0.0952091	0.0936453	0.0906397	0.0852447	0.0919425	0.0876827	0.0878693	0.105533	0.0952412
01_AE.TH.2018.D_OnART_42.ON863157	0.0784188	0.0700147	0.0671034	0.0696041	0.0649848	0.0671788	0.0660737	0.0655456	0.0654911	0.0631793	0.0730883	0.084551	0.0625363	0.0639741	0.0675046	0.0758555	0.0758252	0.071884	0.074902	0.0799753	0.0707269	0.0874939	0.0662821	0.0984055	0.0833588	0.0896482	0.071833	0.07039	0.0699206	0.0676085	0.069807	0.0683499	0.0680067	0.0691949	0.0696579	0.0707391	0.0802976	0.0912835	0.0834533	0.0826268	0.0896141	0.0873515	0.0865576	0.0787406	0.0856367	0.0816182	0.0824035	0.101458	0.0908559
01_AE.TH.2018.D_OnART_27.ON863151	0.0773628	0.0688299	0.0660372	0.0689462	0.0633058	0.0656908	0.064371	0.0640414	0.0643949	0.061921	0.0729018	0.0821731	0.060537	0.0626833	0.066327	0.0753647	0.0744104	0.0696159	0.0738029	0.0784067	0.0692128	0.0866651	0.065137	0.0963521	0.0821656	0.0893769	0.0708253	0.0708168	0.07026	0.0672097	0.0701933	0.0689942	0.0686498	0.0697843	0.0701507	0.0713756	0.0815363	0.0902352	0.0828417	0.0815743	0.0887568	0.0870412	0.086936	0.0788564	0.0854284	0.0823335	0.0820274	0.0997506	0.0889824
01_AE.TH.2018.D_OnART_07.ON863136	0.0778715	0.0695401	0.0670859	0.0700284	0.064986	0.065706	0.0661249	0.0658428	0.0649973	0.0626561	0.0735858	0.0847818	0.0630813	0.063486	0.0678787	0.0761999	0.0753862	0.0716638	0.0755433	0.0801448	0.0714128	0.0886301	0.0673764	0.0996497	0.0844059	0.0921836	0.0727746	0.0728865	0.0724698	0.069391	0.0719457	0.0705755	0.0702116	0.0713569	0.0715883	0.0729812	0.0826221	0.0926592	0.0849157	0.0835793	0.0901963	0.0904602	0.0879862	0.0810024	0.0871612	0.0843003	0.0836886	0.101006	0.0918682
01_AE.TH.2018.D_OnART_22.ON863148	0.0784619	0.0695642	0.0663302	0.0689386	0.0639163	0.0664491	0.0656743	0.0643417	0.0645039	0.0620711	0.0733502	0.0829836	0.0608217	0.0629392	0.0664561	0.0746649	0.0757289	0.0708956	0.0740519	0.0794444	0.0695464	0.0894434	0.0666597	0.0977607	0.0836734	0.0911577	0.0719397	0.0724278	0.0717054	0.0684399	0.0713283	0.0702689	0.0697532	0.0709471	0.0712864	0.0726702	0.0829117	0.0936572	0.0838559	0.0834927	0.0915073	0.088946	0.0877062	0.0803547	0.0856633	0.0827476	0.0829584	0.101077	0.0906751
01_AE.TH.2012.D_PreART_01.ON863161	0.0687063	0.0579009	0.0559965	0.0590421	0.0538231	0.0576417	0.0567025	0.053589	0.0533222	0.0507991	0.0625357	0.0749968	0.0502573	0.0526775	0.0557256	0.064288	0.0637057	0.0593412	0.0626476	0.0688288	0.0589491	0.0802295	0.0550569	0.0896615	0.0728342	0.0783412	0.0599968	0.0597488	0.0587856	0.0566878	0.0588988	0.0576227	0.0566835	0.0574991	0.058857	0.0601407	0.0700423	0.0809355	0.072653	0.07297	0.0790949	0.0804482	0.0762616	0.07008	0.0768881	0.0721437	0.0720638	0.0899523	0.0795831
01_AE.TH.2012.D_PreART_13.ON863171	0.0687063	0.0579009	0.0559965	0.0590421	0.0538231	0.0576417	0.0567025	0.053589	0.0533222	0.0507991	0.0625357	0.0749968	0.0502573	0.0526775	0.0557256	0.064288	0.0637057	0.0593412	0.0626476	0.0688288	0.0589491	0.0802295	0.0550569	0.0896615	0.0728342	0.0783412	0.0599968	0.0597488	0.0587856	0.0566878	0.0588988	0.0576227	0.0566835	0.0574991	0.058857	0.0601407	0.0700423	0.0809355	0.072653	0.07297	0.0790949	0.0804482	0.0762616	0.07008	0.0768881	0.0721437	0.0720638	0.0899523	0.0795831
01_AE.TH.2012.D_PreART_35.ON863187	0.0691795	0.0583431	0.0564364	0.0594869	0.0539728	0.0580834	0.0571425	0.0540223	0.0537561	0.0512272	0.0629925	0.0754863	0.0506857	0.05311	0.0561633	0.0647493	0.0638651	0.0597928	0.0631094	0.0693036	0.0591053	0.0805394	0.0554999	0.0901953	0.0733213	0.0788357	0.0604516	0.0602022	0.0592351	0.0571348	0.0593485	0.0580705	0.0571293	0.0579477	0.0593073	0.0605957	0.0705076	0.0814333	0.0731328	0.0734504	0.0795885	0.0809416	0.0764305	0.070548	0.0773671	0.0726197	0.0725329	0.0904563	0.0800678
01_AE.TH.2012.D_PreART_26.ON863182	0.0690156	0.0581909	0.0562851	0.0593337	0.054109	0.0579314	0.0569911	0.0538735	0.0536071	0.0510804	0.0628348	0.0753162	0.0505389	0.0529616	0.0560128	0.0645899	0.0640074	0.0596372	0.06295	0.0691391	0.0592461	0.0805522	0.0553477	0.0896615	0.0731521	0.0786635	0.0602949	0.0600459	0.0590803	0.056981	0.0591936	0.0579164	0.056976	0.0577933	0.0591522	0.0604389	0.0703463	0.0812597	0.0729662	0.0732835	0.0794165	0.0807695	0.0765772	0.0703858	0.0772004	0.0724545	0.0723701	0.0902796	0.0798988
01_AE.TH.2012.D_PreART_37.ON863188	0.0690257	0.0581987	0.0562926	0.0593417	0.0541161	0.0578255	0.0569987	0.0538805	0.0533146	0.050974	0.0628436	0.0753276	0.0505453	0.0529684	0.0560202	0.0644399	0.0640164	0.0596454	0.0629589	0.0690318	0.0592543	0.0805647	0.055355	0.0898362	0.0729943	0.0786756	0.0603032	0.0600542	0.0590884	0.0569887	0.0592017	0.0579242	0.0569836	0.0578011	0.0591603	0.0604473	0.0703564	0.0810988	0.0728107	0.0732945	0.0794288	0.080782	0.0765888	0.070396	0.0772119	0.0723487	0.0722658	0.090294	0.0799109
01_AE.TH.2012.D_PreART_20.ON863176	0.0674589	0.0566319	0.0546726	0.0575777	0.0520678	0.056312	0.0555138	0.0521604	0.052309	0.0496739	0.0617635	0.0733508	0.0489676	0.051093	0.0547007	0.0631641	0.0629195	0.0584437	0.0618672	0.0679323	0.0574279	0.0793337	0.054283	0.0882211	0.0719864	0.078048	0.0591122	0.0585473	0.0578874	0.0560868	0.0582942	0.0567277	0.0557926	0.0568958	0.0579573	0.0592315	0.0686486	0.0809604	0.0713595	0.0720032	0.0789269	0.0794799	0.0751113	0.0691382	0.0759337	0.0706425	0.0708884	0.0889647	0.0787042
01_AE.TH.2012.D_PreART_22.ON863178	0.0676383	0.0567973	0.0548364	0.0577441	0.052229	0.056477	0.0556779	0.0523212	0.0524704	0.0498324	0.0620627	0.0735373	0.0491259	0.0512531	0.0548639	0.063338	0.0630935	0.0586132	0.0620413	0.0681124	0.0575972	0.0795242	0.0544482	0.0884277	0.0723042	0.0781861	0.0594103	0.0587172	0.0580559	0.0562541	0.058463	0.0568953	0.0559592	0.057064	0.0581261	0.0594024	0.0688251	0.0811529	0.0709189	0.0721865	0.0791172	0.0796697	0.0752964	0.0693162	0.0759352	0.0709522	0.0711941	0.0889867	0.0788903
01_AE.TH.2012.D_PreART_34.ON863186	0.067271	0.0564977	0.054539	0.057443	0.0519355	0.0561694	0.0553802	0.0518797	0.0521768	0.0495431	0.0616256	0.0732049	0.0488368	0.0509613	0.0545677	0.0630251	0.0629221	0.0583069	0.0615685	0.0677899	0.0572909	0.0791338	0.0539956	0.0880511	0.0716728	0.0780512	0.0591146	0.0585497	0.0578897	0.0560891	0.0582965	0.05673	0.0557948	0.0568982	0.0579597	0.0592339	0.0683491	0.0808005	0.0713624	0.0720062	0.0786091	0.0794832	0.0748003	0.0688365	0.0757801	0.0703367	0.0705867	0.0886423	0.078393
01_AE.TH.2012.D_PreART_11.ON863170	0.0685195	0.057609	0.0551571	0.0583536	0.0523028	0.056547	0.0561874	0.0535717	0.0529773	0.0504688	0.0630643	0.0738943	0.050365	0.0523425	0.055221	0.0638545	0.0631228	0.0595682	0.0624188	0.0685732	0.0579627	0.0797126	0.0548104	0.0883652	0.0725457	0.0788668	0.0595032	0.0592566	0.0585858	0.0566361	0.0585643	0.0574244	0.0564867	0.0577405	0.0585087	0.0598034	0.0693549	0.0814564	0.0723677	0.0733372	0.0794775	0.0809148	0.0756845	0.0693746	0.0761691	0.0716315	0.0717209	0.0916609	0.07957
01_AE.TH.2012.D_PreART_02.ON863162	0.0686673	0.0579153	0.0555989	0.0585172	0.0527326	0.0568483	0.0561992	0.0538179	0.0535513	0.0510297	0.0632255	0.0744474	0.0503215	0.0524611	0.0553743	0.064062	0.0629949	0.0598849	0.063016	0.0681789	0.0587212	0.0795936	0.0550718	0.0892053	0.0731762	0.0789462	0.0594717	0.0593558	0.0588371	0.0568833	0.058639	0.0576731	0.056733	0.0581388	0.0589087	0.0601939	0.0693132	0.0821509	0.0726765	0.0728252	0.0789963	0.0810917	0.0756995	0.069829	0.0768009	0.0714722	0.0713821	0.0903861	0.0803788
01_AE.TH.2012.D_PreART_08.ON863167	0.0692019	0.0582841	0.0555157	0.0584292	0.0530996	0.0572165	0.0562787	0.0538992	0.0535194	0.0511128	0.0639012	0.0746759	0.0506873	0.0531116	0.0557413	0.0647497	0.0638322	0.0596664	0.0631478	0.068762	0.0588004	0.0802999	0.055628	0.0889621	0.0728333	0.0792089	0.0595759	0.0600714	0.0596945	0.0577377	0.0594956	0.0585282	0.0575849	0.0592925	0.0600635	0.06136	0.0707975	0.0829	0.0734037	0.0731497	0.0796008	0.0811701	0.0758195	0.0707116	0.0772309	0.0729679	0.0731824	0.0917819	0.0813914
01_AE.TH.2012.D_PreART_10.ON863169	0.0692019	0.0582841	0.0555157	0.0584292	0.0530996	0.0572165	0.0562787	0.0538992	0.0535194	0.0511128	0.0639012	0.0746759	0.0506873	0.0531116	0.0557413	0.0647497	0.0638322	0.0596664	0.0631478	0.068762	0.0588004	0.0802999	0.055628	0.0889621	0.0728333	0.0792089	0.0595759	0.0600714	0.0596945	0.0577377	0.0594956	0.0585282	0.0575849	0.0592925	0.0600635	0.06136	0.0707975	0.0829	0.0734037	0.0731497	0.0796008	0.0811701	0.0758195	0.0707116	0.0772309	0.0729679	0.0731824	0.0917819	0.0813914
01_AE.TH.2012.D_PreART_16.ON863173	0.0686288	0.0577388	0.0554246	0.0586307	0.0528462	0.056962	0.0563124	0.0536465	0.0535513	0.050861	0.0634832	0.0743966	0.050435	0.0525745	0.0554877	0.064019	0.0631117	0.0595482	0.0628567	0.0684415	0.0586816	0.0800339	0.055035	0.0895355	0.0731261	0.0792155	0.0596133	0.0593159	0.0587978	0.0571386	0.0588943	0.0576345	0.056695	0.0580997	0.0591645	0.0604517	0.0697312	0.0825953	0.0727937	0.0727761	0.0792644	0.0810371	0.0753339	0.0702501	0.0772289	0.0720441	0.0721081	0.0905032	0.0804692
01_AE.TH.2012.D_PreART_06.ON863166	0.0690277	0.0578476	0.0557649	0.0596186	0.0531592	0.0572905	0.0567655	0.0542572	0.0537267	0.051309	0.0634481	0.0743594	0.0503226	0.053036	0.0561142	0.0643259	0.062894	0.059651	0.0631742	0.0696855	0.0590863	0.078981	0.0560054	0.0890911	0.0722493	0.0772592	0.0604215	0.0601856	0.0598055	0.0576892	0.0591612	0.0584846	0.0575355	0.0587748	0.0595419	0.0610329	0.0703975	0.0827268	0.0731388	0.0738326	0.0805282	0.0820541	0.0760815	0.0704379	0.0780823	0.0714499	0.0716866	0.0902867	0.0805747
01_AE.TH.2013.Pt6_PreART_79.ON902157	0.0763043	0.0661558	0.0622441	0.0670482	0.0605996	0.0639145	0.0617173	0.0613915	0.061282	0.0589751	0.0728892	0.0822196	0.0565449	0.0598134	0.0599827	0.0730339	0.0719566	0.0653818	0.0708418	0.0773108	0.0672438	0.0867957	0.0633254	0.0970309	0.0796752	0.0929678	0.0688	0.0677155	0.067084	0.0646223	0.0678473	0.0648601	0.0642418	0.0657728	0.0665225	0.0676204	0.0780314	0.090527	0.0783917	0.0785747	0.0878508	0.0866003	0.0821194	0.0784112	0.0837596	0.0793641	0.0791919	0.094718	0.0874607
01_AE.TH.2013.Pt6_PreART_56.ON902177	0.0758915	0.067127	0.0620304	0.0662224	0.0611502	0.0633197	0.0610166	0.0609942	0.0611666	0.0585738	0.0723449	0.0814556	0.0570335	0.059409	0.0607109	0.0732278	0.0727325	0.0667867	0.0714007	0.0784307	0.0677475	0.0871103	0.064491	0.0973485	0.0791807	0.0928693	0.068618	0.0679122	0.0671042	0.0644984	0.0680432	0.0650573	0.064741	0.0662737	0.0670238	0.0681253	0.0772834	0.0904917	0.0783865	0.078851	0.0882084	0.0864367	0.0821504	0.0779466	0.0831237	0.079438	0.0792659	0.0947416	0.0880919
01_AE.TH.2013.Pt6_PreART_46.ON902184	0.0768204	0.0673272	0.0632882	0.0672021	0.0616362	0.0642857	0.0623838	0.0622413	0.062322	0.0598488	0.0733678	0.083754	0.0578578	0.0602422	0.0613227	0.0739592	0.0733502	0.0675416	0.0730522	0.0791844	0.0690983	0.0875169	0.0653283	0.0986577	0.0792453	0.0942301	0.0701528	0.0691789	0.0685376	0.0657401	0.0693057	0.0662992	0.0659805	0.0675257	0.0682808	0.0693968	0.0786649	0.0911705	0.0793248	0.0792542	0.0885969	0.0873983	0.0838713	0.0786365	0.0837171	0.0795542	0.0796962	0.0969446	0.0891381
01_AE.TH.2013.Pt6_PreART_70.ON902165	0.0752099	0.0661989	0.062556	0.0652747	0.0600593	0.062857	0.0602867	0.0612793	0.0607756	0.0588209	0.0721091	0.0824009	0.0567313	0.0590731	0.0605512	0.0731301	0.0724426	0.0670509	0.0719764	0.0781241	0.0678148	0.0866155	0.0648143	0.097975	0.0793368	0.0924009	0.0685429	0.0675993	0.0669341	0.0645119	0.06782	0.0649831	0.0642169	0.0662322	0.067158	0.0680821	0.0785386	0.0904984	0.0783283	0.079104	0.0885034	0.0874746	0.0821895	0.0780768	0.0828492	0.0794649	0.0792919	0.0958881	0.0883169
01_AE.TH.2013.Pt6_PreART_67.ON902168	0.0748133	0.0661949	0.0617702	0.065672	0.0594602	0.0620632	0.0602007	0.0603862	0.0602148	0.0580726	0.0711627	0.0810728	0.0558504	0.0584771	0.0593666	0.0721771	0.0713264	0.0664241	0.0707113	0.0770128	0.0667196	0.08571	0.0636002	0.0965497	0.0777071	0.0903169	0.0677817	0.0666651	0.0657031	0.0635897	0.0659945	0.0637956	0.0633321	0.0647013	0.065925	0.0668383	0.0764804	0.0894019	0.0762043	0.0771007	0.0860042	0.0850139	0.0809887	0.0773012	0.0815306	0.0778551	0.0777006	0.0940195	0.0877237
01_AE.TH.2013.Pt6_PreART_01.ON902218	0.0778417	0.0687615	0.0638647	0.0679577	0.0626175	0.0647483	0.0625809	0.0632034	0.0628868	0.0608703	0.0732127	0.0841543	0.0585195	0.0615134	0.0616289	0.0748005	0.0744922	0.0691031	0.0737658	0.0803325	0.0694014	0.0885281	0.065634	0.098222	0.0803551	0.0942069	0.0706836	0.0695392	0.068845	0.0665402	0.0687671	0.0666584	0.0661895	0.0676594	0.068898	0.0692843	0.0782259	0.0915587	0.0798448	0.0804133	0.0881613	0.0880761	0.0836691	0.0795587	0.0844693	0.0809748	0.0807843	0.0963453	0.09005
01_AE.TH.2013.Pt6_PreART_68.ON902167	0.0776169	0.0672499	0.0627982	0.0668623	0.0612709	0.0633895	0.0609182	0.0617561	0.0617502	0.0594655	0.0729747	0.0830106	0.057814	0.0606449	0.0607175	0.0738865	0.0727134	0.0672731	0.0719774	0.0789777	0.0687231	0.0873522	0.0644615	0.0981518	0.0786481	0.0934129	0.0699409	0.0692417	0.0680912	0.0655016	0.0683752	0.0656873	0.0655224	0.0666033	0.0678371	0.0684084	0.0788708	0.0904986	0.0789469	0.0784068	0.0881288	0.0866778	0.0830917	0.0790834	0.0836515	0.0809001	0.0808992	0.0950465	0.0889815
01_AE.TH.2013.Pt6_PreART_63.ON902172	0.0773228	0.066599	0.0632446	0.0676368	0.0612745	0.064368	0.0622956	0.0616168	0.0618991	0.0600754	0.0726843	0.0831271	0.0576404	0.0602719	0.0605323	0.0736475	0.0720606	0.0669615	0.0719614	0.0789588	0.0691597	0.0879032	0.0636981	0.0973461	0.0800088	0.0942711	0.0693113	0.0684463	0.0678052	0.0653445	0.0683951	0.0660092	0.0655408	0.0666252	0.0676951	0.0685943	0.0786435	0.091101	0.0785996	0.0793835	0.0880767	0.0872589	0.0837797	0.0799407	0.0835832	0.0806047	0.0806291	0.0951676	0.0893894
01_AE.TH.2013.Pt6_PreART_34.ON902192	0.078897	0.0698253	0.0654932	0.0696175	0.0643516	0.0665484	0.0639551	0.0641416	0.0632444	0.0617032	0.0754863	0.0851601	0.0600284	0.0627403	0.0634517	0.0755946	0.0756032	0.070084	0.075312	0.0808728	0.071865	0.0902556	0.0669368	0.0995114	0.0816696	0.0972915	0.0719878	0.0716335	0.0705361	0.0684893	0.0711326	0.0687186	0.0682447	0.0693431	0.0703747	0.0711823	0.0809308	0.0925505	0.0811292	0.0820807	0.0918109	0.0898546	0.0858147	0.0819773	0.0865588	0.0829254	0.0828469	0.0978637	0.0904882
01_AE.TH.2013.Pt6_PreART_65.ON902170	0.0771718	0.0677566	0.0640558	0.0689185	0.062476	0.0646511	0.0630414	0.0633056	0.0625905	0.0605793	0.0741381	0.0848206	0.0593439	0.0616114	0.0614547	0.0746515	0.0741058	0.0687326	0.0736414	0.0803958	0.0699103	0.0892595	0.0652421	0.0997318	0.0811074	0.0935939	0.0698837	0.0691621	0.0685119	0.065919	0.0692866	0.0665837	0.0660855	0.0671851	0.0686944	0.0696343	0.0787321	0.0922681	0.07979	0.0800172	0.0891608	0.0882375	0.0839356	0.079617	0.0837365	0.0816417	0.0811543	0.0971631	0.0884213
01_AE.TH.2013.Pt6_PreART_04.ON902215	0.0761463	0.0668304	0.0637875	0.0678473	0.0618682	0.0646851	0.0624857	0.0618621	0.0621449	0.0599152	0.0735269	0.0823489	0.0580308	0.060577	0.0605467	0.0727771	0.0734538	0.0679415	0.0729921	0.0788903	0.0689961	0.0876917	0.0649591	0.0973725	0.0796856	0.0924967	0.0687649	0.0683943	0.0675991	0.0655991	0.0683695	0.0656815	0.0651955	0.0661597	0.067672	0.06871	0.0776366	0.0915687	0.0784986	0.0794641	0.0887714	0.0869699	0.0836984	0.0787248	0.0834137	0.0793611	0.0790327	0.0958333	0.0878667
01_AE.TH.2013.Pt6_PreART_10.ON902210	0.077655	0.0675765	0.0640529	0.068735	0.0629867	0.0658329	0.0640778	0.0637392	0.0635511	0.0613425	0.0749477	0.0846625	0.0594808	0.0620254	0.0618048	0.0744697	0.0736694	0.0683237	0.0735416	0.0797497	0.0698673	0.0895958	0.0652889	0.0994453	0.0813331	0.094581	0.0704104	0.0705408	0.0698505	0.0669227	0.0703305	0.0674781	0.0672822	0.0680825	0.0695956	0.0709072	0.0791287	0.091819	0.0793453	0.0805754	0.0909032	0.0881013	0.0854278	0.0794349	0.0833468	0.0822744	0.0819229	0.0976463	0.0897302
01_AE.TH.2013.Pt6_PreART_30.ON902196	0.0780563	0.0668225	0.0631033	0.0672068	0.061575	0.0644883	0.061839	0.0619171	0.0620536	0.0605209	0.0734398	0.0843347	0.0582284	0.0609242	0.0612736	0.0738726	0.0739135	0.0684151	0.0732803	0.0800621	0.0702522	0.0879727	0.0652129	0.0978051	0.0807019	0.0940336	0.0693725	0.0692515	0.0685742	0.0661389	0.0687277	0.0666417	0.0658692	0.0672575	0.068495	0.0694322	0.0795031	0.0916095	0.078737	0.0801982	0.089535	0.0887291	0.0834211	0.0794797	0.0842479	0.0807374	0.0807092	0.0963947	0.0887604
01_AE.TH.2013.Pt6_PreART_27.ON902198	0.0776416	0.0689978	0.0634688	0.0678827	0.0624739	0.0644981	0.0620373	0.0624271	0.0625564	0.0608719	0.0738256	0.0841279	0.0589133	0.0613242	0.0621704	0.0747804	0.0742795	0.0683804	0.0736453	0.0806094	0.0698866	0.0879907	0.0652341	0.0981223	0.0802255	0.0931477	0.0704491	0.0703031	0.0694861	0.0671729	0.0697723	0.0673698	0.0668982	0.0682959	0.0693768	0.070124	0.0790414	0.0917356	0.0809778	0.0804427	0.089812	0.0880917	0.0844176	0.0805759	0.0837579	0.0810552	0.0811813	0.0955192	0.0896136
01_AE.TH.2013.Pt6_PreART_16.ON902206	0.0773325	0.0684249	0.0634225	0.0681109	0.0622912	0.0648308	0.0619512	0.0623842	0.0622475	0.0602561	0.0736037	0.0840825	0.0585879	0.0614829	0.0616943	0.0745555	0.0736698	0.0680516	0.0737279	0.0799692	0.0702908	0.0882705	0.0656696	0.0984585	0.0800184	0.0939857	0.0707647	0.0696201	0.0688099	0.066202	0.0686243	0.0667043	0.0662351	0.0676249	0.0688628	0.0694407	0.0786975	0.0918263	0.0797315	0.0801906	0.0892553	0.0884147	0.0825094	0.079718	0.0834665	0.081458	0.0812619	0.0962574	0.0890869
01_AE.TH.2013.Pt6_PreART_41.ON902188	0.0773564	0.0682697	0.0642175	0.0679196	0.0624785	0.0649488	0.0621494	0.0628963	0.0628167	0.0615184	0.0739556	0.0849077	0.0587798	0.0608785	0.0615596	0.0755515	0.074735	0.0690287	0.0744409	0.0806962	0.0702165	0.0893944	0.0650106	0.097902	0.0807148	0.0947842	0.0713686	0.0698535	0.069347	0.0667085	0.069596	0.067537	0.0665717	0.0681572	0.0694008	0.0696739	0.0798832	0.0930427	0.0806888	0.0803672	0.0900999	0.088807	0.0830543	0.0805952	0.085051	0.0821532	0.081631	0.0960722	0.0901021
01_AE.TH.2013.Pt6_PreART_71.ON902164	0.0765434	0.0669431	0.0622554	0.0663059	0.0612673	0.0629755	0.0612537	0.0607465	0.0607638	0.0598341	0.0717581	0.0832465	0.0574399	0.0598177	0.0605345	0.073571	0.0728615	0.0675036	0.0721373	0.0787982	0.0686074	0.088214	0.065173	0.0977449	0.0788932	0.0923272	0.0695712	0.0688582	0.068215	0.0654304	0.0684991	0.0661138	0.0656456	0.0668707	0.0679406	0.068841	0.0788555	0.0911995	0.0795446	0.0790755	0.0887576	0.0873367	0.0829681	0.0788924	0.0831665	0.0806584	0.0804715	0.0938213	0.0886802
01_AE.TH.2013.Pt6_PreART_23.ON902201	0.0760475	0.0668426	0.0617329	0.0663177	0.0600036	0.0622056	0.0600429	0.0602741	0.0601052	0.0584429	0.0718275	0.0824863	0.0564951	0.0593151	0.0588998	0.0731178	0.0717993	0.0667726	0.0715815	0.0772423	0.0684831	0.0856701	0.0632603	0.0961525	0.0787274	0.0924929	0.0686594	0.0677029	0.0670664	0.0646098	0.0673494	0.0649726	0.0645061	0.0658885	0.0669557	0.0679938	0.0775436	0.0904324	0.0779313	0.0781573	0.0880005	0.0870559	0.0821493	0.0785049	0.0828199	0.079302	0.0789716	0.0939436	0.0868659
01_AE.TH.2016.Pt6_onART_57.ON902224	0.0761742	0.0684561	0.0636695	0.0679515	0.0624956	0.0647042	0.0626223	0.0621246	0.0626649	0.060729	0.0728582	0.0842018	0.058179	0.0611826	0.0620633	0.0743098	0.0742448	0.0687941	0.0736104	0.0802373	0.0698648	0.0888709	0.0662936	0.0982871	0.0796128	0.0939049	0.0711091	0.0677237	0.0692718	0.0666184	0.0697425	0.0673312	0.0668288	0.0678184	0.0693484	0.0700953	0.0791749	0.0930578	0.0801558	0.0810714	0.0893166	0.0883659	0.0852718	0.0812816	0.0845623	0.0810243	0.0812122	0.0965563	0.0908259
01_AE.TH.2013.Pt6_PreART_03.ON902216	0.0792153	0.0688482	0.0647086	0.0694633	0.0634248	0.0659249	0.0634112	0.0636711	0.0637264	0.061557	0.0751465	0.0853056	0.0595562	0.0619559	0.0629799	0.0753376	0.0751202	0.0695203	0.0748271	0.0809455	0.0711402	0.0894092	0.0660378	0.0985021	0.0813219	0.0953671	0.0714534	0.070995	0.0704841	0.067527	0.0702936	0.0686614	0.0678814	0.0689785	0.0705361	0.0714932	0.0806336	0.093113	0.0813473	0.0810757	0.0898246	0.0892219	0.0846306	0.0816419	0.0867717	0.0830508	0.0828356	0.0976767	0.0912633
01_AE.TH.2013.Pt6_PreART_73.ON902162	0.0767838	0.0657662	0.0628848	0.067569	0.061369	0.063986	0.0617061	0.0608632	0.0614341	0.0595413	0.0728002	0.0840097	0.057398	0.0590869	0.0605929	0.0737708	0.0719395	0.0672782	0.0721395	0.0774422	0.0684482	0.0872397	0.0635853	0.0973464	0.0786772	0.0928662	0.0698408	0.068043	0.0676789	0.0650528	0.0682792	0.0654494	0.0651321	0.0663657	0.0673064	0.069009	0.0784392	0.0910609	0.0786898	0.079123	0.0880802	0.0869561	0.0825033	0.0796935	0.0838358	0.0799191	0.0795585	0.0964626	0.0895931
01_AE.TH.2016.Pt6_onART_14.ON902244	0.0765623	0.0669468	0.0621681	0.0680792	0.0613162	0.0637401	0.0611292	0.0610625	0.0611646	0.0595855	0.0730648	0.0836677	0.0574291	0.0595913	0.0608341	0.0744029	0.0732301	0.0683163	0.0733424	0.079045	0.0689198	0.0869158	0.0638294	0.097763	0.079889	0.09424	0.0698746	0.0686701	0.0681513	0.0657216	0.0684455	0.0659219	0.0656045	0.0667078	0.0679538	0.0694845	0.078503	0.0917795	0.0799583	0.0800659	0.0879048	0.086406	0.0833199	0.0795815	0.0843612	0.0793472	0.0794775	0.0968322	0.0910793
01_AE.TH.2013.Pt6_PreART_59.ON902174	0.0783257	0.0681591	0.062552	0.0691027	0.0634939	0.0645215	0.0624488	0.063769	0.0631379	0.0613141	0.0748154	0.0849538	0.0588551	0.0612558	0.0624124	0.075762	0.074111	0.0704884	0.073986	0.0812464	0.070673	0.0866954	0.0657467	0.0980102	0.0812951	0.0948223	0.0706894	0.0703568	0.069644	0.067536	0.0701232	0.0678848	0.0670893	0.0682384	0.0695886	0.0708431	0.0795152	0.0933737	0.0812346	0.0811869	0.0888863	0.0883568	0.0833155	0.0805536	0.084368	0.0806005	0.0807501	0.0973382	0.0904894
01_AE.TH.2013.Pt6_PreART_58.ON902175	0.0779861	0.0682929	0.0629463	0.0695035	0.0631817	0.0645062	0.0625482	0.0631621	0.063437	0.0612992	0.0751104	0.0844092	0.0582575	0.0609471	0.0618073	0.0754281	0.073465	0.0695433	0.0733384	0.0805776	0.0700364	0.0879413	0.0654279	0.098519	0.0812741	0.0951052	0.0700524	0.0697215	0.0690133	0.0669083	0.0694912	0.0672585	0.066465	0.0677408	0.0689571	0.0702052	0.0791808	0.0933507	0.080568	0.0805246	0.0886968	0.0880052	0.083808	0.0811713	0.0837082	0.080581	0.0807308	0.0976515	0.0908284
01_AE.TH.2013.Pt6_PreART_39.ON902189	0.0759702	0.0664179	0.0613771	0.0655035	0.0602555	0.0624125	0.0605766	0.0603272	0.0603542	0.0582151	0.071986	0.0817182	0.0559671	0.0586827	0.0602207	0.0730898	0.0722335	0.0663549	0.071871	0.0774653	0.0673124	0.0865664	0.0635419	0.0964283	0.0776947	0.0931707	0.068829	0.0674649	0.0665173	0.065182	0.0680695	0.0653839	0.0649371	0.0659946	0.0670494	0.0679379	0.0772275	0.0907286	0.0784368	0.0794176	0.0872565	0.0864491	0.0815783	0.0796049	0.0835174	0.0802518	0.0799396	0.0950443	0.0895636
01_AE.TH.2013.Pt6_PreART_32.ON902194	0.0775098	0.067311	0.0617938	0.0680522	0.0618598	0.0639012	0.0613198	0.0621389	0.0615072	0.0598069	0.0734127	0.0833474	0.0577923	0.0606013	0.0610783	0.0737037	0.0728936	0.0685976	0.0728463	0.078871	0.0687973	0.0871953	0.0635617	0.0966079	0.0790953	0.09446	0.0697492	0.0686962	0.0681751	0.0657351	0.0681641	0.0659362	0.0656175	0.0668566	0.0682249	0.0693319	0.0779439	0.0912728	0.0793439	0.0795991	0.0882716	0.0874917	0.0834702	0.0799358	0.0838149	0.0800132	0.0798195	0.0964529	0.0895644
01_AE.TH.2016.Pt6_onART_46.ON902231	0.0759233	0.0661453	0.0619666	0.0659205	0.0609034	0.0632753	0.0603519	0.0602122	0.0602254	0.0582984	0.0712217	0.0805513	0.056149	0.0594658	0.0604414	0.0727535	0.0709603	0.0656725	0.0707731	0.0767109	0.0670919	0.0869478	0.0618432	0.0955908	0.0775932	0.0917019	0.0680866	0.0667984	0.0657495	0.0638295	0.0670093	0.064194	0.0637102	0.0648176	0.0658687	0.0668468	0.0766711	0.090494	0.0786875	0.0777905	0.0861716	0.0855022	0.079838	0.0778551	0.0836938	0.0786799	0.0791328	0.0957153	0.0882808
01_AE.TH.2004.AA027a_wg1.JX447018	0.0640019	0.0554997	0.0468401	0.0517465	0.047112	0.0507819	0.0518935	0.048723	0.0472342	0.04557	0.0583252	0.0664056	0.0483801	0.0478462	0.0494943	0.0566447	0.0581044	0.051661	0.0555074	0.0658588	0.0536892	0.0735496	0.0528521	0.0888813	0.0690148	0.078149	0.0538101	0.0533888	0.0540139	0.0539526	0.054158	0.0536782	0.0522826	0.0544432	0.055225	0.054214	0.069136	0.0824849	0.0690175	0.0681247	0.0731588	0.0792366	0.0764414	0.0686029	0.0729814	0.0691857	0.0693361	0.0853458	0.0774206
01_AE.GB.2013.13592_1_16.3.MF109358	0.0771686	0.0730795	0.0655636	0.0713358	0.0653923	0.0701695	0.0689061	0.0641364	0.0647747	0.0652915	0.0744529	0.0825361	0.0637217	0.0659178	0.0654254	0.0728436	0.0772481	0.0706296	0.0737945	0.0816831	0.0682466	0.0917037	0.0677891	0.10629	0.0842069	0.0883386	0.0709989	0.0663706	0.0707548	0.0690757	0.0689576	0.0694366	0.0676179	0.0690832	0.0702896	0.0713309	0.0836773	0.09421	0.082985	0.0800502	0.084969	0.0891201	0.0871568	0.0813812	0.0860306	0.084213	0.0830647	0.0953318	0.088771
[truncated: 462 more rows]
[truncated: 882 more columns]
