# Supplementary material for: Spatial–temporal transmission dynamics of HIV-1 CRF01_AE in Indonesia
Source: Sci Rep. 2024 May 10;14:9917. doi: 10.1038/s41598-024-59820-y (PMC11087524; doi:10.1038/s41598-024-59820-y)
Supplement: Supplementary file 2 — Supplementary Table 2. [file 41598_2024_59820_MOESM2_ESM.xlsx]

## Sheet: Sheet1
Supplementary Table S2. Dataset for Figure 1
tip_id	id	accession no.	locality	year	sequence length
AF.2007.569M.GQ477441	01_AE.AF.2007.569M.GQ477441	GQ477441	Other	2007	8762
Bali.1993.ID17.AB485652	01_AE.ID.1993.ID17.AB485652	AB485652	Indonesia	1993	9648
BE.2017.CA.MN486023	01_AE.BE.2017.CA.MN486023	MN486023	Other	2017	8982
BE.2017.CM.MN486035	01_AE.BE.2017.CM.MN486035	MN486035	Other	2017	9005
BG.2008.S_08_004.MH746262	01_AE.BG.2008.S_08_004.MH746262	MH746262	Other	2008	8699
BG.2009.V_09_018.MH746252	01_AE.BG.2009.V_09_018.MH746252	MH746252	Other	2009	8780
CF.1990.90CF11697.AF197340	01_AE.CF.1990.90CF11697.AF197340	AF197340	Other	1990	9628
CF.1990.90CF4071.AF197341	01_AE.CF.1990.90CF4071.AF197341	AF197341	Other	1990	9597
CF.1990.90CR402_CAR_E	01_AE.CF.1990.90CR402_CAR_E_4002.U51188	U51188	Other	1990	9843
CM.2003.U7957.MN116207	01_AE.CM.2003.U7957.MN116207	MN116207	Other	2003	9257
CM.2003.U8216.MN116208	01_AE.CM.2003.U8216.MN116208	MN116208	Other	2003	9621
CM.2005.234-40.MN116209	01_AE.CM.2005.234-40.MN116209	MN116209	Other	2005	8921
CM.2006.1002-28.MN116212	01_AE.CM.2006.1002-28.MN116212	MN116212	Other	2006	9586
CM.2011.1156-26.KP718930	01_AE.CM.2011.1156-26.KP718930	KP718930	Other	2011	8855
CN.1997.97CNGX2F_97CNGX_2F.AY008714	01_AE.CN.1997.97CNGX2F_97CNGX_2F.AY008714	AY008714	China	1997	8859
CN.2002.YN0221.JX112861	01_AE.CN.2002.YN0221.JX112861	JX112861	China	2002	8998
CN.2002.YN0225.JX112862	01_AE.CN.2002.YN0225.JX112862	JX112862	China	2002	9002
CN.2002.YN0229.JX112863	01_AE.CN.2002.YN0229.JX112863	JX112863	China	2002	8983
CN.2002.YN0232.JX112864	01_AE.CN.2002.YN0232.JX112864	JX112864	China	2002	9004
CN.2002.YN0235.JX112865	01_AE.CN.2002.YN0235.JX112865	JX112865	China	2002	8959
CN.2002.YN0236.JX112866	01_AE.CN.2002.YN0236.JX112866	JX112866	China	2002	8984
CN.2005.05GX001.GU564221	01_AE.CN.2005.05GX001.GU564221	GU564221	China	2005	8811
CN.2005.05GX002.GU564222	01_AE.CN.2005.05GX002.GU564222	GU564222	China	2005	8782
CN.2005.05GX012.GU564223	01_AE.CN.2005.05GX012.GU564223	GU564223	China	2005	8856
CN.2005.05GX013.GU564224	01_AE.CN.2005.05GX013.GU564224	GU564224	China	2005	8817
CN.2005.05GX014.GU564225	01_AE.CN.2005.05GX014.GU564225	GU564225	China	2005	8843
CN.2005.05GX034.GQ845124	01_AE.CN.2005.05GX034.GQ845124	GQ845124	China	2005	8835
CN.2005.05GX079.GQ845125	01_AE.CN.2005.05GX079.GQ845125	GQ845125	China	2005	8830
CN.2005.05GX128.GQ845126	01_AE.CN.2005.05GX128.GQ845126	GQ845126	China	2005	8793
CN.2005.05GX142.GU564227	01_AE.CN.2005.05GX142.GU564227	GU564227	China	2005	8824
CN.2005.05GX156.GU564228	01_AE.CN.2005.05GX156.GU564228	GU564228	China	2005	8795
CN.2005.05GX162.GU564229	01_AE.CN.2005.05GX162.GU564229	GU564229	China	2005	8820
CN.2005.05GXD004.MW079292	01_AE.CN.2005.05GXD004.MW079292	MW079292	China	2005	8821
CN.2005.05GXD005.MW079293	01_AE.CN.2005.05GXD005.MW079293	MW079293	China	2005	8831
CN.2005.05GXD008.MW079294	01_AE.CN.2005.05GXD008.MW079294	MW079294	China	2005	8933
CN.2005.05GXD010.MW079295	01_AE.CN.2005.05GXD010.MW079295	MW079295	China	2005	8799
CN.2005.05GXD015.MW079296	01_AE.CN.2005.05GXD015.MW079296	MW079296	China	2005	8844
CN.2005.05GXD020.MW079297	01_AE.CN.2005.05GXD020.MW079297	MW079297	China	2005	8816
CN.2005.05GXD021.MW079298	01_AE.CN.2005.05GXD021.MW079298	MW079298	China	2005	8743
CN.2005.05GXD033.MW079300	01_AE.CN.2005.05GXD033.MW079300	MW079300	China	2005	8802
CN.2005.05GXD034.MW079301	01_AE.CN.2005.05GXD034.MW079301	MW079301	China	2005	8806
CN.2005.05GXD078.MW079302	01_AE.CN.2005.05GXD078.MW079302	MW079302	China	2005	8938
CN.2005.05GXD079.MW079303	01_AE.CN.2005.05GXD079.MW079303	MW079303	China	2005	9063
CN.2005.05GXD083.MW079304	01_AE.CN.2005.05GXD083.MW079304	MW079304	China	2005	8942
CN.2005.FJ051.DQ859178	01_AE.CN.2005.FJ051.DQ859178	DQ859178	China	2005	9733
CN.2005.Fj052.EF036528	01_AE.CN.2005.Fj052.EF036528	EF036528	China	2005	9732
CN.2005.FJ053.DQ859179	01_AE.CN.2005.FJ053.DQ859179	DQ859179	China	2005	9745
CN.2005.Fj055.EF036527	01_AE.CN.2005.Fj055.EF036527	EF036527	China	2005	9769
CN.2005.Fj056.EF036529	01_AE.CN.2005.Fj056.EF036529	EF036529	China	2005	9734
CN.2005.Fj057.EF036530	01_AE.CN.2005.Fj057.EF036530	EF036530	China	2005	9714
CN.2005.Fj065.EF036534	01_AE.CN.2005.Fj065.EF036534	EF036534	China	2005	9695
CN.2005.Fj066.EF036535	01_AE.CN.2005.Fj066.EF036535	EF036535	China	2005	9744
CN.2005.GX2005002.KP178420	01_AE.CN.2005.GX2005002.KP178420	KP178420	China	2005	9671
CN.2006.06GX239.GU564230	01_AE.CN.2006.06GX239.GU564230	GU564230	China	2006	8858
CN.2006.06GXD217.MW079305	01_AE.CN.2006.06GXD217.MW079305	MW079305	China	2006	8845
CN.2006.06GXD242.MW079306	01_AE.CN.2006.06GXD242.MW079306	MW079306	China	2006	8836
CN.2006.FJ054.DQ859180	01_AE.CN.2006.FJ054.DQ859180	DQ859180	China	2006	9732
CN.2006.Fj061.EF036536	01_AE.CN.2006.Fj061.EF036536	EF036536	China	2006	9778
CN.2006.Fj062.EF036531	01_AE.CN.2006.Fj062.EF036531	EF036531	China	2006	9729
CN.2006.Fj063.EF036532	01_AE.CN.2006.Fj063.EF036532	EF036532	China	2006	9707
CN.2006.Fj064.EF036533	01_AE.CN.2006.Fj064.EF036533	EF036533	China	2006	9732
CN.2006.SC070062.JX112857	01_AE.CN.2006.SC070062.JX112857	JX112857	China	2006	9083
CN.2006.SC070064.JX112858	01_AE.CN.2006.SC070064.JX112858	JX112858	China	2006	8983
CN.2007.07CNYN312.KF835499	01_AE.CN.2007.07CNYN312.KF835499	KF835499	China	2007	8981
CN.2007.07CNYN315.KF835502	01_AE.CN.2007.07CNYN315.KF835502	KF835502	China	2007	8930
CN.2007.07CNYN316.KF835503	01_AE.CN.2007.07CNYN316.KF835503	KF835503	China	2007	9011
CN.2007.07CNYN317.KF835504	01_AE.CN.2007.07CNYN317.KF835504	KF835504	China	2007	8939
CN.2007.07CNYN318.KF835505	01_AE.CN.2007.07CNYN318.KF835505	KF835505	China	2007	9003
CN.2007.07CNYN326.KF835513	01_AE.CN.2007.07CNYN326.KF835513	KF835513	China	2007	9005
CN.2007.07CNYN327.KF835514	01_AE.CN.2007.07CNYN327.KF835514	KF835514	China	2007	8942
CN.2007.07CNYN329.KF835516	01_AE.CN.2007.07CNYN329.KF835516	KF835516	China	2007	8994
CN.2007.07CNYN332.KF835518	01_AE.CN.2007.07CNYN332.KF835518	KF835518	China	2007	8952
CN.2007.07CNYN333.KF835519	01_AE.CN.2007.07CNYN333.KF835519	KF835519	China	2007	8977
CN.2007.07CNYN337.KF835523	01_AE.CN.2007.07CNYN337.KF835523	KF835523	China	2007	9105
CN.2007.07CNYN342.KF835527	01_AE.CN.2007.07CNYN342.KF835527	KF835527	China	2007	9011
CN.2007.07CNYN343.KF835528	01_AE.CN.2007.07CNYN343.KF835528	KF835528	China	2007	9004
CN.2007.07CNYN354.KF835533	01_AE.CN.2007.07CNYN354.KF835533	KF835533	China	2007	9016
CN.2007.07CNYN357.KF835536	01_AE.CN.2007.07CNYN357.KF835536	KF835536	China	2007	9009
CN.2007.07CNYN359.KF835538	01_AE.CN.2007.07CNYN359.KF835538	KF835538	China	2007	8986
CN.2007.07CNYN364.KF835542	01_AE.CN.2007.07CNYN364.KF835542	KF835542	China	2007	8964
CN.2007.07CNYN366.KF835543	01_AE.CN.2007.07CNYN366.KF835543	KF835543	China	2007	8957
CN.2007.07JSWX045.FJ441290	01_AE.CN.2007.07JSWX045.FJ441290	FJ441290	China	2007	8377
CN.2007.FJ070010.JX112809	01_AE.CN.2007.FJ070010.JX112809	JX112809	China	2007	8792
CN.2007.FJ070013.JX112810	01_AE.CN.2007.FJ070013.JX112810	JX112810	China	2007	8895
CN.2007.FJ070017.JX112811	01_AE.CN.2007.FJ070017.JX112811	JX112811	China	2007	9117
CN.2007.FJ070033.JX112813	01_AE.CN.2007.FJ070033.JX112813	JX112813	China	2007	8921
CN.2007.FJ070035.JX112814	01_AE.CN.2007.FJ070035.JX112814	JX112814	China	2007	8895
CN.2007.FJ070037.JX112815	01_AE.CN.2007.FJ070037.JX112815	JX112815	China	2007	8931
CN.2007.FJ070039.JX112816	01_AE.CN.2007.FJ070039.JX112816	JX112816	China	2007	9115
CN.2007.FJ070040.JX112817	01_AE.CN.2007.FJ070040.JX112817	JX112817	China	2007	9057
CN.2007.FJ070043.JX112818	01_AE.CN.2007.FJ070043.JX112818	JX112818	China	2007	9120
CN.2007.GD070058.JX112820	01_AE.CN.2007.GD070058.JX112820	JX112820	China	2007	9107
CN.2007.GD070059.JX112821	01_AE.CN.2007.GD070059.JX112821	JX112821	China	2007	9112
CN.2007.GD070083.JX112822	01_AE.CN.2007.GD070083.JX112822	JX112822	China	2007	9069
CN.2007.GD070090.JX112823	01_AE.CN.2007.GD070090.JX112823	JX112823	China	2007	9106
CN.2007.GD070092.JX112824	01_AE.CN.2007.GD070092.JX112824	JX112824	China	2007	8948
CN.2007.GD070096.JX112825	01_AE.CN.2007.GD070096.JX112825	JX112825	China	2007	9098
CN.2007.GD070118.JX112826	01_AE.CN.2007.GD070118.JX112826	JX112826	China	2007	8967
CN.2007.GD070120.JX112827	01_AE.CN.2007.GD070120.JX112827	JX112827	China	2007	9111
CN.2007.GD070176.JX112828	01_AE.CN.2007.GD070176.JX112828	JX112828	China	2007	8960
CN.2007.GX070003.JX112829	01_AE.CN.2007.GX070003.JX112829	JX112829	China	2007	9061
CN.2007.GX070005.JX112830	01_AE.CN.2007.GX070005.JX112830	JX112830	China	2007	9094
CN.2007.GX070006.JX112831	01_AE.CN.2007.GX070006.JX112831	JX112831	China	2007	9052
CN.2007.GX070043.JX112832	01_AE.CN.2007.GX070043.JX112832	JX112832	China	2007	9051
CN.2007.GX070044.JX112833	01_AE.CN.2007.GX070044.JX112833	JX112833	China	2007	8907
CN.2007.GX070076.JX112834	01_AE.CN.2007.GX070076.JX112834	JX112834	China	2007	9124
CN.2007.GX070143.JX112835	01_AE.CN.2007.GX070143.JX112835	JX112835	China	2007	8986
CN.2007.GX070145.JX112836	01_AE.CN.2007.GX070145.JX112836	JX112836	China	2007	8834
CN.2007.GX070149.JX112837	01_AE.CN.2007.GX070149.JX112837	JX112837	China	2007	8989
CN.2007.GX070154.JX112838	01_AE.CN.2007.GX070154.JX112838	JX112838	China	2007	8989
CN.2007.GX070167.JX112839	01_AE.CN.2007.GX070167.JX112839	JX112839	China	2007	8887
CN.2007.GZ070004.JX112840	01_AE.CN.2007.GZ070004.JX112840	JX112840	China	2007	8905
CN.2007.GZ070015.JX112841	01_AE.CN.2007.GZ070015.JX112841	JX112841	China	2007	9126
CN.2007.GZ070016.JX112842	01_AE.CN.2007.GZ070016.JX112842	JX112842	China	2007	8900
CN.2007.GZ070123.JX112843	01_AE.CN.2007.GZ070123.JX112843	JX112843	China	2007	9096
CN.2007.GZ070126.JX112844	01_AE.CN.2007.GZ070126.JX112844	JX112844	China	2007	9107
CN.2007.GZ070127.JX112845	01_AE.CN.2007.GZ070127.JX112845	JX112845	China	2007	9078
CN.2007.JS070901.JX112850	01_AE.CN.2007.JS070901.JX112850	JX112850	China	2007	9151
CN.2007.JS071001.JX112851	01_AE.CN.2007.JS071001.JX112851	JX112851	China	2007	8861
CN.2007.JS071004.JX112852	01_AE.CN.2007.JS071004.JX112852	JX112852	China	2007	9079
CN.2007.JS071101.JX112853	01_AE.CN.2007.JS071101.JX112853	JX112853	China	2007	9082
CN.2007.LN070008.JX112854	01_AE.CN.2007.LN070008.JX112854	JX112854	China	2007	8894
CN.2007.LN070010.JX112855	01_AE.CN.2007.LN070010.JX112855	JX112855	China	2007	9123
CN.2007.LN070013.JX112856	01_AE.CN.2007.LN070013.JX112856	JX112856	China	2007	8919
CN.2007.TJ070003.JX112859	01_AE.CN.2007.TJ070003.JX112859	JX112859	China	2007	9091
CN.2008.08LNA002.JX960612	01_AE.CN.2008.08LNA002.JX960612	JX960612	China	2008	8404
CN.2008.08LNA003.JX960606	01_AE.CN.2008.08LNA003.JX960606	JX960606	China	2008	8380
CN.2008.08LNA004.JX960617	01_AE.CN.2008.08LNA004.JX960617	JX960617	China	2008	8410
CN.2009.09LNA005.JX960630	01_AE.CN.2009.09LNA005.JX960630	JX960630	China	2009	8368
CN.2009.09LNA007.JX960627	01_AE.CN.2009.09LNA007.JX960627	JX960627	China	2009	8389
CN.2009.09LNA008.JX960604	01_AE.CN.2009.09LNA008.JX960604	JX960604	China	2009	8359
CN.2009.09LNA011.JX960605	01_AE.CN.2009.09LNA011.JX960605	JX960605	China	2009	8344
CN.2009.09LNA013.JX960623	01_AE.CN.2009.09LNA013.JX960623	JX960623	China	2009	8395
CN.2009.09LNA020.JX960613	01_AE.CN.2009.09LNA020.JX960613	JX960613	China	2009	8405
CN.2009.09LNA025.JX960634	01_AE.CN.2009.09LNA025.JX960634	JX960634	China	2009	8401
CN.2009.09LNA040.JX960615	01_AE.CN.2009.09LNA040.JX960615	JX960615	China	2009	8398
CN.2009.09LNA041.JX960618	01_AE.CN.2009.09LNA041.JX960618	JX960618	China	2009	8404
CN.2009.09LNA136.JX960631	01_AE.CN.2009.09LNA136.JX960631	JX960631	China	2009	8428
CN.2009.09LNA230.JX960614	01_AE.CN.2009.09LNA230.JX960614	JX960614	China	2009	8410
CN.2009.09LNA340.JX960607	01_AE.CN.2009.09LNA340.JX960607	JX960607	China	2009	8377
CN.2009.09LNA353.JX960628	01_AE.CN.2009.09LNA353.JX960628	JX960628	China	2009	8395
CN.2009.09LNA379.JX960603	01_AE.CN.2009.09LNA379.JX960603	JX960603	China	2009	8392
CN.2009.09LNA425.JX960621	01_AE.CN.2009.09LNA425.JX960621	JX960621	China	2009	8416
CN.2009.09LNA527.JX960625	01_AE.CN.2009.09LNA527.JX960625	JX960625	China	2009	8398
CN.2009.10LNA016.JX960629	01_AE.CN.2009.10LNA016.JX960629	JX960629	China	2009	8380
CN.2009.10LNA105.JX960626	01_AE.CN.2009.10LNA105.JX960626	JX960626	China	2009	8355
CN.2009.1109.HQ215555	01_AE.CN.2009.1109.HQ215555	HQ215555	China	2009	8831
CN.2009.1119.HQ215553	01_AE.CN.2009.1119.HQ215553	HQ215553	China	2009	8857
CN.2009.DE00109CN005.KP109504	01_AE.CN.2009.DE00109CN005.KP109504	KP109504	China	2009	8998
CN.2009.DE00109CN008.KP109505	01_AE.CN.2009.DE00109CN008.KP109505	KP109505	China	2009	8977
CN.2009.YN09P0011.JX112867	01_AE.CN.2009.YN09P0011.JX112867	JX112867	China	2009	8988
CN.2009.YN09P0015.JX112868	01_AE.CN.2009.YN09P0015.JX112868	JX112868	China	2009	9094
CN.2009.ZK052.JX112869	01_AE.CN.2009.ZK052.JX112869	JX112869	China	2009	9733
CN.2009.ZK056.JX112870	01_AE.CN.2009.ZK056.JX112870	JX112870	China	2009	9048
CN.2010.10LNA057.JX960633	01_AE.CN.2010.10LNA057.JX960633	JX960633	China	2010	8405
CN.2010.10LNA103.JX960608	01_AE.CN.2010.10LNA103.JX960608	JX960608	China	2010	8335
CN.2010.10LNA124.JX960609	01_AE.CN.2010.10LNA124.JX960609	JX960609	China	2010	8380
CN.2010.10LNA264.JX960622	01_AE.CN.2010.10LNA264.JX960622	JX960622	China	2010	8392
CN.2010.10LNA294.JX960619	01_AE.CN.2010.10LNA294.JX960619	JX960619	China	2010	8317
CN.2010.10LNA571.JX960611	01_AE.CN.2010.10LNA571.JX960611	JX960611	China	2010	8353
CN.2010.10LNA669.JX960624	01_AE.CN.2010.10LNA669.JX960624	JX960624	China	2010	8390
CN.2010.10LNA819.JX960610	01_AE.CN.2010.10LNA819.JX960610	JX960610	China	2010	8371
CN.2010.10LNA821.JX960616	01_AE.CN.2010.10LNA821.JX960616	JX960616	China	2010	8410
CN.2010.10LNA918.JX960620	01_AE.CN.2010.10LNA918.JX960620	JX960620	China	2010	8425
CN.2010.10LNA976.JX960632	01_AE.CN.2010.10LNA976.JX960632	JX960632	China	2010	8421
CN.2010.CYM059.JX112796	01_AE.CN.2010.CYM059.JX112796	JX112796	China	2010	9082
CN.2010.CYM075.JX112797	01_AE.CN.2010.CYM075.JX112797	JX112797	China	2010	9082
CN.2010.CYM105.JX112798	01_AE.CN.2010.CYM105.JX112798	JX112798	China	2010	8924
CN.2010.CYM124.JX112799	01_AE.CN.2010.CYM124.JX112799	JX112799	China	2010	9094
CN.2010.CYM136.JX112800	01_AE.CN.2010.CYM136.JX112800	JX112800	China	2010	9083
CN.2010.CYM138.JX112801	01_AE.CN.2010.CYM138.JX112801	JX112801	China	2010	9115
CN.2010.CYM139.JX112802	01_AE.CN.2010.CYM139.JX112802	JX112802	China	2010	9090
CN.2010.CYM140.JX112803	01_AE.CN.2010.CYM140.JX112803	JX112803	China	2010	8935
CN.2010.CYM143.JX112804	01_AE.CN.2010.CYM143.JX112804	JX112804	China	2010	9024
CN.2010.CYM147.JX112805	01_AE.CN.2010.CYM147.JX112805	JX112805	China	2010	9088
CN.2010.CYM149.JX112806	01_AE.CN.2010.CYM149.JX112806	JX112806	China	2010	9063
CN.2010.CYM152.JX112807	01_AE.CN.2010.CYM152.JX112807	JX112807	China	2010	9079
CN.2010.CYM154.JX112808	01_AE.CN.2010.CYM154.JX112808	JX112808	China	2010	9018
CN.2010.DE00110CN007.KP109506	01_AE.CN.2010.DE00110CN007.KP109506	KP109506	China	2010	8992
CN.2010.DE00110CN009.KP109507	01_AE.CN.2010.DE00110CN009.KP109507	KP109507	China	2010	8909
CN.2010.JL100005.JX112846	01_AE.CN.2010.JL100005.JX112846	JX112846	China	2010	9110
CN.2010.JL100007.JX112847	01_AE.CN.2010.JL100007.JX112847	JX112847	China	2010	9119
CN.2010.JL100014.JX112848	01_AE.CN.2010.JL100014.JX112848	JX112848	China	2010	9099
CN.2010.JL100020.JX112849	01_AE.CN.2010.JL100020.JX112849	JX112849	China	2010	8995
CN.2010.YNFL03.KC870029	01_AE.CN.2010.YNFL03.KC870029	KC870029	China	2010	8975
CN.2010.YNFL20.KC870039	01_AE.CN.2010.YNFL20.KC870039	KC870039	China	2010	8982
CN.2010.YNFL23.KC870041	01_AE.CN.2010.YNFL23.KC870041	KC870041	China	2010	9009
CN.2011.DE00111CN002.KC596064	01_AE.CN.2011.DE00111CN002.KC596064	KC596064	China	2011	8986
CN.2011.DE00111CN003.KC596065	01_AE.CN.2011.DE00111CN003.KC596065	KC596065	China	2011	8942
CN.2012.DE00112CN011.KP109508	01_AE.CN.2012.DE00112CN011.KP109508	KP109508	China	2012	8939
CN.2016.16YN666.MT624757	01_AE.CN.2016.16YN666.MT624757	MT624757	China	2016	9334
CN.2016.16YN764.MT624756	01_AE.CN.2016.16YN764.MT624756	MT624756	China	2016	9289
CN.2017.nj135.MT347590	01_AE.CN.2017.nj135.MT347590	MT347590	China	2017	8395
CN.2018.A18123.MZ359100	01_AE.CN.2018.A18123.MZ359100	MZ359100	China	2018	8358
GB.2013.13592_1_16.3.MF109358	01_AE.GB.2013.13592_1_16.3.MF109358	3.MF109358	Other	2013	8430
GB.2014.13612_1_24.3.MF109407	01_AE.GB.2014.13612_1_24.3.MF109407	3.MF109407	Other	2014	8433
GB.2014.14727_1_55.3.MF109618	01_AE.GB.2014.14727_1_55.3.MF109618	3.MF109618	Other	2014	8398
GB.2014.14727_1_60.3.MF109621	01_AE.GB.2014.14727_1_60.3.MF109621	3.MF109621	Other	2014	8417
HK.2004.HK001.DQ234790	01_AE.HK.2004.HK001.DQ234790	DQ234790	Other	2004	9056
IR.2010.10IR.THR48F.AB703616	01_AE.IR.2010.10IR.THR48F.AB703616	AB703616	Other	2010	8667
JP.-.DR0492.AB253423	01_AE.JP.-.DR0492.AB253423	AB253423	Japan	NA	9670
JP.1993.93JP_NH1.AB052995	01_AE.JP.1993.93JP_NH1.AB052995	AB052995	Japan	1993	9720
JP.2000.DR1873.AB253656	01_AE.JP.2000.DR1873.AB253656	AB253656	Japan	2000	9663
JP.1993.NH25_93JPNH25T_93JP_NH2_5T.AB070352	01_AE.JP.1993.NH25_93JPNH25T_93JP_NH2_5T.AB070352	AB070352	Japan	1993	9731
JP.2011.DE00111JP003.KF859741	01_AE.JP.2011.DE00111JP003.KF859741	KF859741	Japan	2011	9025
LA.2011.VI12F4094.MG760382	01_AE.LA.2011.VI12F4094.MG760382	MG760382	Laos	2011	9342
LA.2011.VI20F3001.MG760384	01_AE.LA.2011.VI20F3001.MG760384	MG760384	Laos	2011	9254
LA.2011.VI22F3810.MG760389	01_AE.LA.2011.VI22F3810.MG760389	MG760389	Laos	2011	9359
LA.2011.VI22F3899.MG760390	01_AE.LA.2011.VI22F3899.MG760390	MG760390	Laos	2011	9218
LA.2011.VI25F3297.MG760391	01_AE.LA.2011.VI25F3297.MG760391	MG760391	Laos	2011	9312
LA.2011.VI26F2939.MG760395	01_AE.LA.2011.VI26F2939.MG760395	MG760395	Laos	2011	9294
LA.2011.VI27F3026.MG760396	01_AE.LA.2011.VI27F3026.MG760396	MG760396	Laos	2011	9335
LA.2011.VI28F3940.MG760397	01_AE.LA.2011.VI28F3940.MG760397	MG760397	Laos	2011	9313
LA.2011.VI29F2980.MG760398	01_AE.LA.2011.VI29F2980.MG760398	MG760398	Laos	2011	9326
LA.2011.VI29M3024.MG760400	01_AE.LA.2011.VI29M3024.MG760400	MG760400	Laos	2011	9267
LA.2011.VI30F2999.MG760402	01_AE.LA.2011.VI30F2999.MG760402	MG760402	Laos	2011	9397
LA.2011.VI32M3901.MG760404	01_AE.LA.2011.VI32M3901.MG760404	MG760404	Laos	2011	9299
LA.2011.VI33F3831.MG760405	01_AE.LA.2011.VI33F3831.MG760405	MG760405	Laos	2011	9295
LA.2011.VI33M2961.MG760406	01_AE.LA.2011.VI33M2961.MG760406	MG760406	Laos	2011	9365
LA.2011.VI35F2871.MG760408	01_AE.LA.2011.VI35F2871.MG760408	MG760408	Laos	2011	9295
LA.2011.VI36F3920.MG760409	01_AE.LA.2011.VI36F3920.MG760409	MG760409	Laos	2011	9282
LA.2011.VI36M3284.MG760410	01_AE.LA.2011.VI36M3284.MG760410	MG760410	Laos	2011	9406
LA.2011.VI37F3781.MG760412	01_AE.LA.2011.VI37F3781.MG760412	MG760412	Laos	2011	9358
LA.2011.VI38F3375.MG760413	01_AE.LA.2011.VI38F3375.MG760413	MG760413	Laos	2011	9371
LA.2011.VI38M3097.MG760414	01_AE.LA.2011.VI38M3097.MG760414	MG760414	Laos	2011	9291
LA.2011.VI38M3815.MG760415	01_AE.LA.2011.VI38M3815.MG760415	MG760415	Laos	2011	9311
LA.2011.VI39F3163.MG760416	01_AE.LA.2011.VI39F3163.MG760416	MG760416	Laos	2011	9379
LA.2011.VI41M3868.MG760417	01_AE.LA.2011.VI41M3868.MG760417	MG760417	Laos	2011	9422
LA.2011.VI43F3290.MG760419	01_AE.LA.2011.VI43F3290.MG760419	MG760419	Laos	2011	9376
LA.2011.VI44M3784.MG760420	01_AE.LA.2011.VI44M3784.MG760420	MG760420	Laos	2011	9308
LA.2011.VI45M3233.MG760421	01_AE.LA.2011.VI45M3233.MG760421	MG760421	Laos	2011	9262
LA.2011.VI47M3234.MG760422	01_AE.LA.2011.VI47M3234.MG760422	MG760422	Laos	2011	9327
LA.2011.VI48M3407.MG760423	01_AE.LA.2011.VI48M3407.MG760423	MG760423	Laos	2011	9214
LA.2011.VI50F3912.MG760424	01_AE.LA.2011.VI50F3912.MG760424	MG760424	Laos	2011	9301
LA.2011.VI50M3793.MG760425	01_AE.LA.2011.VI50M3793.MG760425	MG760425	Laos	2011	9350
LA.2011.VI52F3913.MG760426	01_AE.LA.2011.VI52F3913.MG760426	MG760426	Laos	2011	9282
LA.2011.VI60M3235.MG760428	01_AE.LA.2011.VI60M3235.MG760428	MG760428	Laos	2011	9182
LA.2011.VI80M3893.MG760429	01_AE.LA.2011.VI80M3893.MG760429	MG760429	Laos	2011	9243
LA.2012.BL12F4561.MG760371	01_AE.LA.2012.BL12F4561.MG760371	MG760371	Laos	2012	9340
LA.2012.BL33M4535.MG760372	01_AE.LA.2012.BL33M4535.MG760372	MG760372	Laos	2012	9272
LA.2012.BL33M5227.MG760373	01_AE.LA.2012.BL33M5227.MG760373	MG760373	Laos	2012	9316
LA.2012.BL38F5131.MG760374	01_AE.LA.2012.BL38F5131.MG760374	MG760374	Laos	2012	9348
LA.2012.BL38F5143.MG760375	01_AE.LA.2012.BL38F5143.MG760375	MG760375	Laos	2012	9357
LA.2012.BL38M5270.MG760376	01_AE.LA.2012.BL38M5270.MG760376	MG760376	Laos	2012	9244
LA.2012.BL40F5333.MG760377	01_AE.LA.2012.BL40F5333.MG760377	MG760377	Laos	2012	9314
LA.2012.BL41F5229.MG760378	01_AE.LA.2012.BL41F5229.MG760378	MG760378	Laos	2012	9313
LA.2012.KH19F5101.MG760381	01_AE.LA.2012.KH19F5101.MG760381	MG760381	Laos	2012	9359
LA.2012.VI15M4478.MG760383	01_AE.LA.2012.VI15M4478.MG760383	MG760383	Laos	2012	9310
LA.2012.VI20M4446.MG760387	01_AE.LA.2012.VI20M4446.MG760387	MG760387	Laos	2012	9367
LA.2012.VI21M5276.MG760388	01_AE.LA.2012.VI21M5276.MG760388	MG760388	Laos	2012	9300
LA.2012.VI25F4363.MG760393	01_AE.LA.2012.VI25F4363.MG760393	MG760393	Laos	2012	9311
LA.2012.VI29M9897.MG760401	01_AE.LA.2012.VI29M9897.MG760401	MG760401	Laos	2012	9307
LA.2012.XA50F5221.MG760430	01_AE.LA.2012.XA50F5221.MG760430	MG760430	Laos	2012	9261
LA.2012.XI38F4856.MG760431	01_AE.LA.2012.XI38F4856.MG760431	MG760431	Laos	2012	9302
MM.1999.mCSW105.AB097872	01_AE.MM.1999.mCSW105.AB097872	AB097872	Other	1999	9645
PH.2015.1008.MH327750	01_AE.PH.2015.1008.MH327750	MH327750	Philippines	2015	9411
PH.2015.DE00115PH006.MH078560	01_AE.PH.2015.DE00115PH006.MH078560	MH078560	Philippines	2015	8943
PH.2015.DE00115PH007.MH078561	01_AE.PH.2015.DE00115PH007.MH078561	MH078561	Philippines	2015	8963
PH.2015.DE00115PH012.KY658688	01_AE.PH.2015.DE00115PH012.KY658688	KY658688	Philippines	2015	9551
PH.2016.1010.MH327752	01_AE.PH.2016.1010.MH327752	MH327752	Philippines	2016	9596
PH.2016.1024.MH327759	01_AE.PH.2016.1024.MH327759	MH327759	Philippines	2016	9787
PH.2016.1025.MH327760	01_AE.PH.2016.1025.MH327760	MH327760	Philippines	2016	9660
PH.2016.1027.MH327762	01_AE.PH.2016.1027.MH327762	MH327762	Philippines	2016	9647
PH.2016.1029.MH327764	01_AE.PH.2016.1029.MH327764	MH327764	Philippines	2016	9664
PH.2016.1031.MH327766	01_AE.PH.2016.1031.MH327766	MH327766	Philippines	2016	9704
PH.2016.DE00116PH013.MH078562	01_AE.PH.2016.DE00116PH013.MH078562	MH078562	Philippines	2016	8982
PH.2017.1021.MH327756	01_AE.PH.2017.1021.MH327756	MH327756	Philippines	2017	9693
PH.2017.1026.MH327761	01_AE.PH.2017.1026.MH327761	MH327761	Philippines	2017	9717
PH.2017.1028.MH327763	01_AE.PH.2017.1028.MH327763	MH327763	Philippines	2017	9696
SE.2009.034SE.MF373147	01_AE.SE.2009.034SE.MF373147	MF373147	Other	2009	8589
SE.2011.057SE.MF373160	01_AE.SE.2011.057SE.MF373160	MF373160	Other	2011	8607
SE.2011.SE601017.KP411840	01_AE.SE.2011.SE601017.KP411840	KP411840	Other	2011	8742
SE.2011.SE601018.KP411841	01_AE.SE.2011.SE601018.KP411841	KP411841	Other	2011	8715
SE.2012.069SE.MF373172	01_AE.SE.2012.069SE.MF373172	MF373172	Other	2012	8637
SE.2012.070SE.MF373173	01_AE.SE.2012.070SE.MF373173	MF373173	Other	2012	8583
SI.2012.Sample39_SI326.MN736703	01_AE.SI.2012.Sample39_SI326.MN736703	MN736703	Other	2012	9048
TH.1990.CM235.AF259954	01_AE.TH.1990.CM235.AF259954	AF259954	Thailand	1990	9734
TH.1990.CM240.U54771	01_AE.TH.1990.CM240.U54771	U54771	Thailand	1990	9203
TH.1993.93TH051.AB220944	01_AE.TH.1993.93TH051.AB220944	AB220944	Thailand	1993	9652
TH.1993.93TH054.AB220945	01_AE.TH.1993.93TH054.AB220945	AB220945	Thailand	1993	9640
TH.1993.93TH057.AB253424	01_AE.TH.1993.93TH057.AB253424	AB253424	Thailand	1993	9642
TH.1993.93TH060.AB220946	01_AE.TH.1993.93TH060.AB220946	AB220946	Thailand	1993	9617
TH.1993.93TH062.AB220947	01_AE.TH.1993.93TH062.AB220947	AB220947	Thailand	1993	9634
TH.1993.93TH065.AB220948	01_AE.TH.1993.93TH065.AB220948	AB220948	Thailand	1993	9630
TH.1993.93TH253.U51189	01_AE.TH.1993.93TH253.U51189	U51189	Thailand	1993	9720
TH.1993.93TH9021.AF164485	01_AE.TH.1993.93TH9021.AF164485	AF164485	Thailand	1993	9738
TH.1995.95TNIH022.AB032740	01_AE.TH.1995.95TNIH022.AB032740	AB032740	Thailand	1995	9427
TH.1995.95TNIH047.AB032741	01_AE.TH.1995.95TNIH047.AB032741	AB032741	Thailand	1995	9430
TH.1997.97TH6_107.AY125894	01_AE.TH.1997.97TH6_107.AY125894	AY125894	Thailand	1997	8832
TH.2001.LA09DuCe.KU168264	01_AE.TH.2001.LA09DuCe.KU168264	KU168264	Thailand	2001	9759
TH.2003.TH7229.KU168309	01_AE.TH.2003.TH7229.KU168309	KU168309	Thailand	2003	9740
TH.2004.04TH107542.JN248318	01_AE.TH.2004.04TH107542.JN248318	JN248318	Thailand	2004	8699
TH.2004.04TH328531.JN248324	01_AE.TH.2004.04TH328531.JN248324	JN248324	Thailand	2004	8711
TH.2004.04TH427990.JN248327	01_AE.TH.2004.04TH427990.JN248327	JN248327	Thailand	2004	8726
TH.2004.04TH505841.JN248328	01_AE.TH.2004.04TH505841.JN248328	JN248328	Thailand	2004	8741
TH.2004.04TH613543.JN248330	01_AE.TH.2004.04TH613543.JN248330	JN248330	Thailand	2004	8700
TH.2004.04TH807015.JN248334	01_AE.TH.2004.04TH807015.JN248334	JN248334	Thailand	2004	8702
TH.2004.04TH817196.JN248336	01_AE.TH.2004.04TH817196.JN248336	JN248336	Thailand	2004	8714
TH.2004.AA027a_wg1.JX447018	01_AE.TH.2004.AA027a_wg1.JX447018	JX447018	Thailand	2004	8932
TH.2004.AA075a_WG10.JX447535	01_AE.TH.2004.AA075a_WG10.JX447535	JX447535	Thailand	2004	8906
TH.2004.BKD.DQ314731	01_AE.TH.2004.BKD.DQ314731	DQ314731	Thailand	2004	9865
TH.2004.BKM.DQ314732	01_AE.TH.2004.BKM.DQ314732	DQ314732	Thailand	2004	9922
TH.2005.05TH127331.JN248338	01_AE.TH.2005.05TH127331.JN248338	JN248338	Thailand	2005	8711
TH.2005.05TH130087.JN248339	01_AE.TH.2005.05TH130087.JN248339	JN248339	Thailand	2005	8723
TH.2005.05TH327568.JN248341	01_AE.TH.2005.05TH327568.JN248341	JN248341	Thailand	2005	8705
TH.2005.05TH342968.JN248342	01_AE.TH.2005.05TH342968.JN248342	JN248342	Thailand	2005	8708
TH.2005.05TH741452.JN248355	01_AE.TH.2005.05TH741452.JN248355	JN248355	Thailand	2005	8838
TH.2005.05TH841749.JN248356	01_AE.TH.2005.05TH841749.JN248356	JN248356	Thailand	2005	8771
TH.2005.AA004a_WG12.JX446710	01_AE.TH.2005.AA004a_WG12.JX446710	JX446710	Thailand	2005	8665
TH.2005.AA033a_wg1.JX447077	01_AE.TH.2005.AA033a_wg1.JX447077	JX447077	Thailand	2005	8992
TH.2005.AA049a_WG13.JX447268	01_AE.TH.2005.AA049a_WG13.JX447268	JX447268	Thailand	2005	8857
TH.2005.AA064a_WG2.JX447413	01_AE.TH.2005.AA064a_WG2.JX447413	JX447413	Thailand	2005	8783
TH.2005.AA079a_WG1.JX447589	01_AE.TH.2005.AA079a_WG1.JX447589	JX447589	Thailand	2005	8839
TH.2005.AA081a15.JX447618	01_AE.TH.2005.AA081a15.JX447618	JX447618	Thailand	2005	8711
TH.2005.AA101a_WG1.JX447936	01_AE.TH.2005.AA101a_WG1.JX447936	JX447936	Thailand	2005	8919
TH.2005.AA107a_wg1.JX448019	01_AE.TH.2005.AA107a_wg1.JX448019	JX448019	Thailand	2005	8861
TH.2006.AA002a_WG1.JX446666	01_AE.TH.2006.AA002a_WG1.JX446666	JX446666	Thailand	2006	8900
TH.2006.AA006a02.JX446736	01_AE.TH.2006.AA006a02.JX446736	JX446736	Thailand	2006	8694
TH.2006.AA014a05.JX446853	01_AE.TH.2006.AA014a05.JX446853	JX446853	Thailand	2006	8708
TH.2006.AA017a_wg1.JX446899	01_AE.TH.2006.AA017a_wg1.JX446899	JX446899	Thailand	2006	8894
TH.2006.AA034a_wg1.JX447087	01_AE.TH.2006.AA034a_wg1.JX447087	JX447087	Thailand	2006	9031
TH.2006.AA038a_WG3.JX447132	01_AE.TH.2006.AA038a_WG3.JX447132	JX447132	Thailand	2006	8985
TH.2006.AA055a_WG4.JX447312	01_AE.TH.2006.AA055a_WG4.JX447312	JX447312	Thailand	2006	8903
TH.2006.AA056a_WG2.JX447315	01_AE.TH.2006.AA056a_WG2.JX447315	JX447315	Thailand	2006	8982
TH.2006.AA059a_WG1.JX447349	01_AE.TH.2006.AA059a_WG1.JX447349	JX447349	Thailand	2006	8926
TH.2006.AA063a_WG1.JX447403	01_AE.TH.2006.AA063a_WG1.JX447403	JX447403	Thailand	2006	8892
TH.2006.AA068a_14.JX447465	01_AE.TH.2006.AA068a_14.JX447465	JX447465	Thailand	2006	8876
TH.2006.AA082a_WG10.JX447638	01_AE.TH.2006.AA082a_WG10.JX447638	JX447638	Thailand	2006	9052
TH.2006.AA085a_wg1.JX447678	01_AE.TH.2006.AA085a_wg1.JX447678	JX447678	Thailand	2006	9003
TH.2006.AA088a_wg11.JX447709	01_AE.TH.2006.AA088a_wg11.JX447709	JX447709	Thailand	2006	8928
TH.2006.AA099a_WG1.JX447884	01_AE.TH.2006.AA099a_WG1.JX447884	JX447884	Thailand	2006	9051
TH.2007.AA015a_WG4.JX446877	01_AE.TH.2007.AA015a_WG4.JX446877	JX446877	Thailand	2007	9019
TH.2007.AA019a_WG1.JX446916	01_AE.TH.2007.AA019a_WG1.JX446916	JX446916	Thailand	2007	8678
TH.2007.AA024a10.JX446987	01_AE.TH.2007.AA024a10.JX446987	JX446987	Thailand	2007	8712
TH.2007.AA028a_wg3.JX447028	01_AE.TH.2007.AA028a_wg3.JX447028	JX447028	Thailand	2007	9042
TH.2007.AA030a08.JX447054	01_AE.TH.2007.AA030a08.JX447054	JX447054	Thailand	2007	8732
TH.2007.AA031a01.JX447063	01_AE.TH.2007.AA031a01.JX447063	JX447063	Thailand	2007	8678
TH.2007.AA050a_WG7.JX447283	01_AE.TH.2007.AA050a_WG7.JX447283	JX447283	Thailand	2007	8871
TH.2007.AA072a09.JX447499	01_AE.TH.2007.AA072a09.JX447499	JX447499	Thailand	2007	8706
TH.2007.AA089a05.JX447721	01_AE.TH.2007.AA089a05.JX447721	JX447721	Thailand	2007	8726
TH.2007.MERLBDTRC2.JN860761	01_AE.TH.2007.MERLBDTRC2.JN860761	JN860761	Thailand	2007	8713
TH.2007.MERLBDTRC4.JN860763	01_AE.TH.2007.MERLBDTRC4.JN860763	JN860763	Thailand	2007	8708
TH.2007.MERLBDTRC5.JN860764	01_AE.TH.2007.MERLBDTRC5.JN860764	JN860764	Thailand	2007	8696
TH.2007.MERLBDTRC7.JN860766	01_AE.TH.2007.MERLBDTRC7.JN860766	JN860766	Thailand	2007	8715
TH.2007.MERLBDTRC8.JN860767	01_AE.TH.2007.MERLBDTRC8.JN860767	JN860767	Thailand	2007	8828
TH.2008.AA007a_WG1.JX446755	01_AE.TH.2008.AA007a_WG1.JX446755	JX446755	Thailand	2008	8823
TH.2008.AA013a05.JX446848	01_AE.TH.2008.AA013a05.JX446848	JX446848	Thailand	2008	8767
TH.2008.AA032a01.JX447072	01_AE.TH.2008.AA032a01.JX447072	JX447072	Thailand	2008	8638
TH.2008.AA037A_WG11.JX447122	01_AE.TH.2008.AA037A_WG11.JX447122	JX447122	Thailand	2008	9081
TH.2008.AA052a01.JX447300	01_AE.TH.2008.AA052a01.JX447300	JX447300	Thailand	2008	8718
TH.2008.AA054a05.JX447305	01_AE.TH.2008.AA054a05.JX447305	JX447305	Thailand	2008	8681
TH.2008.AA060a_WG1.JX447359	01_AE.TH.2008.AA060a_WG1.JX447359	JX447359	Thailand	2008	8946
TH.2008.AA067A_WG17.JX447454	01_AE.TH.2008.AA067A_WG17.JX447454	JX447454	Thailand	2008	9022
TH.2008.AA108a_WG6.JX448028	01_AE.TH.2008.AA108a_WG6.JX448028	JX448028	Thailand	2008	8974
TH.2008.MERLBDTRC9.JN860768	01_AE.TH.2008.MERLBDTRC9.JN860768	JN860768	Thailand	2008	8726
TH.2009.40061v03_01.KY580541	01_AE.TH.2009.40061v03_01.KY580541	KY580541	Thailand	2009	8702
TH.2009.A_PreART_20.ON903120	01_AE.TH.2009.A_PreART_20.ON903120	ON903120	Thailand	2009	9005
TH.2009.A_PreART_28.ON903124	01_AE.TH.2009.A_PreART_28.ON903124	ON903124	Thailand	2009	8993
TH.2009.A_PreART_29.ON903125	01_AE.TH.2009.A_PreART_29.ON903125	ON903125	Thailand	2009	9005
TH.2009.A_PreART_30.ON903126	01_AE.TH.2009.A_PreART_30.ON903126	ON903126	Thailand	2009	9044
TH.2009.A_PreART_31.ON903127	01_AE.TH.2009.A_PreART_31.ON903127	ON903127	Thailand	2009	9005
TH.2009.A_PreART_32.ON903128	01_AE.TH.2009.A_PreART_32.ON903128	ON903128	Thailand	2009	8971
TH.2009.A_PreART_33.ON903129	01_AE.TH.2009.A_PreART_33.ON903129	ON903129	Thailand	2009	8993
TH.2009.A_PreART_35.ON903131	01_AE.TH.2009.A_PreART_35.ON903131	ON903131	Thailand	2009	8993
TH.2009.A_PreART_36.ON903132	01_AE.TH.2009.A_PreART_36.ON903132	ON903132	Thailand	2009	9026
TH.2009.A_PreART_43.ON903137	01_AE.TH.2009.A_PreART_43.ON903137	ON903137	Thailand	2009	8971
TH.2009.A_PreART_50.ON903143	01_AE.TH.2009.A_PreART_50.ON903143	ON903143	Thailand	2009	8971
TH.2009.A_PreART_57.ON903149	01_AE.TH.2009.A_PreART_57.ON903149	ON903149	Thailand	2009	8971
TH.2009.A_PreART_60.ON903151	01_AE.TH.2009.A_PreART_60.ON903151	ON903151	Thailand	2009	8971
TH.2009.AA090a_WG1.JX447726	01_AE.TH.2009.AA090a_WG1.JX447726	JX447726	Thailand	2009	8704
TH.2009.AA111a_WG1.JX448057	01_AE.TH.2009.AA111a_WG1.JX448057	JX448057	Thailand	2009	9052
TH.2010.2543625P000FL_Sc.MG989497	01_AE.TH.2010.2543625P000FL_Sc.MG989497	MG989497	Thailand	2010	8635
TH.2010.2543733P000FL_Sb.MG989499	01_AE.TH.2010.2543733P000FL_Sb.MG989499	MG989499	Thailand	2010	8669
TH.2010.2543789P000FL_Sc.MG989500	01_AE.TH.2010.2543789P000FL_Sc.MG989500	MG989500	Thailand	2010	8733
TH.2010.2543832P000FL_Si.MG989502	01_AE.TH.2010.2543832P000FL_Si.MG989502	MG989502	Thailand	2010	8713
TH.2010.2545113P000FL_Sb.MG989515	01_AE.TH.2010.2545113P000FL_Sb.MG989515	MG989515	Thailand	2010	8695
TH.2010.2545374P000FL_Sj.MG989517	01_AE.TH.2010.2545374P000FL_Sj.MG989517	MG989517	Thailand	2010	8659
TH.2010.2545436P000FL_Sa.MG989521	01_AE.TH.2010.2545436P000FL_Sa.MG989521	MG989521	Thailand	2010	8683
TH.2010.2546609P000FL_Sa.MG989530	01_AE.TH.2010.2546609P000FL_Sa.MG989530	MG989530	Thailand	2010	8801
TH.2010.2548950P000FL_Sa.MG989559	01_AE.TH.2010.2548950P000FL_Sa.MG989559	MG989559	Thailand	2010	8714
TH.2010.2549133P000FL_Sc.MG989562	01_AE.TH.2010.2549133P000FL_Sc.MG989562	MG989562	Thailand	2010	8705
TH.2010.2549583P000FL_Sj.MG989566	01_AE.TH.2010.2549583P000FL_Sj.MG989566	MG989566	Thailand	2010	8735
TH.2010.2549844P000FL_Sc.MG989569	01_AE.TH.2010.2549844P000FL_Sc.MG989569	MG989569	Thailand	2010	8693
TH.2010.40007v09_02.MN792014	01_AE.TH.2010.40007v09_02.MN792014	MN792014	Thailand	2010	8626
TH.2010.40094v09_03.MN792055	01_AE.TH.2010.40094v09_03.MN792055	MN792055	Thailand	2010	8766
TH.2010.40100v01_01.KY580582	01_AE.TH.2010.40100v01_01.KY580582	KY580582	Thailand	2010	8726
TH.2010.40123v03_01.MN792117	01_AE.TH.2010.40123v03_01.MN792117	MN792117	Thailand	2010	8626
TH.2010.40250v09_01.MN792281	01_AE.TH.2010.40250v09_01.MN792281	MN792281	Thailand	2010	8640
TH.2010.40257v09_03.MN792331	01_AE.TH.2010.40257v09_03.MN792331	MN792331	Thailand	2010	8656
TH.2010.40265v02_02.KY580643	01_AE.TH.2010.40265v02_02.KY580643	KY580643	Thailand	2010	8732
TH.2010.DE00110TH001.KP109513	01_AE.TH.2010.DE00110TH001.KP109513	KP109513	Thailand	2010	8916
TH.2011.2543513P000FL_Sj.MG989495	01_AE.TH.2011.2543513P000FL_Sj.MG989495	MG989495	Thailand	2011	8783
TH.2011.2544022P000FL_Sg.MG989504	01_AE.TH.2011.2544022P000FL_Sg.MG989504	MG989504	Thailand	2011	8808
TH.2011.2544574P000FL_Sa.MG989510	01_AE.TH.2011.2544574P000FL_Sa.MG989510	MG989510	Thailand	2011	8837
TH.2011.2545349P000FL_Sa.MG989516	01_AE.TH.2011.2545349P000FL_Sa.MG989516	MG989516	Thailand	2011	8796
TH.2011.2546154P000FL_Sb.MG989525	01_AE.TH.2011.2546154P000FL_Sb.MG989525	MG989525	Thailand	2011	8695
TH.2011.2546340P000FL_Sg.MG989527	01_AE.TH.2011.2546340P000FL_Sg.MG989527	MG989527	Thailand	2011	8842
TH.2011.2547905P000FL_Sb.MG989542	01_AE.TH.2011.2547905P000FL_Sb.MG989542	MG989542	Thailand	2011	8675
TH.2011.2548178P000FL_Sa.MG989544	01_AE.TH.2011.2548178P000FL_Sa.MG989544	MG989544	Thailand	2011	8837
TH.2011.2549114P000FL_Sa.MG989561	01_AE.TH.2011.2549114P000FL_Sa.MG989561	MG989561	Thailand	2011	8828
TH.2011.2549533P000FL_Sj.MG989565	01_AE.TH.2011.2549533P000FL_Sj.MG989565	MG989565	Thailand	2011	8814
TH.2011.40139v0J_03.MW443197	01_AE.TH.2011.40139v0J_03.MW443197	MW443197	Thailand	2011	8660
TH.2011.40195v1a_01.MW443206	01_AE.TH.2011.40195v1a_01.MW443206	MW443206	Thailand	2011	8830
TH.2011.40231v09_01.MN792241	01_AE.TH.2011.40231v09_01.MN792241	MN792241	Thailand	2011	8646
TH.2011.40363v03_01.MN792425	01_AE.TH.2011.40363v03_01.MN792425	MN792425	Thailand	2011	8655
TH.2011.40436v02_01.KY580684	01_AE.TH.2011.40436v02_01.KY580684	KY580684	Thailand	2011	8651
TH.2011.40503v01_02.MW443216	01_AE.TH.2011.40503v01_02.MW443216	MW443216	Thailand	2011	8816
TH.2011.40512v02_03.MK116905	01_AE.TH.2011.40512v02_03.MK116905	MK116905	Thailand	2011	8882
TH.2011.40577v01_01.MN792550	01_AE.TH.2011.40577v01_01.MN792550	MN792550	Thailand	2011	8571
TH.2012.2543193P000FL_Sc.MG989492	01_AE.TH.2012.2543193P000FL_Sc.MG989492	MG989492	Thailand	2012	8811
TH.2012.2543669P000FL_Sa.MG989498	01_AE.TH.2012.2543669P000FL_Sa.MG989498	MG989498	Thailand	2012	8734
TH.2012.2544477P000FL_Sa.MG989509	01_AE.TH.2012.2544477P000FL_Sa.MG989509	MG989509	Thailand	2012	8737
TH.2012.2545382P000FL_Sa.MG989518	01_AE.TH.2012.2545382P000FL_Sa.MG989518	MG989518	Thailand	2012	8748
TH.2012.2545864P000FL_Sa.MG989523	01_AE.TH.2012.2545864P000FL_Sa.MG989523	MG989523	Thailand	2012	8693
TH.2012.2546897P000FL_Sa.MG989531	01_AE.TH.2012.2546897P000FL_Sa.MG989531	MG989531	Thailand	2012	8696
TH.2012.40511v01_02.MN792470	01_AE.TH.2012.40511v01_02.MN792470	MN792470	Thailand	2012	8607
TH.2012.B_PreART_03.ON862982	01_AE.TH.2012.B_PreART_03.ON862982	ON862982	Thailand	2012	9018
TH.2012.B_PreART_07.ON862984	01_AE.TH.2012.B_PreART_07.ON862984	ON862984	Thailand	2012	9018
TH.2012.B_PreART_10.ON862987	01_AE.TH.2012.B_PreART_10.ON862987	ON862987	Thailand	2012	9018
TH.2012.B_PreART_11.ON862988	01_AE.TH.2012.B_PreART_11.ON862988	ON862988	Thailand	2012	9018
TH.2012.B_PreART_13.ON862989	01_AE.TH.2012.B_PreART_13.ON862989	ON862989	Thailand	2012	9018
TH.2012.B_PreART_20.ON862995	01_AE.TH.2012.B_PreART_20.ON862995	ON862995	Thailand	2012	9018
TH.2012.B_PreART_21.ON862996	01_AE.TH.2012.B_PreART_21.ON862996	ON862996	Thailand	2012	9018
TH.2012.B_PreART_22.ON862997	01_AE.TH.2012.B_PreART_22.ON862997	ON862997	Thailand	2012	9018
TH.2012.B_PreART_24.ON862998	01_AE.TH.2012.B_PreART_24.ON862998	ON862998	Thailand	2012	8881
TH.2012.B_PreART_26.ON862999	01_AE.TH.2012.B_PreART_26.ON862999	ON862999	Thailand	2012	9018
TH.2012.B_PreART_29.ON863002	01_AE.TH.2012.B_PreART_29.ON863002	ON863002	Thailand	2012	9018
TH.2012.B_PreART_30.ON863003	01_AE.TH.2012.B_PreART_30.ON863003	ON863003	Thailand	2012	9018
TH.2012.B_PreART_32.ON863005	01_AE.TH.2012.B_PreART_32.ON863005	ON863005	Thailand	2012	9018
TH.2012.B_PreART_36.ON863008	01_AE.TH.2012.B_PreART_36.ON863008	ON863008	Thailand	2012	9018
TH.2012.B_PreART_37.ON863009	01_AE.TH.2012.B_PreART_37.ON863009	ON863009	Thailand	2012	9018
TH.2012.B_PreART_38.ON863010	01_AE.TH.2012.B_PreART_38.ON863010	ON863010	Thailand	2012	9018
TH.2012.B_PreART_40.ON863012	01_AE.TH.2012.B_PreART_40.ON863012	ON863012	Thailand	2012	9018
TH.2012.B_PreART_42.ON863013	01_AE.TH.2012.B_PreART_42.ON863013	ON863013	Thailand	2012	9018
TH.2012.B_PreART_44.ON863014	01_AE.TH.2012.B_PreART_44.ON863014	ON863014	Thailand	2012	9018
TH.2012.B_PreART_45.ON863015	01_AE.TH.2012.B_PreART_45.ON863015	ON863015	Thailand	2012	9018
TH.2012.C_PreART_03.ON863098	01_AE.TH.2012.C_PreART_03.ON863098	ON863098	Thailand	2012	9006
TH.2012.C_PreART_05.ON863096	01_AE.TH.2012.C_PreART_05.ON863096	ON863096	Thailand	2012	9006
TH.2012.C_PreART_07.ON863094	01_AE.TH.2012.C_PreART_07.ON863094	ON863094	Thailand	2012	9006
TH.2012.C_PreART_15.ON863087	01_AE.TH.2012.C_PreART_15.ON863087	ON863087	Thailand	2012	9006
TH.2012.C_PreART_18.ON863084	01_AE.TH.2012.C_PreART_18.ON863084	ON863084	Thailand	2012	9006
TH.2012.C_PreART_21.ON863081	01_AE.TH.2012.C_PreART_21.ON863081	ON863081	Thailand	2012	9006
TH.2012.C_PreART_25.ON863077	01_AE.TH.2012.C_PreART_25.ON863077	ON863077	Thailand	2012	8985
TH.2012.C_PreART_26.ON863076	01_AE.TH.2012.C_PreART_26.ON863076	ON863076	Thailand	2012	9006
TH.2012.C_PreART_31.ON863072	01_AE.TH.2012.C_PreART_31.ON863072	ON863072	Thailand	2012	9006
TH.2012.C_PreART_38.ON863069	01_AE.TH.2012.C_PreART_38.ON863069	ON863069	Thailand	2012	9006
TH.2012.C_PreART_40.ON863067	01_AE.TH.2012.C_PreART_40.ON863067	ON863067	Thailand	2012	9005
TH.2012.C_PreART_45.ON863063	01_AE.TH.2012.C_PreART_45.ON863063	ON863063	Thailand	2012	8985
TH.2012.D_PreART_01.ON863161	01_AE.TH.2012.D_PreART_01.ON863161	ON863161	Thailand	2012	8977
TH.2012.D_PreART_02.ON863162	01_AE.TH.2012.D_PreART_02.ON863162	ON863162	Thailand	2012	8977
TH.2012.D_PreART_06.ON863166	01_AE.TH.2012.D_PreART_06.ON863166	ON863166	Thailand	2012	8939
TH.2012.D_PreART_08.ON863167	01_AE.TH.2012.D_PreART_08.ON863167	ON863167	Thailand	2012	8995
TH.2012.D_PreART_10.ON863169	01_AE.TH.2012.D_PreART_10.ON863169	ON863169	Thailand	2012	8995
TH.2012.D_PreART_11.ON863170	01_AE.TH.2012.D_PreART_11.ON863170	ON863170	Thailand	2012	9001
TH.2012.D_PreART_13.ON863171	01_AE.TH.2012.D_PreART_13.ON863171	ON863171	Thailand	2012	8977
TH.2012.D_PreART_16.ON863173	01_AE.TH.2012.D_PreART_16.ON863173	ON863173	Thailand	2012	8977
TH.2012.D_PreART_20.ON863176	01_AE.TH.2012.D_PreART_20.ON863176	ON863176	Thailand	2012	8980
TH.2012.D_PreART_22.ON863178	01_AE.TH.2012.D_PreART_22.ON863178	ON863178	Thailand	2012	8980
TH.2012.D_PreART_26.ON863182	01_AE.TH.2012.D_PreART_26.ON863182	ON863182	Thailand	2012	8977
TH.2012.D_PreART_34.ON863186	01_AE.TH.2012.D_PreART_34.ON863186	ON863186	Thailand	2012	8980
TH.2012.D_PreART_35.ON863187	01_AE.TH.2012.D_PreART_35.ON863187	ON863187	Thailand	2012	8977
TH.2012.D_PreART_37.ON863188	01_AE.TH.2012.D_PreART_37.ON863188	ON863188	Thailand	2012	8977
TH.2013.2543799P000FL_Sa.MG989501	01_AE.TH.2013.2543799P000FL_Sa.MG989501	MG989501	Thailand	2013	8733
TH.2013.2544233P000FL_Sa.MG989508	01_AE.TH.2013.2544233P000FL_Sa.MG989508	MG989508	Thailand	2013	8683
TH.2013.2548448P000FL_Sa.MG989552	01_AE.TH.2013.2548448P000FL_Sa.MG989552	MG989552	Thailand	2013	8718
TH.2013.2549325P000FL_Sa.MG989563	01_AE.TH.2013.2549325P000FL_Sa.MG989563	MG989563	Thailand	2013	8701
TH.2013.2549340P000FL_Sa.MG989564	01_AE.TH.2013.2549340P000FL_Sa.MG989564	MG989564	Thailand	2013	8717
TH.2013.Pt1_PreART_06.ON901972	01_AE.TH.2013.Pt1_PreART_06.ON901972	ON901972	Thailand	2013	8995
TH.2013.Pt1_PreART_26.ON901986	01_AE.TH.2013.Pt1_PreART_26.ON901986	ON901986	Thailand	2013	9002
TH.2013.Pt1_PreART_35.ON901992	01_AE.TH.2013.Pt1_PreART_35.ON901992	ON901992	Thailand	2013	8974
TH.2013.Pt1_PreART_45.ON902000	01_AE.TH.2013.Pt1_PreART_45.ON902000	ON902000	Thailand	2013	9025
TH.2013.Pt1_PreART_50.ON902004	01_AE.TH.2013.Pt1_PreART_50.ON902004	ON902004	Thailand	2013	9048
TH.2013.Pt1_PreART_76.ON902020	01_AE.TH.2013.Pt1_PreART_76.ON902020	ON902020	Thailand	2013	9041
TH.2013.Pt1_PreART_78.ON902022	01_AE.TH.2013.Pt1_PreART_78.ON902022	ON902022	Thailand	2013	8845
TH.2013.Pt4_PreART_09.ON902087	01_AE.TH.2013.Pt4_PreART_09.ON902087	ON902087	Thailand	2013	9006
TH.2013.Pt4_PreART_10.ON902088	01_AE.TH.2013.Pt4_PreART_10.ON902088	ON902088	Thailand	2013	9006
TH.2013.Pt4_PreART_13.ON902090	01_AE.TH.2013.Pt4_PreART_13.ON902090	ON902090	Thailand	2013	9003
TH.2013.Pt4_PreART_15.ON902092	01_AE.TH.2013.Pt4_PreART_15.ON902092	ON902092	Thailand	2013	9003
TH.2013.Pt4_PreART_16.ON902093	01_AE.TH.2013.Pt4_PreART_16.ON902093	ON902093	Thailand	2013	9009
TH.2013.Pt4_PreART_18.ON902095	01_AE.TH.2013.Pt4_PreART_18.ON902095	ON902095	Thailand	2013	8991
TH.2013.Pt4_PreART_27.ON902102	01_AE.TH.2013.Pt4_PreART_27.ON902102	ON902102	Thailand	2013	9003
TH.2013.Pt4_PreART_29.ON902103	01_AE.TH.2013.Pt4_PreART_29.ON902103	ON902103	Thailand	2013	8991
TH.2013.Pt4_PreART_32.ON902105	01_AE.TH.2013.Pt4_PreART_32.ON902105	ON902105	Thailand	2013	9000
TH.2013.Pt5_PreART_06.ON902109	01_AE.TH.2013.Pt5_PreART_06.ON902109	ON902109	Thailand	2013	8990
TH.2013.Pt5_PreART_07.ON902110	01_AE.TH.2013.Pt5_PreART_07.ON902110	ON902110	Thailand	2013	8993
TH.2013.Pt5_PreART_24.ON902120	01_AE.TH.2013.Pt5_PreART_24.ON902120	ON902120	Thailand	2013	8997
TH.2013.Pt5_PreART_28.ON902123	01_AE.TH.2013.Pt5_PreART_28.ON902123	ON902123	Thailand	2013	8993
TH.2013.Pt5_PreART_31.ON902125	01_AE.TH.2013.Pt5_PreART_31.ON902125	ON902125	Thailand	2013	8990
TH.2013.Pt5_PreART_32.ON902126	01_AE.TH.2013.Pt5_PreART_32.ON902126	ON902126	Thailand	2013	8948
TH.2013.Pt5_PreART_33.ON902127	01_AE.TH.2013.Pt5_PreART_33.ON902127	ON902127	Thailand	2013	8968
TH.2013.Pt5_PreART_36.ON902129	01_AE.TH.2013.Pt5_PreART_36.ON902129	ON902129	Thailand	2013	8993
TH.2013.Pt5_PreART_40.ON902132	01_AE.TH.2013.Pt5_PreART_40.ON902132	ON902132	Thailand	2013	8960
TH.2013.Pt5_PreART_42.ON902133	01_AE.TH.2013.Pt5_PreART_42.ON902133	ON902133	Thailand	2013	8951
TH.2013.Pt5_PreART_44.ON902134	01_AE.TH.2013.Pt5_PreART_44.ON902134	ON902134	Thailand	2013	8936
TH.2013.Pt5_PreART_45.ON902135	01_AE.TH.2013.Pt5_PreART_45.ON902135	ON902135	Thailand	2013	8948
TH.2013.Pt5_PreART_50.ON902137	01_AE.TH.2013.Pt5_PreART_50.ON902137	ON902137	Thailand	2013	8937
TH.2013.Pt5_PreART_53.ON902140	01_AE.TH.2013.Pt5_PreART_53.ON902140	ON902140	Thailand	2013	8948
TH.2013.Pt5_PreART_58.ON902144	01_AE.TH.2013.Pt5_PreART_58.ON902144	ON902144	Thailand	2013	8955
TH.2013.Pt5_PreART_59.ON902145	01_AE.TH.2013.Pt5_PreART_59.ON902145	ON902145	Thailand	2013	8936
TH.2013.Pt5_PreART_64.ON902148	01_AE.TH.2013.Pt5_PreART_64.ON902148	ON902148	Thailand	2013	8993
TH.2013.Pt5_PreART_66.ON902150	01_AE.TH.2013.Pt5_PreART_66.ON902150	ON902150	Thailand	2013	8942
TH.2013.Pt6_PreART_01.ON902218	01_AE.TH.2013.Pt6_PreART_01.ON902218	ON902218	Thailand	2013	8993
TH.2013.Pt6_PreART_03.ON902216	01_AE.TH.2013.Pt6_PreART_03.ON902216	ON902216	Thailand	2013	8987
TH.2013.Pt6_PreART_04.ON902215	01_AE.TH.2013.Pt6_PreART_04.ON902215	ON902215	Thailand	2013	8987
TH.2013.Pt6_PreART_10.ON902210	01_AE.TH.2013.Pt6_PreART_10.ON902210	ON902210	Thailand	2013	8991
TH.2013.Pt6_PreART_16.ON902206	01_AE.TH.2013.Pt6_PreART_16.ON902206	ON902206	Thailand	2013	8993
TH.2013.Pt6_PreART_23.ON902201	01_AE.TH.2013.Pt6_PreART_23.ON902201	ON902201	Thailand	2013	8981
TH.2013.Pt6_PreART_27.ON902198	01_AE.TH.2013.Pt6_PreART_27.ON902198	ON902198	Thailand	2013	8990
TH.2013.Pt6_PreART_30.ON902196	01_AE.TH.2013.Pt6_PreART_30.ON902196	ON902196	Thailand	2013	8993
TH.2013.Pt6_PreART_32.ON902194	01_AE.TH.2013.Pt6_PreART_32.ON902194	ON902194	Thailand	2013	8964
TH.2013.Pt6_PreART_34.ON902192	01_AE.TH.2013.Pt6_PreART_34.ON902192	ON902192	Thailand	2013	8993
TH.2013.Pt6_PreART_39.ON902189	01_AE.TH.2013.Pt6_PreART_39.ON902189	ON902189	Thailand	2013	9020
TH.2013.Pt6_PreART_41.ON902188	01_AE.TH.2013.Pt6_PreART_41.ON902188	ON902188	Thailand	2013	8977
TH.2013.Pt6_PreART_46.ON902184	01_AE.TH.2013.Pt6_PreART_46.ON902184	ON902184	Thailand	2013	8990
TH.2013.Pt6_PreART_56.ON902177	01_AE.TH.2013.Pt6_PreART_56.ON902177	ON902177	Thailand	2013	8984
TH.2013.Pt6_PreART_58.ON902175	01_AE.TH.2013.Pt6_PreART_58.ON902175	ON902175	Thailand	2013	8987
TH.2013.Pt6_PreART_59.ON902174	01_AE.TH.2013.Pt6_PreART_59.ON902174	ON902174	Thailand	2013	8987
TH.2013.Pt6_PreART_63.ON902172	01_AE.TH.2013.Pt6_PreART_63.ON902172	ON902172	Thailand	2013	8990
TH.2013.Pt6_PreART_65.ON902170	01_AE.TH.2013.Pt6_PreART_65.ON902170	ON902170	Thailand	2013	8987
TH.2013.Pt6_PreART_67.ON902168	01_AE.TH.2013.Pt6_PreART_67.ON902168	ON902168	Thailand	2013	8993
TH.2013.Pt6_PreART_68.ON902167	01_AE.TH.2013.Pt6_PreART_68.ON902167	ON902167	Thailand	2013	8993
TH.2013.Pt6_PreART_70.ON902165	01_AE.TH.2013.Pt6_PreART_70.ON902165	ON902165	Thailand	2013	8989
TH.2013.Pt6_PreART_71.ON902164	01_AE.TH.2013.Pt6_PreART_71.ON902164	ON902164	Thailand	2013	8983
TH.2013.Pt6_PreART_73.ON902162	01_AE.TH.2013.Pt6_PreART_73.ON902162	ON902162	Thailand	2013	8984
TH.2013.Pt6_PreART_79.ON902157	01_AE.TH.2013.Pt6_PreART_79.ON902157	ON902157	Thailand	2013	8999
TH.2013.Pt7_PreART_01.ON902302	01_AE.TH.2013.Pt7_PreART_01.ON902302	ON902302	Thailand	2013	8983
TH.2013.Pt7_PreART_03.ON902304	01_AE.TH.2013.Pt7_PreART_03.ON902304	ON902304	Thailand	2013	8989
TH.2013.Pt7_PreART_04.ON902305	01_AE.TH.2013.Pt7_PreART_04.ON902305	ON902305	Thailand	2013	9001
TH.2013.Pt7_PreART_14.ON902310	01_AE.TH.2013.Pt7_PreART_14.ON902310	ON902310	Thailand	2013	9118
TH.2013.Pt7_PreART_15.ON902311	01_AE.TH.2013.Pt7_PreART_15.ON902311	ON902311	Thailand	2013	8977
TH.2013.Pt7_PreART_17.ON902313	01_AE.TH.2013.Pt7_PreART_17.ON902313	ON902313	Thailand	2013	9001
TH.2013.Pt7_PreART_23.ON902316	01_AE.TH.2013.Pt7_PreART_23.ON902316	ON902316	Thailand	2013	9121
TH.2013.Pt7_PreART_28.ON902321	01_AE.TH.2013.Pt7_PreART_28.ON902321	ON902321	Thailand	2013	8977
TH.2013.Pt7_PreART_34.ON902326	01_AE.TH.2013.Pt7_PreART_34.ON902326	ON902326	Thailand	2013	9124
TH.2013.Pt7_PreART_35.ON902327	01_AE.TH.2013.Pt7_PreART_35.ON902327	ON902327	Thailand	2013	8977
TH.2013.Pt7_PreART_38.ON902330	01_AE.TH.2013.Pt7_PreART_38.ON902330	ON902330	Thailand	2013	8983
TH.2013.Pt7_PreART_48.ON902337	01_AE.TH.2013.Pt7_PreART_48.ON902337	ON902337	Thailand	2013	8995
TH.2013.Pt7_PreART_49.ON902338	01_AE.TH.2013.Pt7_PreART_49.ON902338	ON902338	Thailand	2013	8977
TH.2013.Pt7_PreART_53.ON902342	01_AE.TH.2013.Pt7_PreART_53.ON902342	ON902342	Thailand	2013	9001
TH.2013.Pt7_PreART_57.ON902345	01_AE.TH.2013.Pt7_PreART_57.ON902345	ON902345	Thailand	2013	8998
TH.2013.Pt7_PreART_59.ON902347	01_AE.TH.2013.Pt7_PreART_59.ON902347	ON902347	Thailand	2013	8995
TH.2013.Pt7_PreART_64.ON902352	01_AE.TH.2013.Pt7_PreART_64.ON902352	ON902352	Thailand	2013	9001
TH.2013.Pt9_PreART_04.ON902445	01_AE.TH.2013.Pt9_PreART_04.ON902445	ON902445	Thailand	2013	8969
TH.2013.Pt9_PreART_07.ON902448	01_AE.TH.2013.Pt9_PreART_07.ON902448	ON902448	Thailand	2013	8978
TH.2013.Pt9_PreART_15.ON902456	01_AE.TH.2013.Pt9_PreART_15.ON902456	ON902456	Thailand	2013	8979
TH.2013.Pt9_PreART_24.ON902462	01_AE.TH.2013.Pt9_PreART_24.ON902462	ON902462	Thailand	2013	8950
TH.2013.Pt9_PreART_33.ON902466	01_AE.TH.2013.Pt9_PreART_33.ON902466	ON902466	Thailand	2013	8963
TH.2013.Pt9_PreART_39.ON902471	01_AE.TH.2013.Pt9_PreART_39.ON902471	ON902471	Thailand	2013	8964
TH.2013.Pt9_PreART_40.ON902472	01_AE.TH.2013.Pt9_PreART_40.ON902472	ON902472	Thailand	2013	8961
TH.2013.Pt9_PreART_41.ON902473	01_AE.TH.2013.Pt9_PreART_41.ON902473	ON902473	Thailand	2013	8978
TH.2013.Pt9_PreART_43.ON902475	01_AE.TH.2013.Pt9_PreART_43.ON902475	ON902475	Thailand	2013	8973
TH.2013.Pt9_PreART_48.ON902479	01_AE.TH.2013.Pt9_PreART_48.ON902479	ON902479	Thailand	2013	8956
TH.2013.Pt9_PreART_55.ON902484	01_AE.TH.2013.Pt9_PreART_55.ON902484	ON902484	Thailand	2013	8967
TH.2013.Pt9_PreART_67.ON902495	01_AE.TH.2013.Pt9_PreART_67.ON902495	ON902495	Thailand	2013	8961
TH.2013.Pt9_PreART_68.ON902496	01_AE.TH.2013.Pt9_PreART_68.ON902496	ON902496	Thailand	2013	8956
TH.2013.Pt9_PreART_69.ON902497	01_AE.TH.2013.Pt9_PreART_69.ON902497	ON902497	Thailand	2013	8967
TH.2013.Pt9_PreART_73.ON902500	01_AE.TH.2013.Pt9_PreART_73.ON902500	ON902500	Thailand	2013	8971
TH.2013.Pt9_PreART_75.ON902502	01_AE.TH.2013.Pt9_PreART_75.ON902502	ON902502	Thailand	2013	8949
TH.2013.Pt9_PreART_76.ON902503	01_AE.TH.2013.Pt9_PreART_76.ON902503	ON902503	Thailand	2013	8982
TH.2014.2543896P000FL_Sa.MG989503	01_AE.TH.2014.2543896P000FL_Sa.MG989503	MG989503	Thailand	2014	8753
TH.2014.2544584P000FL_Sa.MG989511	01_AE.TH.2014.2544584P000FL_Sa.MG989511	MG989511	Thailand	2014	8690
TH.2014.2545040P000FL_Sc.MG989514	01_AE.TH.2014.2545040P000FL_Sc.MG989514	MG989514	Thailand	2014	8708
TH.2014.2545383P000FL_Sb.MG989519	01_AE.TH.2014.2545383P000FL_Sb.MG989519	MG989519	Thailand	2014	8685
TH.2014.2546031P000FL_Sc.MG989524	01_AE.TH.2014.2546031P000FL_Sc.MG989524	MG989524	Thailand	2014	8687
TH.2014.2546587P000FL_Sc.MG989529	01_AE.TH.2014.2546587P000FL_Sc.MG989529	MG989529	Thailand	2014	8844
TH.2014.2546901P000FL_Se.MG989532	01_AE.TH.2014.2546901P000FL_Se.MG989532	MG989532	Thailand	2014	8803
TH.2014.2547241P000FL_Sa.MG989535	01_AE.TH.2014.2547241P000FL_Sa.MG989535	MG989535	Thailand	2014	8687
TH.2014.2547279P000FL_Sk.MG989538	01_AE.TH.2014.2547279P000FL_Sk.MG989538	MG989538	Thailand	2014	8746
TH.2014.2548373P000L_Sl.MG989548	01_AE.TH.2014.2548373P000L_Sl.MG989548	MG989548	Thailand	2014	8705
TH.2014.4028P00m.MT121537	01_AE.TH.2014.4028P00m.MT121537	MT121537	Thailand	2014	8675
TH.2014.Pt11_PreART_04.ON902511	01_AE.TH.2014.Pt11_PreART_04.ON902511	ON902511	Thailand	2014	9048
TH.2014.Pt11_PreART_11.ON902517	01_AE.TH.2014.Pt11_PreART_11.ON902517	ON902517	Thailand	2014	9037
TH.2014.Pt11_PreART_12.ON902518	01_AE.TH.2014.Pt11_PreART_12.ON902518	ON902518	Thailand	2014	9037
TH.2014.Pt11_PreART_13.ON902519	01_AE.TH.2014.Pt11_PreART_13.ON902519	ON902519	Thailand	2014	9016
TH.2014.Pt11_PreART_14.ON902520	01_AE.TH.2014.Pt11_PreART_14.ON902520	ON902520	Thailand	2014	9037
TH.2014.Pt11_PreART_17.ON902523	01_AE.TH.2014.Pt11_PreART_17.ON902523	ON902523	Thailand	2014	9049
TH.2014.Pt11_PreART_19.ON902525	01_AE.TH.2014.Pt11_PreART_19.ON902525	ON902525	Thailand	2014	9055
TH.2014.Pt11_PreART_21.ON902527	01_AE.TH.2014.Pt11_PreART_21.ON902527	ON902527	Thailand	2014	9037
TH.2014.Pt11_PreART_24.ON902529	01_AE.TH.2014.Pt11_PreART_24.ON902529	ON902529	Thailand	2014	9048
TH.2014.Pt11_PreART_25.ON902530	01_AE.TH.2014.Pt11_PreART_25.ON902530	ON902530	Thailand	2014	9049
TH.2014.Pt11_PreART_28.ON902532	01_AE.TH.2014.Pt11_PreART_28.ON902532	ON902532	Thailand	2014	9055
TH.2014.Pt11_PreART_32.ON902533	01_AE.TH.2014.Pt11_PreART_32.ON902533	ON902533	Thailand	2014	9091
TH.2014.Pt11_PreART_33.ON902534	01_AE.TH.2014.Pt11_PreART_33.ON902534	ON902534	Thailand	2014	9037
TH.2014.Pt11_PreART_36.ON902536	01_AE.TH.2014.Pt11_PreART_36.ON902536	ON902536	Thailand	2014	9037
TH.2014.Pt11_PreART_40.ON902538	01_AE.TH.2014.Pt11_PreART_40.ON902538	ON902538	Thailand	2014	9050
TH.2014.Pt11_PreART_44.ON902541	01_AE.TH.2014.Pt11_PreART_44.ON902541	ON902541	Thailand	2014	9067
TH.2014.Pt11_PreART_46.ON902542	01_AE.TH.2014.Pt11_PreART_46.ON902542	ON902542	Thailand	2014	9088
TH.2014.Pt11_PreART_47.ON902543	01_AE.TH.2014.Pt11_PreART_47.ON902543	ON902543	Thailand	2014	9037
TH.2014.Pt11_PreART_51.ON902547	01_AE.TH.2014.Pt11_PreART_51.ON902547	ON902547	Thailand	2014	9016
TH.2014.Pt11_PreART_56.ON902551	01_AE.TH.2014.Pt11_PreART_56.ON902551	ON902551	Thailand	2014	9064
TH.2014.Pt11_PreART_58.ON902553	01_AE.TH.2014.Pt11_PreART_58.ON902553	ON902553	Thailand	2014	9039
TH.2014.Pt11_PreART_59.ON902554	01_AE.TH.2014.Pt11_PreART_59.ON902554	ON902554	Thailand	2014	9048
TH.2014.Pt11_PreART_65.ON902558	01_AE.TH.2014.Pt11_PreART_65.ON902558	ON902558	Thailand	2014	9038
TH.2014.Pt11_PreART_72.ON902562	01_AE.TH.2014.Pt11_PreART_72.ON902562	ON902562	Thailand	2014	9055
TH.2014.Pt11_PreART_74.ON902564	01_AE.TH.2014.Pt11_PreART_74.ON902564	ON902564	Thailand	2014	9037
TH.2014.Pt11_PreART_77.ON902566	01_AE.TH.2014.Pt11_PreART_77.ON902566	ON902566	Thailand	2014	9039
TH.2014.Pt11_PreART_80.ON902569	01_AE.TH.2014.Pt11_PreART_80.ON902569	ON902569	Thailand	2014	9055
TH.2014.Pt11_PreART_83.ON902572	01_AE.TH.2014.Pt11_PreART_83.ON902572	ON902572	Thailand	2014	9037
TH.2014.Pt12_PreART_02.ON902577	01_AE.TH.2014.Pt12_PreART_02.ON902577	ON902577	Thailand	2014	8996
TH.2014.Pt12_PreART_04.ON902578	01_AE.TH.2014.Pt12_PreART_04.ON902578	ON902578	Thailand	2014	9008
TH.2014.Pt12_PreART_06.ON902579	01_AE.TH.2014.Pt12_PreART_06.ON902579	ON902579	Thailand	2014	9017
TH.2014.Pt12_PreART_07.ON902580	01_AE.TH.2014.Pt12_PreART_07.ON902580	ON902580	Thailand	2014	8996
TH.2014.Pt12_PreART_08.ON902581	01_AE.TH.2014.Pt12_PreART_08.ON902581	ON902581	Thailand	2014	9017
TH.2014.Pt12_PreART_10.ON902583	01_AE.TH.2014.Pt12_PreART_10.ON902583	ON902583	Thailand	2014	9002
TH.2014.Pt12_PreART_15.ON902587	01_AE.TH.2014.Pt12_PreART_15.ON902587	ON902587	Thailand	2014	9011
TH.2014.Pt12_PreART_18.ON902588	01_AE.TH.2014.Pt12_PreART_18.ON902588	ON902588	Thailand	2014	9005
TH.2014.Pt12_PreART_25.ON902593	01_AE.TH.2014.Pt12_PreART_25.ON902593	ON902593	Thailand	2014	9002
TH.2014.Pt12_PreART_26.ON902594	01_AE.TH.2014.Pt12_PreART_26.ON902594	ON902594	Thailand	2014	8996
TH.2014.Pt12_PreART_31.ON902595	01_AE.TH.2014.Pt12_PreART_31.ON902595	ON902595	Thailand	2014	9002
TH.2014.Pt12_PreART_32.ON902596	01_AE.TH.2014.Pt12_PreART_32.ON902596	ON902596	Thailand	2014	8997
TH.2014.Pt12_PreART_34.ON902598	01_AE.TH.2014.Pt12_PreART_34.ON902598	ON902598	Thailand	2014	9017
TH.2014.Pt12_PreART_39.ON902602	01_AE.TH.2014.Pt12_PreART_39.ON902602	ON902602	Thailand	2014	9008
TH.2014.Pt12_PreART_41.ON902604	01_AE.TH.2014.Pt12_PreART_41.ON902604	ON902604	Thailand	2014	8996
TH.2014.Pt12_PreART_42.ON902605	01_AE.TH.2014.Pt12_PreART_42.ON902605	ON902605	Thailand	2014	8996
TH.2014.Pt12_PreART_46.ON902606	01_AE.TH.2014.Pt12_PreART_46.ON902606	ON902606	Thailand	2014	9008
TH.2014.Pt12_PreART_48.ON902608	01_AE.TH.2014.Pt12_PreART_48.ON902608	ON902608	Thailand	2014	9017
TH.2014.Pt12_PreART_49.ON902609	01_AE.TH.2014.Pt12_PreART_49.ON902609	ON902609	Thailand	2014	9005
TH.2014.Pt12_PreART_52.ON902612	01_AE.TH.2014.Pt12_PreART_52.ON902612	ON902612	Thailand	2014	9017
TH.2014.Pt12_PreART_53.ON902613	01_AE.TH.2014.Pt12_PreART_53.ON902613	ON902613	Thailand	2014	9002
TH.2014.Pt12_PreART_54.ON902614	01_AE.TH.2014.Pt12_PreART_54.ON902614	ON902614	Thailand	2014	8996
TH.2014.Pt12_PreART_55.ON902615	01_AE.TH.2014.Pt12_PreART_55.ON902615	ON902615	Thailand	2014	9011
TH.2014.Pt12_PreART_65.ON902619	01_AE.TH.2014.Pt12_PreART_65.ON902619	ON902619	Thailand	2014	9017
TH.2014.Pt12_PreART_69.ON902623	01_AE.TH.2014.Pt12_PreART_69.ON902623	ON902623	Thailand	2014	9002
TH.2014.Pt12_PreART_70.ON902624	01_AE.TH.2014.Pt12_PreART_70.ON902624	ON902624	Thailand	2014	9011
TH.2014.Pt15_PreART_02.ON902662	01_AE.TH.2014.Pt15_PreART_02.ON902662	ON902662	Thailand	2014	8999
TH.2014.Pt15_PreART_06.ON902664	01_AE.TH.2014.Pt15_PreART_06.ON902664	ON902664	Thailand	2014	9013
TH.2014.Pt15_PreART_07.ON902665	01_AE.TH.2014.Pt15_PreART_07.ON902665	ON902665	Thailand	2014	9007
TH.2014.Pt15_PreART_09.ON902667	01_AE.TH.2014.Pt15_PreART_09.ON902667	ON902667	Thailand	2014	8998
TH.2014.Pt15_PreART_10.ON902668	01_AE.TH.2014.Pt15_PreART_10.ON902668	ON902668	Thailand	2014	9013
TH.2014.Pt15_PreART_11.ON902669	01_AE.TH.2014.Pt15_PreART_11.ON902669	ON902669	Thailand	2014	9028
TH.2014.Pt15_PreART_14.ON902671	01_AE.TH.2014.Pt15_PreART_14.ON902671	ON902671	Thailand	2014	9007
TH.2014.Pt15_PreART_16.ON902672	01_AE.TH.2014.Pt15_PreART_16.ON902672	ON902672	Thailand	2014	8989
TH.2014.Pt15_PreART_29.ON902682	01_AE.TH.2014.Pt15_PreART_29.ON902682	ON902682	Thailand	2014	8998
TH.2014.Pt15_PreART_30.ON902683	01_AE.TH.2014.Pt15_PreART_30.ON902683	ON902683	Thailand	2014	8995
TH.2014.Pt15_PreART_34.ON902685	01_AE.TH.2014.Pt15_PreART_34.ON902685	ON902685	Thailand	2014	8989
TH.2014.Pt15_PreART_40.ON902690	01_AE.TH.2014.Pt15_PreART_40.ON902690	ON902690	Thailand	2014	8999
TH.2014.Pt15_PreART_42.ON902692	01_AE.TH.2014.Pt15_PreART_42.ON902692	ON902692	Thailand	2014	8999
TH.2014.Pt15_PreART_44.ON902694	01_AE.TH.2014.Pt15_PreART_44.ON902694	ON902694	Thailand	2014	9025
TH.2014.Pt15_PreART_45.ON902695	01_AE.TH.2014.Pt15_PreART_45.ON902695	ON902695	Thailand	2014	9007
TH.2014.Pt15_PreART_47.ON902696	01_AE.TH.2014.Pt15_PreART_47.ON902696	ON902696	Thailand	2014	8999
TH.2014.Pt15_PreART_48.ON902697	01_AE.TH.2014.Pt15_PreART_48.ON902697	ON902697	Thailand	2014	9013
TH.2014.Pt15_PreART_51.ON902700	01_AE.TH.2014.Pt15_PreART_51.ON902700	ON902700	Thailand	2014	9028
TH.2014.Pt15_PreART_53.ON902702	01_AE.TH.2014.Pt15_PreART_53.ON902702	ON902702	Thailand	2014	9010
TH.2014.Pt15_PreART_57.ON902706	01_AE.TH.2014.Pt15_PreART_57.ON902706	ON902706	Thailand	2014	8992
TH.2014.Pt15_PreART_60.ON902708	01_AE.TH.2014.Pt15_PreART_60.ON902708	ON902708	Thailand	2014	8989
TH.2014.Pt15_PreART_63.ON902710	01_AE.TH.2014.Pt15_PreART_63.ON902710	ON902710	Thailand	2014	8999
TH.2014.Pt15_PreART_64.ON902711	01_AE.TH.2014.Pt15_PreART_64.ON902711	ON902711	Thailand	2014	8952
TH.2014.Pt15_PreART_65.ON902712	01_AE.TH.2014.Pt15_PreART_65.ON902712	ON902712	Thailand	2014	8989
TH.2014.Pt15_PreART_67.ON902714	01_AE.TH.2014.Pt15_PreART_67.ON902714	ON902714	Thailand	2014	8999
TH.2014.Pt15_PreART_69.ON902715	01_AE.TH.2014.Pt15_PreART_69.ON902715	ON902715	Thailand	2014	8995
TH.2014.Pt15_PreART_70.ON902716	01_AE.TH.2014.Pt15_PreART_70.ON902716	ON902716	Thailand	2014	8999
TH.2014.Pt15_PreART_73.ON902718	01_AE.TH.2014.Pt15_PreART_73.ON902718	ON902718	Thailand	2014	8999
TH.2014.Pt15_PreART_74.ON902719	01_AE.TH.2014.Pt15_PreART_74.ON902719	ON902719	Thailand	2014	9008
TH.2014.Pt15_PreART_76.ON902720	01_AE.TH.2014.Pt15_PreART_76.ON902720	ON902720	Thailand	2014	9002
TH.2014.Pt15_PreART_77.ON902721	01_AE.TH.2014.Pt15_PreART_77.ON902721	ON902721	Thailand	2014	8999
TH.2014.Pt15_PreART_79.ON902723	01_AE.TH.2014.Pt15_PreART_79.ON902723	ON902723	Thailand	2014	8993
TH.2014.Pt15_PreART_80.ON902724	01_AE.TH.2014.Pt15_PreART_80.ON902724	ON902724	Thailand	2014	9031
TH.2014.Pt15_PreART_81.ON902725	01_AE.TH.2014.Pt15_PreART_81.ON902725	ON902725	Thailand	2014	8989
TH.2014.Pt16_PreART_01.ON902728	01_AE.TH.2014.Pt16_PreART_01.ON902728	ON902728	Thailand	2014	8963
TH.2014.Pt16_PreART_02.ON902729	01_AE.TH.2014.Pt16_PreART_02.ON902729	ON902729	Thailand	2014	8963
TH.2014.Pt16_PreART_03.ON902730	01_AE.TH.2014.Pt16_PreART_03.ON902730	ON902730	Thailand	2014	8963
TH.2014.Pt16_PreART_05.ON902731	01_AE.TH.2014.Pt16_PreART_05.ON902731	ON902731	Thailand	2014	8963
TH.2014.Pt16_PreART_06.ON902732	01_AE.TH.2014.Pt16_PreART_06.ON902732	ON902732	Thailand	2014	8963
TH.2014.Pt16_PreART_07.ON902733	01_AE.TH.2014.Pt16_PreART_07.ON902733	ON902733	Thailand	2014	8963
TH.2014.Pt16_PreART_09.ON902734	01_AE.TH.2014.Pt16_PreART_09.ON902734	ON902734	Thailand	2014	8963
TH.2014.Pt16_PreART_11.ON902736	01_AE.TH.2014.Pt16_PreART_11.ON902736	ON902736	Thailand	2014	8957
TH.2014.Pt16_PreART_14.ON902738	01_AE.TH.2014.Pt16_PreART_14.ON902738	ON902738	Thailand	2014	8963
TH.2014.Pt16_PreART_16.ON902740	01_AE.TH.2014.Pt16_PreART_16.ON902740	ON902740	Thailand	2014	8963
TH.2014.Pt16_PreART_17.ON902741	01_AE.TH.2014.Pt16_PreART_17.ON902741	ON902741	Thailand	2014	8963
TH.2014.Pt16_PreART_18.ON902742	01_AE.TH.2014.Pt16_PreART_18.ON902742	ON902742	Thailand	2014	8963
TH.2014.Pt16_PreART_19.ON902743	01_AE.TH.2014.Pt16_PreART_19.ON902743	ON902743	Thailand	2014	8963
TH.2014.Pt16_PreART_20.ON902744	01_AE.TH.2014.Pt16_PreART_20.ON902744	ON902744	Thailand	2014	9004
TH.2014.Pt16_PreART_22.ON902746	01_AE.TH.2014.Pt16_PreART_22.ON902746	ON902746	Thailand	2014	8963
TH.2014.Pt16_PreART_23.ON902747	01_AE.TH.2014.Pt16_PreART_23.ON902747	ON902747	Thailand	2014	8963
TH.2014.Pt16_PreART_25.ON902748	01_AE.TH.2014.Pt16_PreART_25.ON902748	ON902748	Thailand	2014	8963
TH.2014.Pt16_PreART_27.ON902749	01_AE.TH.2014.Pt16_PreART_27.ON902749	ON902749	Thailand	2014	8796
TH.2014.Pt16_PreART_28.ON902750	01_AE.TH.2014.Pt16_PreART_28.ON902750	ON902750	Thailand	2014	8848
TH.2014.Pt16_PreART_32.ON902754	01_AE.TH.2014.Pt16_PreART_32.ON902754	ON902754	Thailand	2014	8796
TH.2014.Pt16_PreART_33.ON902755	01_AE.TH.2014.Pt16_PreART_33.ON902755	ON902755	Thailand	2014	8919
TH.2014.Pt16_PreART_34.ON902756	01_AE.TH.2014.Pt16_PreART_34.ON902756	ON902756	Thailand	2014	8846
TH.2014.Pt16_PreART_35.ON902757	01_AE.TH.2014.Pt16_PreART_35.ON902757	ON902757	Thailand	2014	8880
TH.2014.Pt16_PreART_40.ON902759	01_AE.TH.2014.Pt16_PreART_40.ON902759	ON902759	Thailand	2014	8915
TH.2014.Pt16_PreART_43.ON902762	01_AE.TH.2014.Pt16_PreART_43.ON902762	ON902762	Thailand	2014	8800
TH.2014.Pt16_PreART_44.ON902763	01_AE.TH.2014.Pt16_PreART_44.ON902763	ON902763	Thailand	2014	8880
TH.2014.Pt16_PreART_45.ON902764	01_AE.TH.2014.Pt16_PreART_45.ON902764	ON902764	Thailand	2014	8963
TH.2014.Pt16_PreART_48.ON902765	01_AE.TH.2014.Pt16_PreART_48.ON902765	ON902765	Thailand	2014	8971
TH.2014.Pt16_PreART_49.ON902766	01_AE.TH.2014.Pt16_PreART_49.ON902766	ON902766	Thailand	2014	8963
TH.2014.Pt16_PreART_50.ON902767	01_AE.TH.2014.Pt16_PreART_50.ON902767	ON902767	Thailand	2014	8782
TH.2014.Pt16_PreART_52.ON902769	01_AE.TH.2014.Pt16_PreART_52.ON902769	ON902769	Thailand	2014	8816
TH.2014.Pt16_PreART_53.ON902770	01_AE.TH.2014.Pt16_PreART_53.ON902770	ON902770	Thailand	2014	8963
TH.2014.Pt16_PreART_55.ON902771	01_AE.TH.2014.Pt16_PreART_55.ON902771	ON902771	Thailand	2014	8833
TH.2014.Pt16_PreART_56.ON902772	01_AE.TH.2014.Pt16_PreART_56.ON902772	ON902772	Thailand	2014	9018
TH.2014.Pt16_PreART_57.ON902773	01_AE.TH.2014.Pt16_PreART_57.ON902773	ON902773	Thailand	2014	8957
TH.2014.Pt16_PreART_58.ON902774	01_AE.TH.2014.Pt16_PreART_58.ON902774	ON902774	Thailand	2014	8829
TH.2014.Pt16_PreART_61.ON902777	01_AE.TH.2014.Pt16_PreART_61.ON902777	ON902777	Thailand	2014	8962
TH.2014.Pt16_PreART_62.ON902778	01_AE.TH.2014.Pt16_PreART_62.ON902778	ON902778	Thailand	2014	8784
TH.2014.Pt16_PreART_66.ON902781	01_AE.TH.2014.Pt16_PreART_66.ON902781	ON902781	Thailand	2014	8817
TH.2014.Pt17_PreART_11.ON902787	01_AE.TH.2014.Pt17_PreART_11.ON902787	ON902787	Thailand	2014	8982
TH.2014.Pt17_PreART_13.ON902789	01_AE.TH.2014.Pt17_PreART_13.ON902789	ON902789	Thailand	2014	9009
TH.2014.Pt17_PreART_16.ON902790	01_AE.TH.2014.Pt17_PreART_16.ON902790	ON902790	Thailand	2014	9006
TH.2014.Pt17_PreART_22.ON902793	01_AE.TH.2014.Pt17_PreART_22.ON902793	ON902793	Thailand	2014	9015
TH.2014.Pt17_PreART_23.ON902794	01_AE.TH.2014.Pt17_PreART_23.ON902794	ON902794	Thailand	2014	9015
TH.2014.Pt17_PreART_27.ON902796	01_AE.TH.2014.Pt17_PreART_27.ON902796	ON902796	Thailand	2014	9012
TH.2014.Pt17_PreART_29.ON902797	01_AE.TH.2014.Pt17_PreART_29.ON902797	ON902797	Thailand	2014	9048
TH.2014.Pt17_PreART_31.ON902798	01_AE.TH.2014.Pt17_PreART_31.ON902798	ON902798	Thailand	2014	9039
TH.2014.Pt17_PreART_33.ON902800	01_AE.TH.2014.Pt17_PreART_33.ON902800	ON902800	Thailand	2014	9048
TH.2014.Pt17_PreART_35.ON902802	01_AE.TH.2014.Pt17_PreART_35.ON902802	ON902802	Thailand	2014	9017
TH.2014.Pt17_PreART_37.ON902804	01_AE.TH.2014.Pt17_PreART_37.ON902804	ON902804	Thailand	2014	9015
TH.2014.Pt17_PreART_44.ON902809	01_AE.TH.2014.Pt17_PreART_44.ON902809	ON902809	Thailand	2014	9012
TH.2014.Pt17_PreART_50.ON902812	01_AE.TH.2014.Pt17_PreART_50.ON902812	ON902812	Thailand	2014	9048
TH.2014.Pt17_PreART_53.ON902815	01_AE.TH.2014.Pt17_PreART_53.ON902815	ON902815	Thailand	2014	9048
TH.2014.Pt18_PreART_01.ON902844	01_AE.TH.2014.Pt18_PreART_01.ON902844	ON902844	Thailand	2014	9012
TH.2014.Pt18_PreART_02.ON902845	01_AE.TH.2014.Pt18_PreART_02.ON902845	ON902845	Thailand	2014	9015
TH.2014.Pt18_PreART_03.ON902846	01_AE.TH.2014.Pt18_PreART_03.ON902846	ON902846	Thailand	2014	9039
TH.2014.Pt18_PreART_06.ON902848	01_AE.TH.2014.Pt18_PreART_06.ON902848	ON902848	Thailand	2014	9012
TH.2014.Pt18_PreART_10.ON902852	01_AE.TH.2014.Pt18_PreART_10.ON902852	ON902852	Thailand	2014	9015
TH.2014.Pt18_PreART_13.ON902855	01_AE.TH.2014.Pt18_PreART_13.ON902855	ON902855	Thailand	2014	9002
TH.2014.Pt18_PreART_16.ON902858	01_AE.TH.2014.Pt18_PreART_16.ON902858	ON902858	Thailand	2014	9024
TH.2014.Pt18_PreART_24.ON902864	01_AE.TH.2014.Pt18_PreART_24.ON902864	ON902864	Thailand	2014	8993
TH.2014.Pt18_PreART_25.ON902865	01_AE.TH.2014.Pt18_PreART_25.ON902865	ON902865	Thailand	2014	9015
TH.2014.Pt18_PreART_26.ON902866	01_AE.TH.2014.Pt18_PreART_26.ON902866	ON902866	Thailand	2014	9012
TH.2014.Pt18_PreART_27.ON902867	01_AE.TH.2014.Pt18_PreART_27.ON902867	ON902867	Thailand	2014	9003
TH.2014.Pt18_PreART_32.ON902870	01_AE.TH.2014.Pt18_PreART_32.ON902870	ON902870	Thailand	2014	8993
TH.2014.Pt18_PreART_36.ON902873	01_AE.TH.2014.Pt18_PreART_36.ON902873	ON902873	Thailand	2014	9018
TH.2014.Pt18_PreART_42.ON902879	01_AE.TH.2014.Pt18_PreART_42.ON902879	ON902879	Thailand	2014	9018
TH.2014.Pt18_PreART_44.ON902881	01_AE.TH.2014.Pt18_PreART_44.ON902881	ON902881	Thailand	2014	9015
TH.2014.Pt18_PreART_45.ON902882	01_AE.TH.2014.Pt18_PreART_45.ON902882	ON902882	Thailand	2014	9000
TH.2014.Pt18_PreART_46.ON902883	01_AE.TH.2014.Pt18_PreART_46.ON902883	ON902883	Thailand	2014	8988
TH.2014.Pt18_PreART_50.ON902886	01_AE.TH.2014.Pt18_PreART_50.ON902886	ON902886	Thailand	2014	9015
TH.2014.Pt18_PreART_53.ON902888	01_AE.TH.2014.Pt18_PreART_53.ON902888	ON902888	Thailand	2014	9000
TH.2014.Pt18_PreART_59.ON902891	01_AE.TH.2014.Pt18_PreART_59.ON902891	ON902891	Thailand	2014	9018
TH.2014.Pt18_PreART_62.ON902893	01_AE.TH.2014.Pt18_PreART_62.ON902893	ON902893	Thailand	2014	8991
TH.2014.Pt18_PreART_63.ON902894	01_AE.TH.2014.Pt18_PreART_63.ON902894	ON902894	Thailand	2014	8975
TH.2014.Pt18_PreART_64.ON902895	01_AE.TH.2014.Pt18_PreART_64.ON902895	ON902895	Thailand	2014	8994
TH.2014.Pt18_PreART_65.ON902896	01_AE.TH.2014.Pt18_PreART_65.ON902896	ON902896	Thailand	2014	8976
TH.2014.Pt18_PreART_71.ON902900	01_AE.TH.2014.Pt18_PreART_71.ON902900	ON902900	Thailand	2014	8994
TH.2014.Pt18_PreART_72.ON902901	01_AE.TH.2014.Pt18_PreART_72.ON902901	ON902901	Thailand	2014	8988
TH.2014.Pt19_PreART_02.ON902903	01_AE.TH.2014.Pt19_PreART_02.ON902903	ON902903	Thailand	2014	8939
TH.2014.Pt19_PreART_14.ON902913	01_AE.TH.2014.Pt19_PreART_14.ON902913	ON902913	Thailand	2014	9032
TH.2014.Pt19_PreART_16.ON902915	01_AE.TH.2014.Pt19_PreART_16.ON902915	ON902915	Thailand	2014	9032
TH.2014.Pt19_PreART_26.ON902925	01_AE.TH.2014.Pt19_PreART_26.ON902925	ON902925	Thailand	2014	9035
TH.2014.Pt19_PreART_29.ON902928	01_AE.TH.2014.Pt19_PreART_29.ON902928	ON902928	Thailand	2014	9029
TH.2014.Pt19_PreART_31.ON902930	01_AE.TH.2014.Pt19_PreART_31.ON902930	ON902930	Thailand	2014	8918
TH.2014.Pt19_PreART_33.ON902932	01_AE.TH.2014.Pt19_PreART_33.ON902932	ON902932	Thailand	2014	8994
TH.2014.Pt19_PreART_35.ON902934	01_AE.TH.2014.Pt19_PreART_35.ON902934	ON902934	Thailand	2014	9032
TH.2014.Pt19_PreART_38.ON902936	01_AE.TH.2014.Pt19_PreART_38.ON902936	ON902936	Thailand	2014	9035
TH.2014.Pt19_PreART_49.ON902943	01_AE.TH.2014.Pt19_PreART_49.ON902943	ON902943	Thailand	2014	9035
TH.2014.Pt19_PreART_53.ON902945	01_AE.TH.2014.Pt19_PreART_53.ON902945	ON902945	Thailand	2014	9032
TH.2014.Pt19_PreART_58.ON902949	01_AE.TH.2014.Pt19_PreART_58.ON902949	ON902949	Thailand	2014	9026
TH.2014.Pt19_PreART_69.ON902958	01_AE.TH.2014.Pt19_PreART_69.ON902958	ON902958	Thailand	2014	9035
TH.2014.Pt19_PreART_70.ON902959	01_AE.TH.2014.Pt19_PreART_70.ON902959	ON902959	Thailand	2014	9036
TH.2014.Pt20_PreART_02.ON902962	01_AE.TH.2014.Pt20_PreART_02.ON902962	ON902962	Thailand	2014	8997
TH.2014.Pt20_PreART_03.ON902963	01_AE.TH.2014.Pt20_PreART_03.ON902963	ON902963	Thailand	2014	8997
TH.2014.Pt20_PreART_04.ON902964	01_AE.TH.2014.Pt20_PreART_04.ON902964	ON902964	Thailand	2014	8997
TH.2014.Pt20_PreART_08.ON902966	01_AE.TH.2014.Pt20_PreART_08.ON902966	ON902966	Thailand	2014	8998
TH.2014.Pt20_PreART_09.ON902967	01_AE.TH.2014.Pt20_PreART_09.ON902967	ON902967	Thailand	2014	9027
TH.2014.Pt20_PreART_11.ON902968	01_AE.TH.2014.Pt20_PreART_11.ON902968	ON902968	Thailand	2014	8997
TH.2014.Pt20_PreART_13.ON902970	01_AE.TH.2014.Pt20_PreART_13.ON902970	ON902970	Thailand	2014	9000
TH.2014.Pt20_PreART_19.ON902975	01_AE.TH.2014.Pt20_PreART_19.ON902975	ON902975	Thailand	2014	8997
TH.2014.Pt20_PreART_21.ON902976	01_AE.TH.2014.Pt20_PreART_21.ON902976	ON902976	Thailand	2014	8997
TH.2014.Pt20_PreART_25.ON902980	01_AE.TH.2014.Pt20_PreART_25.ON902980	ON902980	Thailand	2014	8997
TH.2014.Pt20_PreART_28.ON902983	01_AE.TH.2014.Pt20_PreART_28.ON902983	ON902983	Thailand	2014	8997
TH.2014.Pt20_PreART_30.ON902985	01_AE.TH.2014.Pt20_PreART_30.ON902985	ON902985	Thailand	2014	8997
TH.2014.Pt20_PreART_36.ON902989	01_AE.TH.2014.Pt20_PreART_36.ON902989	ON902989	Thailand	2014	9000
TH.2014.Pt20_PreART_37.ON902990	01_AE.TH.2014.Pt20_PreART_37.ON902990	ON902990	Thailand	2014	8997
TH.2014.Pt20_PreART_38.ON902991	01_AE.TH.2014.Pt20_PreART_38.ON902991	ON902991	Thailand	2014	8999
TH.2014.Pt20_PreART_40.ON902992	01_AE.TH.2014.Pt20_PreART_40.ON902992	ON902992	Thailand	2014	9000
TH.2014.Pt20_PreART_44.ON902996	01_AE.TH.2014.Pt20_PreART_44.ON902996	ON902996	Thailand	2014	8997
TH.2014.Pt20_PreART_46.ON902997	01_AE.TH.2014.Pt20_PreART_46.ON902997	ON902997	Thailand	2014	8997
TH.2014.Pt20_PreART_51.ON903002	01_AE.TH.2014.Pt20_PreART_51.ON903002	ON903002	Thailand	2014	8997
TH.2014.Pt20_PreART_52.ON903003	01_AE.TH.2014.Pt20_PreART_52.ON903003	ON903003	Thailand	2014	9000
TH.2014.Pt20_PreART_53.ON903004	01_AE.TH.2014.Pt20_PreART_53.ON903004	ON903004	Thailand	2014	8997
TH.2014.Pt20_PreART_58.ON903007	01_AE.TH.2014.Pt20_PreART_58.ON903007	ON903007	Thailand	2014	8997
TH.2014.Pt20_PreART_60.ON903009	01_AE.TH.2014.Pt20_PreART_60.ON903009	ON903009	Thailand	2014	8997
TH.2014.Pt20_PreART_61.ON903010	01_AE.TH.2014.Pt20_PreART_61.ON903010	ON903010	Thailand	2014	8997
TH.2014.Pt20_PreART_70.ON903016	01_AE.TH.2014.Pt20_PreART_70.ON903016	ON903016	Thailand	2014	8997
TH.2014.Pt20_PreART_71.ON903017	01_AE.TH.2014.Pt20_PreART_71.ON903017	ON903017	Thailand	2014	8997
TH.2014.Pt20_PreART_76.ON903021	01_AE.TH.2014.Pt20_PreART_76.ON903021	ON903021	Thailand	2014	8997
TH.2015.2543544P000FL_Si.MG989496	01_AE.TH.2015.2543544P000FL_Si.MG989496	MG989496	Thailand	2015	8715
TH.2015.2544154P000FL_Sa.MG989507	01_AE.TH.2015.2544154P000FL_Sa.MG989507	MG989507	Thailand	2015	8699
TH.2015.2546574P000FL_Sk.MG989528	01_AE.TH.2015.2546574P000FL_Sk.MG989528	MG989528	Thailand	2015	8713
TH.2015.2547188P000FL_Sk.MG989534	01_AE.TH.2015.2547188P000FL_Sk.MG989534	MG989534	Thailand	2015	8748
TH.2015.2547268P000FL_Sa.MG989537	01_AE.TH.2015.2547268P000FL_Sa.MG989537	MG989537	Thailand	2015	8761
TH.2015.2547424P000FL_Sj.MG989539	01_AE.TH.2015.2547424P000FL_Sj.MG989539	MG989539	Thailand	2015	8744
TH.2015.2548105P000FL_Sf.MG989543	01_AE.TH.2015.2548105P000FL_Sf.MG989543	MG989543	Thailand	2015	8689
TH.2015.2548247P000FL_Sb.MG989546	01_AE.TH.2015.2548247P000FL_Sb.MG989546	MG989546	Thailand	2015	8741
TH.2015.2548453P000FL_Sa.MG989553	01_AE.TH.2015.2548453P000FL_Sa.MG989553	MG989553	Thailand	2015	8760
TH.2015.2548522P000FL_Se.MG989554	01_AE.TH.2015.2548522P000FL_Se.MG989554	MG989554	Thailand	2015	8669
TH.2015.2548820P000FL_Sg.MG989558	01_AE.TH.2015.2548820P000FL_Sg.MG989558	MG989558	Thailand	2015	8821
TH.2015.2549813P000FL_Sf.MG989568	01_AE.TH.2015.2549813P000FL_Sf.MG989568	MG989568	Thailand	2015	8678
TH.2015.Pt21_PreART_01.ON903056	01_AE.TH.2015.Pt21_PreART_01.ON903056	ON903056	Thailand	2015	9053
TH.2015.Pt21_PreART_03.ON903058	01_AE.TH.2015.Pt21_PreART_03.ON903058	ON903058	Thailand	2015	9026
TH.2015.Pt21_PreART_09.ON903063	01_AE.TH.2015.Pt21_PreART_09.ON903063	ON903063	Thailand	2015	9026
TH.2016.Pt1_onART_63.ON901968	01_AE.TH.2016.Pt1_onART_63.ON901968	ON901968	Thailand	2016	8882
TH.2016.Pt18_onART_15.ON902831	01_AE.TH.2016.Pt18_onART_15.ON902831	ON902831	Thailand	2016	8952
TH.2016.Pt18_onART_16.ON902832	01_AE.TH.2016.Pt18_onART_16.ON902832	ON902832	Thailand	2016	8952
TH.2016.Pt6_onART_14.ON902244	01_AE.TH.2016.Pt6_onART_14.ON902244	ON902244	Thailand	2016	9093
TH.2016.Pt6_onART_46.ON902231	01_AE.TH.2016.Pt6_onART_46.ON902231	ON902231	Thailand	2016	8903
TH.2016.Pt6_onART_57.ON902224	01_AE.TH.2016.Pt6_onART_57.ON902224	ON902224	Thailand	2016	8878
TH.2016.Pt7_onART_02.ON902254	01_AE.TH.2016.Pt7_onART_02.ON902254	ON902254	Thailand	2016	8976
TH.2016.Pt7_onART_03.ON902255	01_AE.TH.2016.Pt7_onART_03.ON902255	ON902255	Thailand	2016	9102
TH.2016.Pt7_onART_04.ON902256	01_AE.TH.2016.Pt7_onART_04.ON902256	ON902256	Thailand	2016	9015
TH.2016.Pt7_onART_07.ON902258	01_AE.TH.2016.Pt7_onART_07.ON902258	ON902258	Thailand	2016	9084
TH.2016.Pt7_onART_08.ON902259	01_AE.TH.2016.Pt7_onART_08.ON902259	ON902259	Thailand	2016	9102
TH.2016.Pt7_onART_09.ON902260	01_AE.TH.2016.Pt7_onART_09.ON902260	ON902260	Thailand	2016	9015
TH.2016.Pt7_onART_11.ON902262	01_AE.TH.2016.Pt7_onART_11.ON902262	ON902262	Thailand	2016	8976
TH.2016.Pt7_onART_12.ON902263	01_AE.TH.2016.Pt7_onART_12.ON902263	ON902263	Thailand	2016	9015
TH.2016.Pt7_onART_22.ON902267	01_AE.TH.2016.Pt7_onART_22.ON902267	ON902267	Thailand	2016	9015
TH.2016.Pt7_onART_26.ON902271	01_AE.TH.2016.Pt7_onART_26.ON902271	ON902271	Thailand	2016	9015
TH.2016.Pt7_onART_27.ON902272	01_AE.TH.2016.Pt7_onART_27.ON902272	ON902272	Thailand	2016	9015
TH.2016.Pt7_onART_29.ON902274	01_AE.TH.2016.Pt7_onART_29.ON902274	ON902274	Thailand	2016	9015
TH.2016.Pt7_onART_31.ON902275	01_AE.TH.2016.Pt7_onART_31.ON902275	ON902275	Thailand	2016	9022
TH.2016.Pt7_onART_33.ON902277	01_AE.TH.2016.Pt7_onART_33.ON902277	ON902277	Thailand	2016	9115
TH.2016.Pt7_onART_40.ON902283	01_AE.TH.2016.Pt7_onART_40.ON902283	ON902283	Thailand	2016	8980
TH.2016.Pt7_onART_41.ON902284	01_AE.TH.2016.Pt7_onART_41.ON902284	ON902284	Thailand	2016	9015
TH.2016.Pt7_onART_43.ON902286	01_AE.TH.2016.Pt7_onART_43.ON902286	ON902286	Thailand	2016	9120
TH.2016.Pt7_onART_48.ON902289	01_AE.TH.2016.Pt7_onART_48.ON902289	ON902289	Thailand	2016	8997
TH.2016.Pt7_onART_56.ON902293	01_AE.TH.2016.Pt7_onART_56.ON902293	ON902293	Thailand	2016	8983
TH.2016.Pt7_onART_59.ON902296	01_AE.TH.2016.Pt7_onART_59.ON902296	ON902296	Thailand	2016	8982
TH.2016.Pt7_onART_60.ON902297	01_AE.TH.2016.Pt7_onART_60.ON902297	ON902297	Thailand	2016	9015
TH.2016.Pt7_onART_61.ON902298	01_AE.TH.2016.Pt7_onART_61.ON902298	ON902298	Thailand	2016	9100
TH.2016.Pt7_onART_62.ON902299	01_AE.TH.2016.Pt7_onART_62.ON902299	ON902299	Thailand	2016	9099
TH.2016.Pt7_onART_63.ON902300	01_AE.TH.2016.Pt7_onART_63.ON902300	ON902300	Thailand	2016	9100
TH.2016.Pt7_onART_65.ON902301	01_AE.TH.2016.Pt7_onART_65.ON902301	ON902301	Thailand	2016	9111
TH.2016.Pt9_onART_05.ON902403	01_AE.TH.2016.Pt9_onART_05.ON902403	ON902403	Thailand	2016	8873
TH.2017.Pt21_onART_10.ON903030	01_AE.TH.2017.Pt21_onART_10.ON903030	ON903030	Thailand	2017	8972
TH.2017.Pt21_onART_44.ON903054	01_AE.TH.2017.Pt21_onART_44.ON903054	ON903054	Thailand	2017	9026
TH.2018.A_OnART_37.ON903091	01_AE.TH.2018.A_OnART_37.ON903091	ON903091	Thailand	2018	8958
TH.2018.A_OnART_39.ON903093	01_AE.TH.2018.A_OnART_39.ON903093	ON903093	Thailand	2018	8975
TH.2018.A_OnART_43.ON903096	01_AE.TH.2018.A_OnART_43.ON903096	ON903096	Thailand	2018	8993
TH.2018.A_OnART_47.ON903098	01_AE.TH.2018.A_OnART_47.ON903098	ON903098	Thailand	2018	8957
TH.2018.B_OnART_07.ON863020	01_AE.TH.2018.B_OnART_07.ON863020	ON863020	Thailand	2018	9009
TH.2018.B_OnART_08.ON863021	01_AE.TH.2018.B_OnART_08.ON863021	ON863021	Thailand	2018	9006
TH.2018.B_OnART_18.ON863029	01_AE.TH.2018.B_OnART_18.ON863029	ON863029	Thailand	2018	9006
TH.2018.B_OnART_46.ON863047	01_AE.TH.2018.B_OnART_46.ON863047	ON863047	Thailand	2018	8968
TH.2018.B_OnART_52.ON863051	01_AE.TH.2018.B_OnART_52.ON863051	ON863051	Thailand	2018	8961
TH.2018.B_OnART_62.ON863057	01_AE.TH.2018.B_OnART_62.ON863057	ON863057	Thailand	2018	8957
TH.2018.C_OnART_26.ON863124	01_AE.TH.2018.C_OnART_26.ON863124	ON863124	Thailand	2018	8994
TH.2018.C_OnART_27.ON863123	01_AE.TH.2018.C_OnART_27.ON863123	ON863123	Thailand	2018	8994
TH.2018.C_OnART_32.ON863121	01_AE.TH.2018.C_OnART_32.ON863121	ON863121	Thailand	2018	8994
TH.2018.C_OnART_34.ON863120	01_AE.TH.2018.C_OnART_34.ON863120	ON863120	Thailand	2018	8934
TH.2018.C_OnART_37.ON863119	01_AE.TH.2018.C_OnART_37.ON863119	ON863119	Thailand	2018	8974
TH.2018.C_OnART_45.ON863117	01_AE.TH.2018.C_OnART_45.ON863117	ON863117	Thailand	2018	8991
TH.2018.C_OnART_56.ON863111	01_AE.TH.2018.C_OnART_56.ON863111	ON863111	Thailand	2018	8955
TH.2018.C_OnART_64.ON863108	01_AE.TH.2018.C_OnART_64.ON863108	ON863108	Thailand	2018	8986
TH.2018.C_OnART_67.ON863106	01_AE.TH.2018.C_OnART_67.ON863106	ON863106	Thailand	2018	8994
TH.2018.C_OnART_73.ON863102	01_AE.TH.2018.C_OnART_73.ON863102	ON863102	Thailand	2018	8991
TH.2018.D_OnART_02.ON863133	01_AE.TH.2018.D_OnART_02.ON863133	ON863133	Thailand	2018	9016
TH.2018.D_OnART_03.ON863134	01_AE.TH.2018.D_OnART_03.ON863134	ON863134	Thailand	2018	8933
TH.2018.D_OnART_07.ON863136	01_AE.TH.2018.D_OnART_07.ON863136	ON863136	Thailand	2018	8991
TH.2018.D_OnART_10.ON863138	01_AE.TH.2018.D_OnART_10.ON863138	ON863138	Thailand	2018	9003
TH.2018.D_OnART_22.ON863148	01_AE.TH.2018.D_OnART_22.ON863148	ON863148	Thailand	2018	9003
TH.2018.D_OnART_27.ON863151	01_AE.TH.2018.D_OnART_27.ON863151	ON863151	Thailand	2018	9003
TH.2018.D_OnART_42.ON863157	01_AE.TH.2018.D_OnART_42.ON863157	ON863157	Thailand	2018	9010
TH.2018.E_OnART_74.ON863299	01_AE.TH.2018.E_OnART_74.ON863299	ON863299	Thailand	2018	8964
US.2005.306163_FL.JX863920	01_AE.US.2005.306163_FL.JX863920	JX863920	Other	2005	8527
VN.1997.97VNAG201.FJ185245	01_AE.VN.1997.97VNAG201.FJ185245	FJ185245	Vietnam	1997	8854
VN.1997.97VNAG202.FJ185246	01_AE.VN.1997.97VNAG202.FJ185246	FJ185246	Vietnam	1997	8842
VN.1997.97VNAG204.FJ185247	01_AE.VN.1997.97VNAG204.FJ185247	FJ185247	Vietnam	1997	8815
VN.1997.97VNAG206.FJ185248	01_AE.VN.1997.97VNAG206.FJ185248	FJ185248	Vietnam	1997	8848
VN.1997.97VNAG207.FJ185249	01_AE.VN.1997.97VNAG207.FJ185249	FJ185249	Vietnam	1997	8830
VN.1997.97VNAG208.FJ185250	01_AE.VN.1997.97VNAG208.FJ185250	FJ185250	Vietnam	1997	8857
VN.1997.97VNAG210.FJ185251	01_AE.VN.1997.97VNAG210.FJ185251	FJ185251	Vietnam	1997	8854
VN.1997.97VNAG212.FJ185252	01_AE.VN.1997.97VNAG212.FJ185252	FJ185252	Vietnam	1997	8860
VN.1997.97VNAG214.FJ185253	01_AE.VN.1997.97VNAG214.FJ185253	FJ185253	Vietnam	1997	8845
VN.1997.97VNAG216.FJ185254	01_AE.VN.1997.97VNAG216.FJ185254	FJ185254	Vietnam	1997	8851
VN.1997.97VNAG218.FJ185255	01_AE.VN.1997.97VNAG218.FJ185255	FJ185255	Vietnam	1997	8818
VN.1997.97VNAG220.FJ185256	01_AE.VN.1997.97VNAG220.FJ185256	FJ185256	Vietnam	1997	8860
VN.1997.97VNAG221.FJ185257	01_AE.VN.1997.97VNAG221.FJ185257	FJ185257	Vietnam	1997	8848
VN.1997.97VNAG223.FJ185258	01_AE.VN.1997.97VNAG223.FJ185258	FJ185258	Vietnam	1997	8827
VN.1997.97VNHCM301.FJ185237	01_AE.VN.1997.97VNHCM301.FJ185237	FJ185237	Vietnam	1997	8842
VN.1997.97VNHCM302.FJ185238	01_AE.VN.1997.97VNHCM302.FJ185238	FJ185238	Vietnam	1997	8842
VN.1997.97VNHCM303.FJ185239	01_AE.VN.1997.97VNHCM303.FJ185239	FJ185239	Vietnam	1997	8832
VN.1997.97VNHCM306.FJ185259	01_AE.VN.1997.97VNHCM306.FJ185259	FJ185259	Vietnam	1997	8842
VN.1997.97VNHCM309.FJ185260	01_AE.VN.1997.97VNHCM309.FJ185260	FJ185260	Vietnam	1997	8830
VN.1997.97VNHCM310.FJ185240	01_AE.VN.1997.97VNHCM310.FJ185240	FJ185240	Vietnam	1997	8848
VN.1997.97VNHCM314.FJ185241	01_AE.VN.1997.97VNHCM314.FJ185241	FJ185241	Vietnam	1997	8830
VN.1997.97VNHCM319.FJ185242	01_AE.VN.1997.97VNHCM319.FJ185242	FJ185242	Vietnam	1997	8842
VN.1997.97VNHCM343.FJ185243	01_AE.VN.1997.97VNHCM343.FJ185243	FJ185243	Vietnam	1997	8881
VN.1997.97VNHCM345.FJ185244	01_AE.VN.1997.97VNHCM345.FJ185244	FJ185244	Vietnam	1997	8863
VN.1998.98VNBG4.FJ185228	01_AE.VN.1998.98VNBG4.FJ185228	FJ185228	Vietnam	1998	8857
VN.1998.98VNBG5.FJ185229	01_AE.VN.1998.98VNBG5.FJ185229	FJ185229	Vietnam	1998	8839
VN.1998.98VNBG6.FJ185230	01_AE.VN.1998.98VNBG6.FJ185230	FJ185230	Vietnam	1998	8866
VN.1998.98VNBG7.FJ185231	01_AE.VN.1998.98VNBG7.FJ185231	FJ185231	Vietnam	1998	8854
VN.1998.98VNHD10.FJ185233	01_AE.VN.1998.98VNHD10.FJ185233	FJ185233	Vietnam	1998	8839
VN.1998.98VNHD11.FJ185234	01_AE.VN.1998.98VNHD11.FJ185234	FJ185234	Vietnam	1998	8860
VN.1998.98VNHD9.FJ185232	01_AE.VN.1998.98VNHD9.FJ185232	FJ185232	Vietnam	1998	8854
VN.1998.98VNND15.FJ185235	01_AE.VN.1998.98VNND15.FJ185235	FJ185235	Vietnam	1998	8875
VN.1998.98VNND17.FJ185236	01_AE.VN.1998.98VNND17.FJ185236	FJ185236	Vietnam	1998	8860
VN.2005.VN_016.MT635140	01_AE.VN.2005.VN_016.MT635140	MT635140	Vietnam	2005	9181
VN.2008.VN_032.MT635143	01_AE.VN.2008.VN_032.MT635143	MT635143	Vietnam	2008	9185
VN.2009.VN_236.MT635158	01_AE.VN.2009.VN_236.MT635158	MT635158	Vietnam	2009	9079
VN.2010.VN_606.MT635173	01_AE.VN.2010.VN_606.MT635173	MT635173	Vietnam	2010	9049
VN.2011.VN_024.MT635142	01_AE.VN.2011.VN_024.MT635142	MT635142	Vietnam	2011	9149
VN.2011.VN_633.MT635174	01_AE.VN.2011.VN_633.MT635174	MT635174	Vietnam	2011	9113
VN.2012.VN_219.MT635157	01_AE.VN.2012.VN_219.MT635157	MT635157	Vietnam	2012	9092
VN.2012.VN_293.MT635160	01_AE.VN.2012.VN_293.MT635160	MT635160	Vietnam	2012	9061
VN.2012.VN_298.MT635161	01_AE.VN.2012.VN_298.MT635161	MT635161	Vietnam	2012	9043
VN.2012.VN_300.MT635162	01_AE.VN.2012.VN_300.MT635162	MT635162	Vietnam	2012	9086
VN.2012.VN_354.MT635163	01_AE.VN.2012.VN_354.MT635163	MT635163	Vietnam	2012	9039
VN.2012.VN_421.MT635166	01_AE.VN.2012.VN_421.MT635166	MT635166	Vietnam	2012	9139
VN.2012.VN_446.MT635168	01_AE.VN.2012.VN_446.MT635168	MT635168	Vietnam	2012	9084
VN.2013.VN_388.MT635164	01_AE.VN.2013.VN_388.MT635164	MT635164	Vietnam	2013	9096
VN.2013.VN_413.MT635165	01_AE.VN.2013.VN_413.MT635165	MT635165	Vietnam	2013	9105
VN.2013.VN_425.MT635167	01_AE.VN.2013.VN_425.MT635167	MT635167	Vietnam	2013	9072
VN.2013.VN_474.MT635169	01_AE.VN.2013.VN_474.MT635169	MT635169	Vietnam	2013	9197
VN.2013.VN_478.MT635170	01_AE.VN.2013.VN_478.MT635170	MT635170	Vietnam	2013	9059
VN.2013.VN_575.MT635172	01_AE.VN.2013.VN_575.MT635172	MT635172	Vietnam	2013	9145
VN.2014.DE00114VN001.MT222954	01_AE.VN.2014.DE00114VN001.MT222954	MT222954	Vietnam	2014	9251
VN.2014.DE00114VN003.MT222955	01_AE.VN.2014.DE00114VN003.MT222955	MT222955	Vietnam	2014	9261
VN.2014.VN_643.MT635175	01_AE.VN.2014.VN_643.MT635175	MT635175	Vietnam	2014	9190
VN.2015.DE00115VN004.MT222956	01_AE.VN.2015.DE00115VN004.MT222956	MT222956	Vietnam	2015	9131
VN.2015.DE00115VN005.MT222957	01_AE.VN.2015.DE00115VN005.MT222957	MT222957	Vietnam	2015	9372
Information of 913 CRF01_AE nearly full-length genomic sequences retrieved from HIV sequence database.
