# Supplementary material for: Spatial–temporal transmission dynamics of HIV-1 CRF01_AE in Indonesia
Source: Sci Rep. 2024 May 10;14:9917. doi: 10.1038/s41598-024-59820-y (PMC11087524; doi:10.1038/s41598-024-59820-y)
Supplement: Supplementary file 3 — Supplementary Table 3. [file 41598_2024_59820_MOESM3_ESM.xlsx]

## Sheet: Sheet1
Supplementary Table S3. Dataset for Figure 3
tip_id	accession number	sequence length
Bali.1993.ID17.AB485652	AB485652	9648
Bali.2016.H41.OQ357253	OQ357253	8355
Bali.2016.H44.OQ357237	OQ357237	8293
CF.1990.90CF11697.AF197340	AF197340	9628
CF.1990.90CF4071.AF197341	AF197341	9597
CF.1990.90CR402_CAR_E	U51188	9843
CM.2003.U7957.MN116207	MN116207	9257
CM.2003.U8216.MN116208	MN116208	9621
CM.2005.234-40.MN116209	MN116209	8921
CM.2006.1002-28.MN116212	MN116212	9586
CM.2011.1156-26.KP718930	KP718930	8855
CN.2007.LN070013.JX112856	JX112856	8919
CN.2009.09LNA379.JX960603	JX960603	8392
CN.2009.DE00109CN005.KP109504	KP109504	8998
CN.2010.10LNA057.JX960633	JX960633	8405
IR.2010.10IR.THR48F.AB703616	AB703616	8667
Jakarta.2015.SS40.OQ357242	OQ357242	8232
LA.2011.VI28F3940.MG760397	MG760397	9313
LA.2011.VI36M3284.MG760410	MG760410	9406
LA.2011.VI37F3781.MG760412	MG760412	9358
LA.2011.VI47M3234.MG760422	MG760422	9327
LA.2012.BL40F5333.MG760377	MG760377	9314
LA.2012.VI21M5276.MG760388	MG760388	9300
Manado.2016.MN34.OQ357247	OQ357247	8428
Manado.2016.MN44.OQ357241	OQ357241	8467
Manado.2018.MERUM6.OQ357244	OQ357244	8414
Papua.2014.HIP10.OQ357235	OQ357235	8414
Papua.2014.HIP6.OQ357234	OQ357234	8492
Papua.2018.CEN5.OQ357252	OQ357252	8485
Pontianak.2014.BR2.OQ357240	OQ357240	8474
Pontianak.2014.BR4.OQ357246	OQ357246	8554
SE.2011.057SE.MF373160	MF373160	8607
SI.2012.Sample39_SI326.MN736703	MN736703	9048
Sorong.2014.PB15.OQ357249	OQ357249	8452
Sorong.2014.PB16.OQ357250	OQ357250	8449
Sorong.2014.PB24.OQ357248	OQ357248	8446
Sorong.2014.PB3.OQ357243	OQ357243	8468
Surabaya.2013.IDU10.OQ357236	OQ357236	8462
Surabaya.2013.PJ28.OQ357251	OQ357251	8461
Surabaya.2013.PJ68.OQ357239	OQ357239	8410
Surabaya.2013.SM44.OQ357238	OQ357238	8208
Surabaya.2018.SBY2.OQ357245	OQ357245	8309
TH.2004.04TH817196.JN248336	JN248336	8714
TH.2007.AA024a10.JX446987	JX446987	8712
TH.2007.AA089a05.JX447721	JX447721	8726
TH.2008.AA007a_WG1.JX446755	JX446755	8823
TH.2008.AA013a05.JX446848	JX446848	8767
TH.2010.40123v03_01.MN792117	MN792117	8626
TH.2012.2545382P000FL_Sa.MG989518	MG989518	8748
TH.2012.2546897P000FL_Sa.MG989531	MG989531	8696
TH.2013.Pt9_PreART_24.ON902462	ON902462	8950
TH.2013.Pt9_PreART_48.ON902479	ON902479	8956
TH.2015.2548522P000FL_Se.MG989554	MG989554	8669
VN.1997.97VNHCM319.FJ185242	FJ185242	8842
VN.1997.97VNHCM343.FJ185243	FJ185243	8881
VN.1997.97VNHCM345.FJ185244	FJ185244	8863
Information of selected CRF01_AE nearly full-length genomic sequences retrieved from HIV sequence database.
